# Supplementary material for: A Novel Method for Creating a Synthetic L-DOPA Proteome and In Vitro Evidence of Incorporation
Source: Proteomes. 2021 May 24;9(2):24. doi: 10.3390/proteomes9020024 (PMC8162537; doi:10.3390/proteomes9020024)
Supplement: Supplementary file 1 [file proteomes-09-00024-s001.zip]

Archive with 4 entries (4 files):
- Resubmission_Sup/Supplementary_File_Four.xlsx
- Resubmission_Sup/Supplementary_File_One.xlsx
- Resubmission_Sup/Supplementary_File_Two.xlsx
- Resubmission_Sup/Supplementry Table 1.docx
