# Supplementary material for: A Novel Method for Creating a Synthetic L-DOPA Proteome and In Vitro Evidence of Incorporation
Source: Proteomes. 2021 May 24;9(2):24. doi: 10.3390/proteomes9020024 (PMC8162537; doi:10.3390/proteomes9020024)
Supplement: Supplementary file 1 [file proteomes-09-00024-s001.zip › Resubmission_Sup/Supplementary_File_Four.xlsx]

## Sheet: LFQ
Protein	Gene	Log2 fold change in Treatment	P-Value	Adj. P-Value
O43504	LAMTOR5	-2.516	0.03122	0.04788
Q9UKN8	GTF3C4	-2.846	0.0302	0.04654
O75323	NIPSNAP2	3.138	0.02965	0.04577
Q16777	HIST2H2AC	1.161	0.02922	0.04521
A0A1B0GVZ4	UROD	-1.647	0.02888	0.04481
P61020	RAB5B	-1.328	0.02847	0.04429
Q9NP72	RAB18	2.005	0.02828	0.04404
Q7Z2K8	GPRIN1	-1.688	0.02823	0.044
P08240	SRPRA	2.504	0.02799	0.04365
P36405	ARL3	1.92	0.02785	0.04347
P52948	NUP98	-1.359	0.02683	0.04208
Q9NRR5	UBQLN4	-3.428	0.02677	0.04202
Q96CX2	KCTD12	1.201	0.0267	0.04195
J9JIC7	VEZF1	-1.371	0.02659	0.04184
O00764	PDXK	1.6	0.02658	0.04184
A6NHL2	TUBAL3	3.393	0.02632	0.04147
G8JLH9	STAT3	-1.936	0.02592	0.04088
P21283	ATP6V1C1	1.513	0.02467	0.039
H0UI80	TH1L	-1.802	0.02365	0.03766
O15212	PFDN6	-2.242	0.02343	0.03737
P82673	MRPS35	-1.766	0.02331	0.03722
H0Y488	ARID1A	-1.325	0.02262	0.03621
Q9HD33	MRPL47	-1.412	0.02223	0.03564
P51570	GALK1	-1.797	0.0221	0.03551
C9JBI3	PSPH	-2.671	0.02163	0.03485
Q12972	PPP1R8	-1.596	0.02156	0.03477
A0A087WU65	VPS45	-1.054	0.02131	0.03447
O75781	PALM	-1.491	0.02119	0.03439
Q10471	GALNT2	2.362	0.02109	0.03431
Q9UNX4	WDR3	-1.661	0.02106	0.0343
E9PIN3	NXF1	-1.003	0.02096	0.03422
O75400	PRPF40A	-2.214	0.02084	0.03405
Q9BZA8	PCDH11Y	-3.536	0.02064	0.03378
F5H6N1	MAGOHB	-2.882	0.01975	0.0324
Q9NUM3	SLC39A9	-1.803	0.01969	0.03233
P84095	RHOG	-1.847	0.0195	0.03205
O60869	EDF1	-3.404	0.01896	0.03129
A0A024R216	HDGFRP3	-1.821	0.01791	0.0298
O60493	SNX3	2.133	0.01787	0.02975
Q03701	CEBPZ	-2.603	0.01748	0.02917
Q9Y3C1	NOP16	-1.659	0.01586	0.02663
F8W7C6	RPL10	-2.371	0.01526	0.02581
F8W895	GPATCH4	-2.02	0.01529	0.02581
Q7L099	RUFY3	1.638	0.01452	0.02465
F8W8I6	TIA1	-2.527	0.01444	0.02453
Q8NAF0	ZNF579	-1.46	0.01421	0.02421
P35250	RFC2	-1.303	0.01367	0.02339
G5E9W7	MRPS22	-2.369	0.0136	0.0233
Q9P016	THYN1	-1.738	0.01357	0.02326
P10768	ESD	1.646	0.01336	0.02301
F8W7S5	RRBP1	-1.243	0.01205	0.02104
Q92688	ANP32B	-3.028	0.01202	0.02102
Q9P0J7	KCMF1	-1.891	0.01203	0.02102
Q01780	EXOSC10	-1.002	0.01203	0.02102
Q96T76	MMS19	-2.731	0.01156	0.02037
Q6PKG0	LARP1	-2.741	0.01145	0.02021
P46013	MKI67	-1.855	0.01137	0.02007
Q9BZZ5	API5	-2.904	0.0112	0.01982
Q9Y6H1	CHCHD2	-3.678	0.01075	0.01911
P17174	GOT1	-1.028	0.01057	0.01885
Q8IZ83	ALDH16A1	1.887	0.01045	0.01867
A0A087WWP4	RBM15	-1.46	0.01024	0.01832
K7EQ03	RBM42	-1.267	0.01013	0.01816
Q08379	GOLGA2	1.877	0.009818	0.01764
F8VQQ3	C12orf10	-2.047	0.009489	0.01709
Q9H6X2	ANTXR1	-1.459	0.009333	0.01686
Q96T23	RSF1	-2.077	0.009197	0.01665
Q14677	CLINT1	-2.211	0.009056	0.01644
Q9UK45	LSM7	-1.427	0.008764	0.01599
Q7L5N7	LPCAT2	1.704	0.008755	0.01599
A9Z1X7	SRRM1	-1.032	0.008726	0.01597
E9PB90	HK2	1.529	0.008679	0.0159
Q15050	RRS1	-1.409	0.008399	0.01542
Q02952	AKAP12	-1.574	0.008062	0.01484
A0A1B0GV75	CPT2	-1.72	0.007917	0.01459
P13995	MTHFD2	-1.955	0.007087	0.01324
Q9NRX4	PHPT1	-1.466	0.007069	0.01322
K7EML9	TXNL1	-1.774	0.006918	0.01299
X6R5Z6	COA6	-1.195	0.006834	0.01285
P62633	CNBP	-3.982	0.006711	0.01264
Q8IXM3	MRPL41	-1.188	0.006636	0.01252
Q9UMX0	UBQLN1	-3.942	0.006435	0.01219
M0QY97	ZC3H4	-1.461	0.006377	0.0121
Q9UBV8	PEF1	1.627	0.006287	0.01197
Q9HCN8	SDF2L1	1.816	0.006284	0.01197
O43660	PLRG1	-2.103	0.005976	0.01146
K7EN60	TRIR	-2.229	0.005603	0.01083
P41743	PRKCI	-1.326	0.005569	0.0108
Q8IY81	FTSJ3	-2.539	0.00536	0.01045
F5H6U7	GOLT1B	1.097	0.005275	0.01029
X6R3G6	MFGE8	1.506	0.005269	0.01029
A0A087X1B2	USP39	-1.251	0.005239	0.01024
E9PN51	NDUFS8	-2.506	0.004572	0.009046
Q5VXN0	RPF2	-1.397	0.004519	0.008968
Q9NX55	HYPK	-2.121	0.004346	0.008653
E7EQG2	EIF4A2	-1.928	0.004287	0.008569
A6NF51	BPNT1	-1.155	0.004207	0.008418
Q9BVJ6	UTP14A	-1.728	0.00417	0.008353
G3V1D3	DPP3	-1.239	0.004068	0.008182
Q6VUC0	TFAP2E	-1.106	0.004064	0.008182
O14653	GOSR2	-1.664	0.003939	0.007947
Q9NQT5	EXOSC3	-1.611	0.003851	0.007794
P49903	SEPHS1	-1.3	0.003766	0.007645
O75937	DNAJC8	-1.51	0.003741	0.00761
Q8NCW5	NAXE	-2.749	0.003527	0.007216
Q5T481	RBM20	-2.387	0.003514	0.007201
Q9BUL8	PDCD10	-2.358	0.003473	0.007132
P01303	NPY	-2.159	0.003367	0.006923
Q9H832	UBE2Z	-1.739	0.003312	0.006823
A0A0A0MTB8	WDR36	-1.918	0.003286	0.006778
Q08722	CD47	3.068	0.003181	0.006601
M0R3F6	SUGP2	-1.789	0.003031	0.006312
E7EPW5	ST7	-1.208	0.002989	0.00623
Q9BY44	EIF2A	-1.584	0.002932	0.006138
Q8NC56	LEMD2	-2.053	0.002903	0.006084
Q00059	TFAM	-1.04	0.002791	0.005875
Q9BZE4	GTPBP4	-1.62	0.002575	0.005458
A0A087WUT6	EIF5B	-1.058	0.002577	0.005458
Q15843	NEDD8	-1.331	0.002562	0.005439
P49711	CTCF	-1.969	0.002554	0.005433
Q8WXD2	SCG3	-1.859	0.002423	0.00521
Q6UXN9	WDR82	2.574	0.002384	0.005139
P17096	HMGA1	-1.329	0.002353	0.005087
P68032	ACTC1	1.433	0.002226	0.004837
O00267	SUPT5H	-2.155	0.001991	0.004355
Q99627	COPS8	2.641	0.001939	0.004247
Q15274	QPRT	1.444	0.001856	0.004096
Q9NX20	MRPL16	-1.637	0.001833	0.004068
E5KLJ9	OPA1	-2.433	0.001819	0.004051
Q8WXI9	GATAD2B	-2.583	0.00178	0.003987
Q5JW30	STAU1	-1.282	0.001724	0.003884
E9PL10	BTF3L4	-3.048	0.001666	0.003761
P58546	MTPN	-1.209	0.001546	0.003528
O43823	AKAP8	-3.031	0.001376	0.00318
A6PVN6	PTPA	-2.524	0.001365	0.003167
Q56VL3	OCIAD2	-2.695	0.00135	0.003139
Q7L5D6	GET4	-1.453	0.001327	0.003092
E9PRQ7	UBXN1	-1.446	0.001246	0.002931
E9PQY2	PFDN4	-2.529	0.001202	0.00284
P40938	RFC3	-1.619	0.001165	0.002768
E9PPQ5	CHORDC1	-3.795	0.001153	0.002747
O60341	KDM1A	-2.048	0.001153	0.002747
O43290	SART1	-1.775	0.001053	0.002545
Q92917	GPKOW	-1.916	0.001029	0.002492
Q10570	CPSF1	-2.182	0.001024	0.002488
U3KQ85	C12orf57	-1.464	0.0009832	0.002395
G3V4F2	ACOT1	-2.271	0.0009437	0.002307
A0A087WU57	DDC	-1.694	0.0009212	0.002272
P46060	RANGAP1	-1.13	0.0009246	0.002272
O96005	CLPTM1	2.193	0.0009245	0.002272
P07858	CTSB	-1.641	0.0009122	0.002253
Q9Y5S2	CDC42BPB	2.069	0.0007962	0.001992
A0A1W2PQV2	GCSH	-3.246	0.000789	0.001976
Q99961	SH3GL1	-1.807	0.0007797	0.001958
A0A087X0K9	TJP1	-2.631	0.0006925	0.001752
Q96G03	PGM2	-2.361	0.000666	0.001699
Q9H6R4	NOL6	-1.815	0.0006493	0.00166
C9JHL4	NELFA	-1.946	0.000645	0.001656
Q15007	WTAP	-2.246	0.0006276	0.001613
F5GYK2	STRN4	-2.216	0.0005995	0.001551
Q9BVP2	GNL3	-1.703	0.000572	0.001495
Q8WWM9	CYGB	-2.861	0.0005233	0.001383
Q14690	PDCD11	-2.162	0.0005103	0.001355
Q5TB53	TM9SF3	2.613	0.0004742	0.001267
C9JFR7	CYCS	-3.773	0.0004628	0.001244
H3BNK9	FAM192A	-2.824	0.0004418	0.001194
Q13308	PTK7	-1.198	0.000433	0.001172
P49189	ALDH9A1	-1.096	0.0004208	0.001141
Q9Y680	FKBP7	-2.163	0.0004174	0.001134
P00374	DHFR	2.422	0.0004053	0.001108
B5MBZ8	PPP1R7	2.203	0.0004022	0.001101
A0A0C4DGX4	CUL1	3.026	0.0003907	0.001075
K7ESP4	DCAKD	-2.853	0.0003729	0.001033
Q5JRC6	PHF6	-2.857	0.0003596	0.000998
Q9Y570	PPME1	-2.329	0.0003406	0.0009534
Q8TEA8	DTD1	-2.207	0.0003365	0.0009431
Q9NQG5	RPRD1B	-2.65	0.0003281	0.0009224
B3KYB6	PITPNB	-1.573	0.0003245	0.0009149
H0YAL7	EEF1E1	2.583	0.0002702	0.0007799
Q96CT7	CCDC124	-2.664	0.0002693	0.0007795
Q9C005	DPY30	-1.25	0.0002666	0.0007728
P38117	ETFB	-3.953	0.0002404	0.0007052
P19174	PLCG1	-2.426	0.0002348	0.000691
Q96QR8	PURB	3.047	0.0002161	0.0006446
Q15061	WDR43	-2.023	0.000214	0.000641
E9PNC7	DRAP1	-1.005	0.0002118	0.0006378
Q9UKY7	CDV3	-3.323	0.0002083	0.000631
Q9NP97	DYNLRB1	-1.045	0.0002051	0.0006234
P30419	NMT1	-2.354	0.000204	0.0006214
A0A0U1RR32	HIST1H3D	1.123	0.0001916	0.0005879
O95433	AHSA1	-1.227	0.0001781	0.0005524
E7ENQ1	MAP4K4	-3.011	0.0001774	0.0005519
D6RGI3	2021-09-11	3.252	0.0001604	0.0005061
M0R003	TIMM50	-1.188	0.0001569	0.0004961
F8VU51	YLPM1	-2.724	0.0001538	0.0004888
P62829	RPL23	-1.01	0.0001533	0.0004881
P19022	CDH2	-3.11	0.0001519	0.0004852
H7BZL0	NIFK	-2.474	0.0001504	0.000482
Q16775	HAGH	-2.119	0.000147	0.0004748
E9PPC8	PPP3CA	2.185	0.0001396	0.0004561
A0A0A0MSW3	NUP214	-3.144	0.0001373	0.0004494
P55081	MFAP1	-2.314	0.0001371	0.0004494
P40222	TXLNA	-3.474	0.0001365	0.0004484
P55957	BID	-2.804	0.0001347	0.0004456
Q9H1E3	NUCKS1	-1.049	0.0001329	0.0004418
F5GYQ2	TRMT112	1.032	0.000126	0.0004232
Q9C0D5	TANC1	-2.659	0.0001251	0.0004214
E7ENJ6	AP1M1	-2.526	0.0001247	0.000421
E7EVX8	PRPF31	2.196	0.0001202	0.00041
Q9Y6G9	DYNC1LI1	1.015	0.0001184	0.0004052
Q13084	MRPL28	-1.204	0.0001045	0.000366
Q13283	G3BP1	-1.1	8.955e-05	0.0003224
Q9Y6A9	SPCS1	-3.536	8.746e-05	0.000316
A0A087WUB9	CTNNBL1	-2.309	8.448e-05	0.0003087
P46087	NOP2	-2.974	7.97e-05	0.0002934
P53597	SUCLG1	-3.156	7.864e-05	0.0002917
Q8TAQ2	SMARCC2	-1.146	7.53e-05	0.0002809
C9JYY6	NRCAM	-3.575	7.241e-05	0.0002727
K7EQ37	UNC13D	3.106	7.216e-05	0.0002723
Q66K74	MAP1S	2.605	6.777e-05	0.000258
H0Y9Y3	SYNPO2	-2.789	6.283e-05	0.0002423
P49792	RANBP2	-1.026	6.161e-05	0.0002385
A6NHR2	MRPL37	-2.904	5.965e-05	0.0002317
Q13492	PICALM	-1.419	5.973e-05	0.0002317
Q96RP9	GFM1	-2.604	5.813e-05	0.0002264
P09012	SNRPA	-3.821	5.549e-05	0.0002183
J3KRR0	LIMD2	-2.683	5.532e-05	0.0002183
E9PC52	RBBP7	3.926	5.434e-05	0.0002159
H3BTD3	ARPP19	-3.129	5.356e-05	0.0002137
A8MU58	AIMP2	1.945	5.225e-05	0.0002111
Q92804	TAF15	-2.853	4.99e-05	0.0002041
H3BU16	JPT2	-3.9	4.352e-05	0.0001811
H7C1F6	C21orf33	-2.438	4.319e-05	0.00018
P42766	RPL35	-5.172	4.213e-05	0.0001764
O95218	ZRANB2	-2.139	3.933e-05	0.0001661
P82979	SARNP	-4.205	3.893e-05	0.0001651
A8MUH2	ATP5J	-2.249	3.873e-05	0.0001646
Q14847	LASP1	-3.596	3.816e-05	0.0001626
X6RAL5	SAP18	-1.438	3.776e-05	0.0001616
J3QS47	CYB561	-5.221	3.743e-05	0.0001609
Q9BRP8	PYM1	-3.504	3.722e-05	0.0001609
P98179	RBM3	-3.487	3.737e-05	0.0001609
H0YLF3	B2M	1.681	3.689e-05	0.0001603
S4R3H4	ACIN1	-1.385	3.662e-05	0.0001595
Q5T6W2	HNRNPK	-1.453	3.614e-05	0.0001581
M0QXZ5	ZNF428	-2.924	3.481e-05	0.0001533
A0A087X0Q1	YTHDF3	-3.424	3.443e-05	0.000152
K7EM18	EIF1	-3.264	3.401e-05	0.0001505
Q5T123	SH3BGRL3	-1.578	3.284e-05	0.000147
U3KQC1	WDR18	-2.727	3.17e-05	0.0001432
P18583	SON	-3.639	3.082e-05	0.0001395
O75475	PSIP1	-1.089	2.937e-05	0.0001343
E7EX44	CALD1	-2.306	2.922e-05	0.0001341
E7EPT4	NDUFV2	-1.401	2.83e-05	0.0001305
A0A087WY71	AP2M1	-1.008	2.814e-05	0.0001301
P63167	DYNLL1	1.308	2.7e-05	0.0001257
G3V4P8	GMFB	-1.078	2.676e-05	0.0001252
Q9UHG3	PCYOX1	1.123	2.554e-05	0.0001207
P61457	PCBD1	-3.046	2.317e-05	0.0001102
A2A274	ACO2	-1.779	2.305e-05	0.00011
M0R0A1	RPL37A	-1.389	2.271e-05	0.0001086
H0Y4T6	PIN4	-3.248	2.172e-05	0.0001054
Q96JM3	CHAMP1	-2.456	2.006e-05	9.906e-05
Q5SW79	CEP170	-1.333	1.789e-05	9.058e-05
Q2TAY7	SMU1	-1.244	1.797e-05	9.058e-05
O60832	DKC1	-1.342	1.726e-05	8.79e-05
B0YIW2	APOC3	5.252	1.708e-05	8.721e-05
O14964	HGS	-3.002	1.54e-05	8.093e-05
P42126	ECI1	-3.152	1.525e-05	8.041e-05
O60664	PLIN3	-1.301	1.435e-05	7.672e-05
Q13442	PDAP1	-3.188	1.426e-05	7.641e-05
P07305	H1F0	-1.403	1.387e-05	7.477e-05
O00567	NOP56	-1.022	1.309e-05	7.174e-05
P10645	CHGA	-2.719	1.257e-05	6.93e-05
H3BTL1	MAP1LC3B	-4.145	1.209e-05	6.727e-05
Q01469	FABP5	-1.778	1.178e-05	6.587e-05
A0A087WVW7	MECP2	-3.484	1.169e-05	6.553e-05
G5E972	TMPO	-1.401	1.076e-05	6.173e-05
Q92609	TBC1D5	-2.319	1.065e-05	6.147e-05
Q9Y3D6	FIS1	-2.37	9.881e-06	5.789e-05
Q14576	ELAVL3	3.469	9.276e-06	5.535e-05
P61088	UBE2N	-1.17	8.736e-06	5.361e-05
P62328	TMSB4X	-6.275	8.499e-06	5.264e-05
Q9P0L0	VAPA	-1.286	7.777e-06	4.901e-05
P62273	RPS29	-4.23	7.496e-06	4.779e-05
O75663	TIPRL	-1.085	7.234e-06	4.642e-05
P20674	COX5A	-1.629	7.176e-06	4.62e-05
Q9Y5S9	RBM8A	-1.151	6.732e-06	4.436e-05
P11047	LAMC1	1.106	6.704e-06	4.434e-05
O43399	TPD52L2	-1.126	6.669e-06	4.426e-05
F6TLX2	GLOD4	-1.247	6.643e-06	4.423e-05
Q9Y2W1	THRAP3	-1.246	6.037e-06	4.075e-05
P33947	KDELR2	1.894	5.764e-06	3.919e-05
P62857	RPS28	-4.808	5.275e-06	3.658e-05
Q9UK08	GNG8	-4.917	5.127e-06	3.598e-05
Q7Z4V5	HDGFL2	-1.874	4.907e-06	3.494e-05
P37837	TALDO1	-1.469	4.698e-06	3.408e-05
O43809	NUDT21	1.865	4.61e-06	3.368e-05
Q02880	TOP2B	-1.039	4.59e-06	3.366e-05
Q8NC51	SERBP1	-3.766	4.449e-06	3.275e-05
Q14157	UBAP2L	-2.222	4.196e-06	3.113e-05
K7ELC2	RPS15	-1.79	4.125e-06	3.084e-05
O15498	YKT6	-1.148	4.118e-06	3.084e-05
F2Z2Y6	LSM8	-1.723	4.044e-06	3.075e-05
Q00688	FKBP3	-1.797	3.888e-06	3.034e-05
Q14061	COX17	-2.587	3.816e-06	2.99e-05
A0A0J9YYL3	PUF60	-1.016	3.463e-06	2.724e-05
Q92783	STAM	-5.651	3.354e-06	2.66e-05
P30084	ECHS1	-1.385	3.231e-06	2.592e-05
P62906	RPL10A	-1.173	3.061e-06	2.52e-05
P11498	PC	-1.785	3.017e-06	2.494e-05
H3BN98		-4.523	2.958e-06	2.456e-05
E7EVA0	MAP4	-1.23	2.948e-06	2.456e-05
Q8WVC2	RPS21	-1.566	2.812e-06	2.365e-05
A0A087WUV8	BSG	4.88	2.749e-06	2.322e-05
H3BUG4	CIAPIN1	-2.95	2.688e-06	2.28e-05
B7WPG3	HNRNPLL	-2.82	2.529e-06	2.198e-05
P22087	FBL	-1.059	2.535e-06	2.198e-05
Q96I24	FUBP3	-1.03	2.491e-06	2.189e-05
P49773	HINT1	-1.144	2.422e-06	2.157e-05
P62979	RPS27A	-1.093	2.432e-06	2.157e-05
J3QL05	SRSF2	-1.05	2.403e-06	2.15e-05
P12004	PCNA	-1.11	2.307e-06	2.123e-05
Q06323	PSME1	-1.033	2.172e-06	2.018e-05
Q9UI15	TAGLN3	-1.723	2.043e-06	1.927e-05
P68036	UBE2L3	-1.043	2.002e-06	1.905e-05
P63000	RAC1	-1.282	1.973e-06	1.901e-05
D6RDG3	BTF3	-1.899	1.836e-06	1.829e-05
P11166	SLC2A1	1.14	1.837e-06	1.829e-05
P14854	COX6B1	-1.818	1.558e-06	1.603e-05
Q9UHV9	PFDN2	-1.492	1.561e-06	1.603e-05
Q9UK76	JPT1	-4.983	1.431e-06	1.492e-05
A0A087X1B7	CHTOP	-3.477	1.438e-06	1.492e-05
P09960	LTA4H	-1.672	1.384e-06	1.482e-05
P28289	TMOD1	-1.411	1.328e-06	1.447e-05
P07737	PFN1	-1.41	1.245e-06	1.373e-05
Q9Y2W2	WBP11	-3.94	1.231e-06	1.364e-05
Q13435	SF3B2	-1.928	1.217e-06	1.356e-05
Q99497	PARK7	-2.073	1.193e-06	1.338e-05
P05060	CHGB	-1.057	1.185e-06	1.337e-05
P62942	FKBP1A	-2.307	1.165e-06	1.322e-05
P26368	U2AF2	-1.109	9.856e-07	1.18e-05
Q14165	MLEC	1.03	9.541e-07	1.156e-05
P07741	APRT	1.153	9.434e-07	1.15e-05
Q8WWM7	ATXN2L	-1.776	8.961e-07	1.102e-05
P53999	SUB1	-1.323	8.92e-07	1.102e-05
Q15417	CNN3	-1.958	8.055e-07	1.014e-05
P14174	MIF	-1.427	7.92e-07	1.003e-05
A0A1B0GW44	CTSD	1.066	7.83e-07	9.985e-06
Q92922	SMARCC1	-1.72	7.564e-07	9.836e-06
Q8IYD1	GSPT2	-1.185	7.243e-07	9.548e-06
P51858	HDGF	-1.582	6.075e-07	8.527e-06
C9J5X1	IGF1R	1.231	6.067e-07	8.527e-06
J3QRS9	ZNF207	-1.775	5.303e-07	7.746e-06
E9PEB5	FUBP1	-1.46	5.32e-07	7.746e-06
A0A0A0MRR7	SNRPC	-1.655	4.875e-07	7.54e-06
P55265	ADAR	-1.037	3.731e-07	6.066e-06
O00483	NDUFA4	-1.268	3.689e-07	6.048e-06
Q15056	EIF4H	-1.674	3.266e-07	5.542e-06
P04792	HSPB1	1.271	3.022e-07	5.265e-06
Q9P0M6	H2AFY2	-1.378	2.992e-07	5.259e-06
P00505	GOT2	-1.058	2.827e-07	5.06e-06
Q13217	DNAJC3	1.628	2.813e-07	5.06e-06
P02786	TFRC	1.416	2.451e-07	4.515e-06
H0YNW5	DUT	-1.401	2.367e-07	4.44e-06
P16949	STMN1	-2.693	2.334e-07	4.421e-06
Q9UHD9	UBQLN2	-1.919	2.042e-07	4.066e-06
O94760	DDAH1	-1.948	1.768e-07	3.651e-06
Q14247	CTTN	-2.387	1.62e-07	3.399e-06
Q9Y3U8	RPL36	-1.332	1.618e-07	3.399e-06
Q14103	HNRNPD	-1.261	1.56e-07	3.381e-06
J3KQJ1	SUMF2	4.611	1.513e-07	3.318e-06
O14561	NDUFAB1	-2.202	1.407e-07	3.192e-06
F8W6I7	HNRNPA1	-1.117	1.342e-07	3.121e-06
E9PES6	HMGB3	-2.657	1.143e-07	2.859e-06
D6R9P3	HNRNPAB	-1.309	1.187e-07	2.859e-06
E5RIW3	TBCA	-2.742	1.126e-07	2.853e-06
Q09666	AHNAK	-1.98	1.112e-07	2.853e-06
P24534	EEF1B2	-1.037	1.114e-07	2.853e-06
P54727	RAD23B	-1.874	1.06e-07	2.795e-06
P27695	APEX1	-2.069	9.685e-08	2.624e-06
P49458	SRP9	-1.649	8.24e-08	2.33e-06
P47914	RPL29	-1.55	7.88e-08	2.295e-06
P30086	PEBP1	-1.317	7.773e-08	2.295e-06
B8ZZQ6	PTMA	-3.119	7.283e-08	2.186e-06
A0A087WUK2	HNRNPDL	-1.727	6.449e-08	2.029e-06
P22626	HNRNPA2B1	-1.146	5.837e-08	1.977e-06
P40925	MDH1	-1.09	5.224e-08	1.923e-06
P31150	GDI1	-1.031	4.863e-08	1.868e-06
H0YN26	ANP32A	-1.756	4.659e-08	1.855e-06
E9PB61	ALYREF	-4.292	4.277e-08	1.738e-06
P27797	CALR	1.091	4.109e-08	1.706e-06
O43181	NDUFS4	-6.467	3.476e-08	1.577e-06
Q15637	SF1	-2.46	2.281e-08	1.459e-06
P38159	RBMX	-2.067	2.984e-08	1.459e-06
P50395	GDI2	-1.719	2.801e-08	1.459e-06
P0DP25	CALM3	-1.646	2.048e-08	1.459e-06
Q07666	KHDRBS1	-1.413	2.413e-08	1.459e-06
Q13151	HNRNPA0	-1.399	2.991e-08	1.459e-06
P62937	PPIA	-1.189	2.18e-08	1.459e-06
P67809	YBX1	-1.062	2.528e-08	1.459e-06
P14625	HSP90B1	1.258	2.65e-08	1.459e-06
Q969H8	MYDGF	1.414	2.849e-08	1.459e-06
Q92522	H1FX	-2.279	1.916e-08	1.437e-06
P40926	MDH2	-1.128	1.617e-08	1.262e-06
A0A087WTP3	KHSRP	-1.027	1.54e-08	1.262e-06
P11021	HSPA5	1.028	1.24e-08	1.21e-06
O75367	H2AFY	-1.823	9.251e-09	9.499e-07
A0A0U1RRM4	PTBP1	-1.718	8.805e-09	9.499e-07
P52565	ARHGDIA	-1.082	6.543e-09	7.509e-07
P16403	HIST1H1C	-2.117	5.044e-09	6.56e-07
Q8IUE6	HIST2H2AB	-1.325	4.228e-09	5.891e-07
P35637	FUS	-1.493	3.426e-09	5.141e-07
Q14011	CIRBP	-3.148	1.963e-09	4.409e-07
P10599	TXN	-2.632	2.712e-09	4.409e-07
P19338	NCL	-1.07	2.441e-09	4.409e-07
P16401	HIST1H1B	-2.288	1.421e-09	3.961e-07
Q5T7C4	HMGB1	-2.038	7.79e-10	3.371e-07
P61604	HSPE1	-1.856	5.712e-10	3.371e-07
P60174	TPI1	-1.522	1.035e-09	3.371e-07
P68431	HIST1H3A	2.602	1.037e-09	3.371e-07
P00441	SOD1	-2.64	3.089e-10	3.013e-07
P26583	HMGB2	-1.935	2.49e-10	3.013e-07

## Sheet: All_proteins
Entry	Entry name	Status	Protein names	Gene names	Organism	Length	Involvement in disease	pH dependence	Redox potential	Pathway	yourlist:M20210417A94466D2655679D1FD8953E075198DA8249D1AV
O43181	NDUS4_HUMAN	reviewed	NADH dehydrogenase [ubiquinone] iron-sulfur protein 4, mitochondrial (Complex I-18 kDa) (CI-18 kDa) (Complex I-AQDQ) (CI-AQDQ) (NADH-ubiquinone oxidoreductase 18 kDa subunit)	NDUFS4	Homo sapiens (Human)	175	DISEASE: Mitochondrial complex I deficiency, nuclear type 1 (MC1DN1) [MIM:252010]: A form of mitochondrial complex I deficiency, the most common biochemical signature of mitochondrial disorders, a group of highly heterogeneous conditions characterized by defective oxidative phosphorylation, which collectively affects 1 in 5-10000 live births. Clinical disorders have variable severity, ranging fro…				O43181
P62328	TYB4_HUMAN	reviewed	Thymosin beta-4 (T beta-4) (Fx) [Cleaved into: Hematopoietic system regulatory peptide (Seraspenide)]	TMSB4X TB4X THYB4 TMSB4	Homo sapiens (Human)	44					P62328
Q92783	STAM1_HUMAN	reviewed	Signal transducing adapter molecule 1 (STAM-1)	STAM STAM1	Homo sapiens (Human)	540					Q92783
J3QS47	J3QS47_HUMAN	unreviewed	Cytochrome b-561 (Cytochrome b561)	CYB561	Homo sapiens (Human)	222					J3QS47
P42766	RL35_HUMAN	reviewed	60S ribosomal protein L35 (Large ribosomal subunit protein uL29)	RPL35	Homo sapiens (Human)	123	DISEASE: Diamond-Blackfan anemia 19 (DBA19) [MIM:618312]: A form of Diamond-Blackfan anemia, a congenital non-regenerative hypoplastic anemia that usually presents early in infancy. Diamond-Blackfan anemia is characterized by a moderate to severe macrocytic anemia, erythroblastopenia, and an increased risk of malignancy. 30 to 40% of Diamond-Blackfan anemia patients present with short stature and…				P42766
Q9UK76	JUPI1_HUMAN	reviewed	Jupiter microtubule associated homolog 1 (Androgen-regulated protein 2) (Hematological and neurological expressed 1 protein) [Cleaved into: Jupiter microtubule associated homolog 1, N-terminally processed]	JPT1 ARM2 HN1	Homo sapiens (Human)	154					Q9UK76
Q9UK08	GBG8_HUMAN	reviewed	Guanine nucleotide-binding protein G(I)/G(S)/G(O) subunit gamma-8 (Gamma-9)	GNG8 GNG9 GNGT9	Homo sapiens (Human)	70					Q9UK08
P62857	RS28_HUMAN	reviewed	40S ribosomal protein S28 (Small ribosomal subunit protein eS28)	RPS28	Homo sapiens (Human)	69	DISEASE: Diamond-Blackfan anemia 15, with mandibulofacial dysostosis (DBA15) [MIM:606164]: A form of Diamond-Blackfan anemia, a congenital non-regenerative hypoplastic anemia that usually presents early in infancy. Diamond-Blackfan anemia is characterized by a moderate to severe macrocytic anemia, erythroblastopenia, and an increased risk of malignancy. 30 to 40% of Diamond-Blackfan anemia patien…				P62857
H3BN98	H3BN98_HUMAN	unreviewed	40S ribosomal protein S15a (Fragment)		Homo sapiens (Human)	237					H3BN98
E9PB61	E9PB61_HUMAN	unreviewed	THO complex subunit 4	ALYREF	Homo sapiens (Human)	264					E9PB61
P62273	RS29_HUMAN	reviewed	40S ribosomal protein S29 (Small ribosomal subunit protein uS14)	RPS29	Homo sapiens (Human)	56	DISEASE: Diamond-Blackfan anemia 13 (DBA13) [MIM:615909]: A form of Diamond-Blackfan anemia, a congenital non-regenerative hypoplastic anemia that usually presents early in infancy. Diamond-Blackfan anemia is characterized by a moderate to severe macrocytic anemia, erythroblastopenia, and an increased risk of malignancy. 30 to 40% of Diamond-Blackfan anemia patients present with short stature and…				P62273
P82979	SARNP_HUMAN	reviewed	SAP domain-containing ribonucleoprotein (Cytokine-induced protein of 29 kDa) (Nuclear protein Hcc-1) (Proliferation-associated cytokine-inducible protein CIP29)	SARNP HCC1 HSPC316	Homo sapiens (Human)	210					P82979
H3BTL1	H3BTL1_HUMAN	unreviewed	Microtubule-associated protein 1 light chain 3 beta, isoform CRA_f (Microtubule-associated proteins 1A/1B light chain 3B)	MAP1LC3B hCG_32374	Homo sapiens (Human)	75					H3BTL1
P62633	CNBP_HUMAN	reviewed	Cellular nucleic acid-binding protein (CNBP) (Zinc finger protein 9)	CNBP RNF163 ZNF9	Homo sapiens (Human)	177	DISEASE: Dystrophia myotonica 2 (DM2) [MIM:602668]: A multisystem disease characterized by the association of proximal muscle weakness with myotonia, cardiac manifestations and cataract. Additional features can include hyperhidrosis, testicular atrophy, insulin resistance and diabetes and central nervous system anomalies in rare cases. Note=The disease is caused by variants affecting the gene rep…				P62633
P38117	ETFB_HUMAN	reviewed	Electron transfer flavoprotein subunit beta (Beta-ETF)	ETFB FP585	Homo sapiens (Human)	255	DISEASE: Glutaric aciduria 2B (GA2B) [MIM:231680]: An autosomal recessively inherited disorder of fatty acid, amino acid, and choline metabolism. It is characterized by multiple acyl-CoA dehydrogenase deficiencies resulting in large excretion not only of glutaric acid, but also of lactic, ethylmalonic, butyric, isobutyric, 2-methyl-butyric, and isovaleric acids. {ECO:0000269|PubMed:12815589, ECO:…				P38117
Q9UMX0	UBQL1_HUMAN	reviewed	Ubiquilin-1 (Protein linking IAP with cytoskeleton 1) (PLIC-1) (hPLIC-1)	UBQLN1 DA41 PLIC1	Homo sapiens (Human)	589					Q9UMX0
Q9Y2W2	WBP11_HUMAN	reviewed	WW domain-binding protein 11 (WBP-11) (Npw38-binding protein) (NpwBP) (SH3 domain-binding protein SNP70) (Splicing factor that interacts with PQBP-1 and PP1)	WBP11 NPWBP SIPP1 SNP70	Homo sapiens (Human)	641					Q9Y2W2
H3BU16	H3BU16_HUMAN	unreviewed	Jupiter microtubule-associated homolog 2 (Fragment)	JPT2	Homo sapiens (Human)	167					H3BU16
P09012	SNRPA_HUMAN	reviewed	U1 small nuclear ribonucleoprotein A (U1 snRNP A) (U1-A) (U1A)	SNRPA	Homo sapiens (Human)	282					P09012
E9PPQ5	E9PPQ5_HUMAN	unreviewed	Cysteine and histidine-rich domain-containing protein 1	CHORDC1	Homo sapiens (Human)	184					E9PPQ5
C9JFR7	C9JFR7_HUMAN	unreviewed	Cytochrome c (Fragment)	CYCS	Homo sapiens (Human)	101					C9JFR7
Q8NC51	PAIRB_HUMAN	reviewed	Plasminogen activator inhibitor 1 RNA-binding protein (PAI1 RNA-binding protein 1) (PAI-RBP1) (SERPINE1 mRNA-binding protein 1)	SERBP1 PAIRBP1 CGI-55	Homo sapiens (Human)	408					Q8NC51
Q9Y6H1	CHCH2_HUMAN	reviewed	Coiled-coil-helix-coiled-coil-helix domain-containing protein 2 (Aging-associated gene 10 protein) (HCV NS2 trans-regulated protein) (NS2TP)	CHCHD2 C7orf17 AAG10	Homo sapiens (Human)	151	DISEASE: Parkinson disease 22 (PARK22) [MIM:616710]: An autosomal dominant form of Parkinson disease, a complex neurodegenerative disorder characterized by bradykinesia, resting tremor, muscular rigidity and postural instability, as well as by a clinically significant response to treatment with levodopa. The pathology involves the loss of dopaminergic neurons in the substantia nigra and the prese…				Q9Y6H1
P18583	SON_HUMAN	reviewed	Protein SON (Bax antagonist selected in saccharomyces 1) (BASS1) (Negative regulatory element-binding protein) (NRE-binding protein) (Protein DBP-5) (SON3)	SON C21orf50 DBP5 KIAA1019 NREBP HSPC310 HSPC312	Homo sapiens (Human)	2426	DISEASE: ZTTK syndrome (ZTTKS) [MIM:617140]: An autosomal dominant syndrome characterized by intellectual disability, developmental delay, malformations of the cerebral cortex, epilepsy, vision problems, musculo-skeletal abnormalities, and congenital malformations. {ECO:0000269|PubMed:25590979, ECO:0000269|PubMed:27256762, ECO:0000269|PubMed:27545676, ECO:0000269|PubMed:27545680}. Note=The diseas…				P18583
Q14847	LASP1_HUMAN	reviewed	LIM and SH3 domain protein 1 (LASP-1) (Metastatic lymph node gene 50 protein) (MLN 50)	LASP1 MLN50	Homo sapiens (Human)	261					Q14847
C9JYY6	C9JYY6_HUMAN	unreviewed	Neuronal cell adhesion molecule	NRCAM	Homo sapiens (Human)	1211					C9JYY6
Q9Y6A9	SPCS1_HUMAN	reviewed	Signal peptidase complex subunit 1 (EC 3.4.-.-) (Microsomal signal peptidase 12 kDa subunit) (SPase 12 kDa subunit)	SPCS1 SPC12 HSPC033	Homo sapiens (Human)	169					Q9Y6A9
Q9BZA8	PC11Y_HUMAN	reviewed	Protocadherin-11 Y-linked (Protocadherin-11) (Protocadherin on the Y chromosome) (PCDH-Y) (Protocadherin prostate cancer) (Protocadherin-PC) (Protocadherin-22)	PCDH11Y PCDH11 PCDH22 PCDHY	Homo sapiens (Human)	1340	DISEASE: Note=A chromosomal aberration involving PCDH11Y is a cause of multiple congenital abnormalities, including severe bilateral vesicoureteral reflux (VUR) with ureterovesical junction defects. Translocation t(Y;3)(p11;p12) with ROBO2.				Q9BZA8
Q9BRP8	PYM1_HUMAN	reviewed	Partner of Y14 and mago (PYM homolog 1 exon junction complex-associated factor) (Protein wibg homolog)	PYM1 PYM WIBG	Homo sapiens (Human)	204					Q9BRP8
P98179	RBM3_HUMAN	reviewed	RNA-binding protein 3 (RNA-binding motif protein 3) (RNPL)	RBM3 RNPL	Homo sapiens (Human)	157					P98179
A0A087WVW7	A0A087WVW7_HUMAN		Deleted.								A0A087WVW7
A0A087X1B7	A0A087X1B7_HUMAN	unreviewed	Chromatin target of PRMT1 protein	CHTOP	Homo sapiens (Human)	76					A0A087X1B7
P40222	TXLNA_HUMAN	reviewed	Alpha-taxilin	TXLNA TXLN	Homo sapiens (Human)	546					P40222
Q9NRR5	UBQL4_HUMAN	reviewed	Ubiquilin-4 (Ataxin-1 interacting ubiquitin-like protein) (A1Up) (Ataxin-1 ubiquitin-like-interacting protein A1U) (Connexin43-interacting protein of 75 kDa) (CIP75)	UBQLN4 C1orf6 CIP75 UBIN	Homo sapiens (Human)	601	DISEASE: Amyotrophic lateral sclerosis (ALS) [MIM:105400]: A neurodegenerative disorder affecting upper motor neurons in the brain and lower motor neurons in the brain stem and spinal cord, resulting in fatal paralysis. Sensory abnormalities are absent. The pathologic hallmarks of the disease include pallor of the corticospinal tract due to loss of motor neurons, presence of ubiquitin-positive in…				Q9NRR5
A0A087X0Q1	A0A087X0Q1_HUMAN	unreviewed	YTH domain-containing family protein 3	YTHDF3	Homo sapiens (Human)	583					A0A087X0Q1
O60869	EDF1_HUMAN	reviewed	Endothelial differentiation-related factor 1 (EDF-1) (Multiprotein-bridging factor 1) (MBF1)	EDF1	Homo sapiens (Human)	148					O60869
Q9UKY7	CDV3_HUMAN	reviewed	Protein CDV3 homolog	CDV3 H41	Homo sapiens (Human)	258					Q9UKY7
K7EM18	K7EM18_HUMAN	unreviewed	Eukaryotic translation initiation factor 1	EIF1	Homo sapiens (Human)	121					K7EM18
H0Y4T6	H0Y4T6_HUMAN	unreviewed	Peptidylprolyl isomerase (EC 5.2.1.8)	PIN4	Homo sapiens (Human)	84					H0Y4T6
A0A1W2PQV2	A0A1W2PQV2_HUMAN	unreviewed	Glycine cleavage system H protein, mitochondrial (Fragment)	GCSH	Homo sapiens (Human)	100					A0A1W2PQV2
Q13442	HAP28_HUMAN	reviewed	28 kDa heat- and acid-stable phosphoprotein (PDGF-associated protein) (PAP) (PDGFA-associated protein 1) (PAP1)	PDAP1 HASPP28	Homo sapiens (Human)	181					Q13442
P53597	SUCA_HUMAN	reviewed	Succinate--CoA ligase [ADP/GDP-forming] subunit alpha, mitochondrial (EC 6.2.1.4) (EC 6.2.1.5) (Succinyl-CoA synthetase subunit alpha) (SCS-alpha)	SUCLG1	Homo sapiens (Human)	346	DISEASE: Mitochondrial DNA depletion syndrome 9 (MTDPS9) [MIM:245400]: A severe disorder due to mitochondrial dysfunction. It is characterized by infantile onset of hypotonia, lactic acidosis, severe psychomotor retardation, progressive neurologic deterioration, and excretion of methylmalonic acid. {ECO:0000269|PubMed:17668387, ECO:0000269|PubMed:19526370, ECO:0000269|PubMed:20453710, ECO:0000269…			PATHWAY: Carbohydrate metabolism; tricarboxylic acid cycle; succinate from succinyl-CoA (ligase route): step 1/1. {ECO:0000255|HAMAP-Rule:MF_03222}.	P53597
P42126	ECI1_HUMAN	reviewed	Enoyl-CoA delta isomerase 1, mitochondrial (EC 5.3.3.8) (3,2-trans-enoyl-CoA isomerase) (Delta(3),Delta(2)-enoyl-CoA isomerase) (D3,D2-enoyl-CoA isomerase) (Dodecenoyl-CoA isomerase)	ECI1 DCI	Homo sapiens (Human)	302				PATHWAY: Lipid metabolism; fatty acid beta-oxidation. {ECO:0000269|PubMed:7818490}.	P42126
Q14011	CIRBP_HUMAN	reviewed	Cold-inducible RNA-binding protein (A18 hnRNP) (Glycine-rich RNA-binding protein CIRP)	CIRBP A18HNRNP CIRP	Homo sapiens (Human)	172					Q14011
A0A0A0MSW3	A0A0A0MSW3_HUMAN	unreviewed	Nuclear pore complex protein Nup214	NUP214	Homo sapiens (Human)	1519					A0A0A0MSW3
H3BTD3	H3BTD3_HUMAN	unreviewed	cAMP-regulated phosphoprotein 19 (Fragment)	ARPP19	Homo sapiens (Human)	72					H3BTD3
B8ZZQ6	B8ZZQ6_HUMAN	unreviewed	Prothymosin alpha	PTMA	Homo sapiens (Human)	107					B8ZZQ6
P19022	CADH2_HUMAN	reviewed	Cadherin-2 (CDw325) (Neural cadherin) (N-cadherin) (CD antigen CD325)	CDH2 CDHN NCAD	Homo sapiens (Human)	906					P19022
E9PL10	E9PL10_HUMAN	unreviewed	Transcription factor BTF3	BTF3L4	Homo sapiens (Human)	145					E9PL10
P61457	PHS_HUMAN	reviewed	Pterin-4-alpha-carbinolamine dehydratase (PHS) (EC 4.2.1.96) (4-alpha-hydroxy-tetrahydropterin dehydratase) (Dimerization cofactor of hepatocyte nuclear factor 1-alpha) (DCoH) (Dimerization cofactor of HNF1) (Phenylalanine hydroxylase-stimulating protein) (Pterin carbinolamine dehydratase) (PCD)	PCBD1 DCOH PCBD	Homo sapiens (Human)	104	DISEASE: Hyperphenylalaninemia, BH4-deficient, D (HPABH4D) [MIM:264070]: An autosomal recessive disease characterized by primapterinuria, a variant form of hyperphenylalaninemia defined by increased excretion of 7-substituted pterins in the urine. Patients with primapterinuria show an increased ratio of neopterin to biopterin in the urine, excretion of subnormal levels of biopterins, and normal l…				P61457
O43823	AKAP8_HUMAN	reviewed	A-kinase anchor protein 8 (AKAP-8) (A-kinase anchor protein 95 kDa) (AKAP 95)	AKAP8 AKAP95	Homo sapiens (Human)	692					O43823
Q92688	AN32B_HUMAN	reviewed	Acidic leucine-rich nuclear phosphoprotein 32 family member B (Acidic protein rich in leucines) (Putative HLA-DR-associated protein I-2) (PHAPI2) (Silver-stainable protein SSP29)	ANP32B APRIL PHAPI2	Homo sapiens (Human)	251					Q92688
E7ENQ1	E7ENQ1_HUMAN	unreviewed	Mitogen-activated protein kinase kinase kinase kinase 4	MAP4K4	Homo sapiens (Human)	1154					E7ENQ1
O14964	HGS_HUMAN	reviewed	Hepatocyte growth factor-regulated tyrosine kinase substrate (Hrs) (Protein pp110)	HGS HRS	Homo sapiens (Human)	777					O14964
P46087	NOP2_HUMAN	reviewed	Probable 28S rRNA (cytosine(4447)-C(5))-methyltransferase (EC 2.1.1.-) (Nucleolar protein 1) (Nucleolar protein 2 homolog) (Proliferating-cell nucleolar antigen p120) (Proliferation-associated nucleolar protein p120)	NOP2 NOL1 NSUN1	Homo sapiens (Human)	812					P46087
H3BUG4	H3BUG4_HUMAN	unreviewed	Anamorsin	CIAPIN1	Homo sapiens (Human)	188					H3BUG4
M0QXZ5	M0QXZ5_HUMAN	unreviewed	Zinc finger protein 428 (Fragment)	ZNF428	Homo sapiens (Human)	218					M0QXZ5
Q9BZZ5	API5_HUMAN	reviewed	Apoptosis inhibitor 5 (API-5) (Antiapoptosis clone 11 protein) (AAC-11) (Cell migration-inducing gene 8 protein) (Fibroblast growth factor 2-interacting factor) (FIF) (Protein XAGL)	API5 MIG8	Homo sapiens (Human)	524					Q9BZZ5
A6NHR2	A6NHR2_HUMAN	unreviewed	39S ribosomal protein L37, mitochondrial	MRPL37	Homo sapiens (Human)	292					A6NHR2
F5H6N1	F5H6N1_HUMAN	unreviewed	Protein mago nashi homolog 2	MAGOHB	Homo sapiens (Human)	90					F5H6N1
Q8WWM9	CYGB_HUMAN	reviewed	Cytoglobin (Histoglobin) (HGb) (Stellate cell activation-associated protein)	CYGB STAP	Homo sapiens (Human)	190					Q8WWM9
Q5JRC6	Q5JRC6_HUMAN	unreviewed	PHD finger protein 6 (PHD finger protein 6, isoform CRA_d)	PHF6 hCG_1783600	Homo sapiens (Human)	324					Q5JRC6
K7ESP4	K7ESP4_HUMAN	unreviewed	Dephospho-CoA kinase domain-containing protein (Fragment)	DCAKD	Homo sapiens (Human)	209					K7ESP4
Q92804	RBP56_HUMAN	reviewed	TATA-binding protein-associated factor 2N (68 kDa TATA-binding protein-associated factor) (TAF(II)68) (TAFII68) (RNA-binding protein 56)	TAF15 RBP56 TAF2N	Homo sapiens (Human)	592	DISEASE: Note=A chromosomal aberration involving TAF15/TAF2N is found in a form of extraskeletal myxoid chondrosarcomas (EMC). Translocation t(9;17)(q22;q11) with NR4A3. {ECO:0000269|PubMed:10602519}.				Q92804
Q9UKN8	TF3C4_HUMAN	reviewed	General transcription factor 3C polypeptide 4 (EC 2.3.1.48) (TF3C-delta) (Transcription factor IIIC 90 kDa subunit) (TFIIIC 90 kDa subunit) (TFIIIC90) (Transcription factor IIIC subunit delta)	GTF3C4	Homo sapiens (Human)	822					Q9UKN8
H3BNK9	H3BNK9_HUMAN	unreviewed	PSME3-interacting protein (Fragment)	PSME3IP1	Homo sapiens (Human)	154					H3BNK9
B7WPG3	B7WPG3_HUMAN	unreviewed	Heterogeneous nuclear ribonucleoprotein L-like	HNRNPLL	Homo sapiens (Human)	508					B7WPG3
P55957	BID_HUMAN	reviewed	BH3-interacting domain death agonist (p22 BID) (BID) [Cleaved into: BH3-interacting domain death agonist p15 (p15 BID); BH3-interacting domain death agonist p13 (p13 BID); BH3-interacting domain death agonist p11 (p11 BID)]	BID	Homo sapiens (Human)	195					P55957
H0Y9Y3	H0Y9Y3_HUMAN	unreviewed	Synaptopodin-2 (Fragment)	SYNPO2	Homo sapiens (Human)	1155					H0Y9Y3
Q8NCW5	NNRE_HUMAN	reviewed	NAD(P)H-hydrate epimerase (EC 5.1.99.6) (Apolipoprotein A-I-binding protein) (AI-BP) (NAD(P)HX epimerase) (YjeF N-terminal domain-containing protein 1) (YjeF_N1)	NAXE AIBP APOA1BP YJEFN1	Homo sapiens (Human)	288	DISEASE: Encephalopathy, progressive, early-onset, with brain edema and/or leukoencephalopathy 1 (PEBEL1) [MIM:617186]: An autosomal recessive severe neurometabolic disorder characterized by severe leukoencephalopathy usually associated with a trivial febrile illness. Affected infants tend to show normal early development followed by acute psychomotor regression with ataxia, hypotonia, respirator…				Q8NCW5
E5RIW3	E5RIW3_HUMAN	unreviewed	Tubulin-specific chaperone A	TBCA	Homo sapiens (Human)	84					E5RIW3
Q6PKG0	LARP1_HUMAN	reviewed	La-related protein 1 (La ribonucleoprotein domain family member 1)	LARP1 KIAA0731 LARP	Homo sapiens (Human)	1096					Q6PKG0
Q96T76	MMS19_HUMAN	reviewed	MMS19 nucleotide excision repair protein homolog (hMMS19) (MET18 homolog) (MMS19-like protein)	MMS19 MMS19L	Homo sapiens (Human)	1030					Q96T76
U3KQC1	U3KQC1_HUMAN	unreviewed	WD repeat-containing protein 18 (Fragment)	WDR18	Homo sapiens (Human)	394					U3KQC1
F8VU51	F8VU51_HUMAN	unreviewed	YLP motif-containing protein 1	YLPM1	Homo sapiens (Human)	1440					F8VU51
P10645	CMGA_HUMAN	reviewed	Chromogranin-A (CgA) (Pituitary secretory protein I) (SP-I) [Cleaved into: Vasostatin-1 (Vasostatin I); Vasostatin-2 (Vasostatin II); EA-92; ES-43; Pancreastatin; SS-18; WA-8; WE-14; LF-19; Catestatin (SL21); AL-11; GV-19; GR-44; ER-37; GE-25; Serpinin-RRG; Serpinin; p-Glu serpinin precursor]	CHGA	Homo sapiens (Human)	457					P10645
Q56VL3	OCAD2_HUMAN	reviewed	OCIA domain-containing protein 2 (Ovarian carcinoma immunoreactive antigen-like protein)	OCIAD2	Homo sapiens (Human)	154					Q56VL3
P16949	STMN1_HUMAN	reviewed	Stathmin (Leukemia-associated phosphoprotein p18) (Metablastin) (Oncoprotein 18) (Op18) (Phosphoprotein p19) (pp19) (Prosolin) (Protein Pr22) (pp17)	STMN1 C1orf215 LAP18 OP18	Homo sapiens (Human)	149					P16949
J3KRR0	J3KRR0_HUMAN	unreviewed	LIM domain containing 2, isoform CRA_b (LIM domain-containing protein 2)	LIMD2 hCG_41826	Homo sapiens (Human)	87					J3KRR0
C9JBI3	C9JBI3_HUMAN	unreviewed	O-phosphoserine phosphohydrolase (EC 3.1.3.3) (Phosphoserine phosphatase) (Fragment)	PSPH	Homo sapiens (Human)	187				PATHWAY: Amino-acid biosynthesis; L-serine biosynthesis; L-serine from 3-phospho-D-glycerate: step 3/3. {ECO:0000256|ARBA:ARBA00005135}.	C9JBI3
Q96CT7	CC124_HUMAN	reviewed	Coiled-coil domain-containing protein 124	CCDC124	Homo sapiens (Human)	223					Q96CT7
Q9C0D5	TANC1_HUMAN	reviewed	Protein TANC1 (Tetratricopeptide repeat, ankyrin repeat and coiled-coil domain-containing protein 1)	TANC1 KIAA1728	Homo sapiens (Human)	1861					Q9C0D5
E9PES6	E9PES6_HUMAN	unreviewed	High mobility group protein B3 (Fragment)	HMGB3	Homo sapiens (Human)	153					E9PES6
Q9NQG5	RPR1B_HUMAN	reviewed	Regulation of nuclear pre-mRNA domain-containing protein 1B (Cell cycle-related and expression-elevated protein in tumor)	RPRD1B C20orf77 CREPT	Homo sapiens (Human)	326					Q9NQG5
P00441	SODC_HUMAN	reviewed	Superoxide dismutase [Cu-Zn] (EC 1.15.1.1) (Superoxide dismutase 1) (hSod1)	SOD1	Homo sapiens (Human)	154	DISEASE: Amyotrophic lateral sclerosis 1 (ALS1) [MIM:105400]: A neurodegenerative disorder affecting upper motor neurons in the brain and lower motor neurons in the brain stem and spinal cord, resulting in fatal paralysis. Sensory abnormalities are absent. The pathologic hallmarks of the disease include pallor of the corticospinal tract due to loss of motor neurons, presence of ubiquitin-positive…				P00441
P10599	THIO_HUMAN	reviewed	Thioredoxin (Trx) (ATL-derived factor) (ADF) (Surface-associated sulphydryl protein) (SASP) (allergen Hom s Trx)	TXN TRDX TRX TRX1	Homo sapiens (Human)	105					P10599
A0A087X0K9	A0A087X0K9_HUMAN	unreviewed	Tight junction protein 1 (Zona occludens 1), isoform CRA_a (Tight junction protein ZO-1)	TJP1 hCG_27621	Homo sapiens (Human)	1768					A0A087X0K9
Q96RP9	EFGM_HUMAN	reviewed	Elongation factor G, mitochondrial (EF-Gmt) (Elongation factor G 1, mitochondrial) (mEF-G 1) (Elongation factor G1) (hEFG1)	GFM1 EFG EFG1 GFM	Homo sapiens (Human)	751	DISEASE: Combined oxidative phosphorylation deficiency 1 (COXPD1) [MIM:609060]: A mitochondrial disease resulting in early rapidly progressive hepatoencephalopathy. {ECO:0000269|PubMed:15537906, ECO:0000269|PubMed:17160893, ECO:0000269|PubMed:21119709, ECO:0000269|PubMed:26741492}. Note=The disease is caused by variants affecting the gene represented in this entry.			PATHWAY: Protein biosynthesis; polypeptide chain elongation. {ECO:0000255|HAMAP-Rule:MF_03061, ECO:0000269|PubMed:19716793}.	Q96RP9
Q03701	CEBPZ_HUMAN	reviewed	CCAAT/enhancer-binding protein zeta (CCAAT-box-binding transcription factor) (CBF) (CCAAT-binding factor)	CEBPZ CBF2	Homo sapiens (Human)	1054					Q03701
Q14061	COX17_HUMAN	reviewed	Cytochrome c oxidase copper chaperone	COX17	Homo sapiens (Human)	63					Q14061
Q8WXI9	P66B_HUMAN	reviewed	Transcriptional repressor p66-beta (GATA zinc finger domain-containing protein 2B) (p66/p68)	GATAD2B KIAA1150	Homo sapiens (Human)	593	DISEASE: Mental retardation, autosomal dominant 18 (MRD18) [MIM:615074]: A disorder characterized by significantly below average general intellectual functioning associated with impairments in adaptive behavior and manifested during the developmental period. MRD18 patients have severe intellectual disability and dysmorphic features. {ECO:0000269|PubMed:23033978, ECO:0000269|PubMed:23644463}. Note…				Q8WXI9
Q8IY81	SPB1_HUMAN	reviewed	pre-rRNA 2'-O-ribose RNA methyltransferase FTSJ3 (EC 2.1.1.-) (Protein ftsJ homolog 3) (Putative rRNA methyltransferase 3)	FTSJ3 SB92	Homo sapiens (Human)	847					Q8IY81
E9PQY2	E9PQY2_HUMAN	unreviewed	Prefoldin subunit 4	PFDN4	Homo sapiens (Human)	136					E9PQY2
F8W8I6	F8W8I6_HUMAN	unreviewed	Nucleolysin TIA-1 isoform p40	TIA1	Homo sapiens (Human)	385					F8W8I6
E7ENJ6	E7ENJ6_HUMAN	unreviewed	AP-1 complex subunit mu-1	AP1M1	Homo sapiens (Human)	370					E7ENJ6
A6PVN6	A6PVN6_HUMAN	unreviewed	Serine/threonine-protein phosphatase 2A activator (EC 5.2.1.8) (Phosphotyrosyl phosphatase activator) (Fragment)	PTPA	Homo sapiens (Human)	176					A6PVN6
O43504	LTOR5_HUMAN	reviewed	Ragulator complex protein LAMTOR5 (Hepatitis B virus X-interacting protein) (HBV X-interacting protein) (HBX-interacting protein) (Late endosomal/lysosomal adaptor and MAPK and MTOR activator 5)	LAMTOR5 HBXIP XIP	Homo sapiens (Human)	91					O43504
E9PN51	E9PN51_HUMAN	unreviewed	NADH dehydrogenase [ubiquinone] iron-sulfur protein 8, mitochondrial (Fragment)	NDUFS8	Homo sapiens (Human)	110					E9PN51
H7BZL0	H7BZL0_HUMAN	unreviewed	MKI67 FHA domain-interacting nucleolar phosphoprotein (Fragment)	NIFK	Homo sapiens (Human)	102					H7BZL0
Q15637	SF01_HUMAN	reviewed	Splicing factor 1 (Mammalian branch point-binding protein) (BBP) (mBBP) (Transcription factor ZFM1) (Zinc finger gene in MEN1 locus) (Zinc finger protein 162)	SF1 ZFM1 ZNF162	Homo sapiens (Human)	639					Q15637
Q96JM3	CHAP1_HUMAN	reviewed	Chromosome alignment-maintaining phosphoprotein 1 (Zinc finger protein 828)	CHAMP1 C13orf8 CAMP CHAMP KIAA1802 ZNF828	Homo sapiens (Human)	812	DISEASE: Mental retardation, autosomal dominant 40 (MRD40) [MIM:616579]: A form of mental retardation, a disorder characterized by significantly below average general intellectual functioning associated with impairments in adaptive behavior and manifested during the developmental period. {ECO:0000269|PubMed:25533962, ECO:0000269|PubMed:26340335}. Note=The disease is caused by variants affecting t…				Q96JM3
H7C1F6	H7C1F6_HUMAN	unreviewed	Glutamine amidotransferase-like class 1 domain-containing protein 3A, mitochondrial (Fragment)	GATD3A	Homo sapiens (Human)	184					H7C1F6
E5KLJ9	E5KLJ9_HUMAN	unreviewed	Dynamin-like 120 kDa protein, form S1 (EC 3.6.5.5) (Dynamin-like 120 kDa protein, mitochondrial)	OPA1 hCG_17270	Homo sapiens (Human)	979					E5KLJ9
P19174	PLCG1_HUMAN	reviewed	1-phosphatidylinositol 4,5-bisphosphate phosphodiesterase gamma-1 (EC 3.1.4.11) (PLC-148) (Phosphoinositide phospholipase C-gamma-1) (Phospholipase C-II) (PLC-II) (Phospholipase C-gamma-1) (PLC-gamma-1)	PLCG1 PLC1	Homo sapiens (Human)	1290					P19174
Q5T481	RBM20_HUMAN	reviewed	RNA-binding protein 20 (RNA-binding motif protein 20)	RBM20	Homo sapiens (Human)	1227	DISEASE: Cardiomyopathy, dilated 1DD (CMD1DD) [MIM:613172]: A disorder characterized by ventricular dilation and impaired systolic function, resulting in congestive heart failure and arrhythmia. Patients are at risk of premature death. {ECO:0000269|PubMed:19712804, ECO:0000269|PubMed:20590677, ECO:0000269|PubMed:21846512, ECO:0000269|PubMed:22466703}. Note=The disease is caused by variants affect…				Q5T481
Q14247	SRC8_HUMAN	reviewed	Src substrate cortactin (Amplaxin) (Oncogene EMS1)	CTTN EMS1	Homo sapiens (Human)	550					Q14247
F8W7C6	F8W7C6_HUMAN	unreviewed	60S ribosomal protein L10	RPL10	Homo sapiens (Human)	163					F8W7C6
Q9Y3D6	FIS1_HUMAN	reviewed	Mitochondrial fission 1 protein (FIS1 homolog) (hFis1) (Tetratricopeptide repeat protein 11) (TPR repeat protein 11)	FIS1 TTC11 CGI-135	Homo sapiens (Human)	152					Q9Y3D6
G5E9W7	G5E9W7_HUMAN	unreviewed	28S ribosomal protein S22, mitochondrial (Mitochondrial ribosomal protein S22, isoform CRA_e)	MRPS22 hCG_17223	Homo sapiens (Human)	319					G5E9W7
Q96G03	PGM2_HUMAN	reviewed	Phosphoglucomutase-2 (PGM 2) (EC 5.4.2.2) (Glucose phosphomutase 2) (Phosphodeoxyribomutase) (Phosphopentomutase) (EC 5.4.2.7)	PGM2 MSTP006	Homo sapiens (Human)	612				PATHWAY: Carbohydrate degradation; 2-deoxy-D-ribose 1-phosphate degradation; D-glyceraldehyde 3-phosphate and acetaldehyde from 2-deoxy-alpha-D-ribose 1-phosphate: step 1/2.	Q96G03
Q9BUL8	PDC10_HUMAN	reviewed	Programmed cell death protein 10 (Cerebral cavernous malformations 3 protein) (TF-1 cell apoptosis-related protein 15)	PDCD10 CCM3 TFAR15	Homo sapiens (Human)	212	DISEASE: Cerebral cavernous malformations 3 (CCM3) [MIM:603285]: A congenital vascular anomaly of the central nervous system that can result in hemorrhagic stroke, seizures, recurrent headaches, and focal neurologic deficits. The lesions are characterized by grossly enlarged blood vessels consisting of a single layer of endothelium and without any intervening neural tissue, ranging in diameter fr…				Q9BUL8
P30419	NMT1_HUMAN	reviewed	Glycylpeptide N-tetradecanoyltransferase 1 (EC 2.3.1.97) (Myristoyl-CoA:protein N-myristoyltransferase 1) (NMT 1) (Type I N-myristoyltransferase) (Peptide N-myristoyltransferase 1)	NMT1 NMT	Homo sapiens (Human)	496					P30419
Q9Y570	PPME1_HUMAN	reviewed	Protein phosphatase methylesterase 1 (PME-1) (EC 3.1.1.89)	PPME1 PME1 PP2593 PRO0750	Homo sapiens (Human)	386					Q9Y570
Q92609	TBCD5_HUMAN	reviewed	TBC1 domain family member 5	TBC1D5 KIAA0210	Homo sapiens (Human)	795					Q92609
P55081	MFAP1_HUMAN	reviewed	Microfibrillar-associated protein 1 (Spliceosome B complex protein MFAP1)	MFAP1	Homo sapiens (Human)	439					P55081
A0A087WUB9	A0A087WUB9_HUMAN	unreviewed	Beta-catenin-like protein 1	CTNNBL1	Homo sapiens (Human)	568					A0A087WUB9
P62942	FKB1A_HUMAN	reviewed	Peptidyl-prolyl cis-trans isomerase FKBP1A (PPIase FKBP1A) (EC 5.2.1.8) (12 kDa FK506-binding protein) (12 kDa FKBP) (FKBP-12) (Calstabin-1) (FK506-binding protein 1A) (FKBP-1A) (Immunophilin FKBP12) (Rotamase)	FKBP1A FKBP1 FKBP12	Homo sapiens (Human)	108					P62942
E7EX44	E7EX44_HUMAN	unreviewed	Caldesmon	CALD1	Homo sapiens (Human)	557					E7EX44
P16401	H15_HUMAN	reviewed	Histone H1.5 (Histone H1a) (Histone H1b) (Histone H1s-3)	H1-5 H1F5 HIST1H1B	Homo sapiens (Human)	226					P16401
Q92522	H1X_HUMAN	reviewed	Histone H1.10 (Histone H1x)	H1-10 H1FX	Homo sapiens (Human)	213					Q92522
G3V4F2	G3V4F2_HUMAN	unreviewed	Acyl-coenzyme A thioesterase 1	ACOT1	Homo sapiens (Human)	395					G3V4F2
A8MUH2	A8MUH2_HUMAN	unreviewed	ATP synthase-coupling factor 6, mitochondrial (ATPase subunit F6)	ATP5PF	Homo sapiens (Human)	119					A8MUH2
Q15007	FL2D_HUMAN	reviewed	Pre-mRNA-splicing regulator WTAP (Female-lethal(2)D homolog) (hFL(2)D) (WT1-associated protein) (Wilms tumor 1-associating protein)	WTAP KIAA0105	Homo sapiens (Human)	396					Q15007
O15212	PFD6_HUMAN	reviewed	Prefoldin subunit 6 (Protein Ke2)	PFDN6 HKE2 PFD6	Homo sapiens (Human)	129					O15212
K7EN60	K7EN60_HUMAN	unreviewed	Telomerase RNA component-interacting RNase	TRIR	Homo sapiens (Human)	150					K7EN60
Q14157	UBP2L_HUMAN	reviewed	Ubiquitin-associated protein 2-like (Protein NICE-4)	UBAP2L KIAA0144 NICE4	Homo sapiens (Human)	1087					Q14157
F5GYK2	F5GYK2_HUMAN	unreviewed	Striatin-4	STRN4	Homo sapiens (Human)	634					F5GYK2
O75400	PR40A_HUMAN	reviewed	Pre-mRNA-processing factor 40 homolog A (Fas ligand-associated factor 1) (Formin-binding protein 11) (Formin-binding protein 3) (Huntingtin yeast partner A) (Huntingtin-interacting protein 10) (HIP-10) (Huntingtin-interacting protein A) (Renal carcinoma antigen NY-REN-6)	PRPF40A FBP11 FLAF1 FNBP3 HIP10 HYPA HSPC225	Homo sapiens (Human)	957					O75400
Q14677	EPN4_HUMAN	reviewed	Clathrin interactor 1 (Clathrin-interacting protein localized in the trans-Golgi region) (Clint) (Enthoprotin) (Epsin-4) (Epsin-related protein) (EpsinR)	CLINT1 ENTH EPN4 EPNR KIAA0171	Homo sapiens (Human)	625					Q14677
Q8TEA8	DTD1_HUMAN	reviewed	D-aminoacyl-tRNA deacylase 1 (DTD) (EC 3.1.1.96) (DNA-unwinding element-binding protein B) (DUE-B) (Gly-tRNA(Ala) deacylase) (Histidyl-tRNA synthase-related)	DTD1 C20orf88 DUEB HARS2	Homo sapiens (Human)	209					Q8TEA8
O14561	ACPM_HUMAN	reviewed	Acyl carrier protein, mitochondrial (ACP) (CI-SDAP) (NADH-ubiquinone oxidoreductase 9.6 kDa subunit)	NDUFAB1	Homo sapiens (Human)	156					O14561
Q10570	CPSF1_HUMAN	reviewed	Cleavage and polyadenylation specificity factor subunit 1 (Cleavage and polyadenylation specificity factor 160 kDa subunit) (CPSF 160 kDa subunit)	CPSF1 CPSF160	Homo sapiens (Human)	1443	DISEASE: Myopia 27 (MYP27) [MIM:618827]: A form of myopia, a refractive error of the eye, in which parallel rays from a distant object come to focus in front of the retina, vision being better for near objects than for far. MYP27 patients are affected by early-onset high myopia with increased axial lengths. Fundus changes include optic nerve head crescent and tigroid appearance of the posterior r…				Q10570
Q9Y680	FKBP7_HUMAN	reviewed	Peptidyl-prolyl cis-trans isomerase FKBP7 (PPIase FKBP7) (EC 5.2.1.8) (23 kDa FK506-binding protein) (23 kDa FKBP) (FKBP-23) (FK506-binding protein 7) (FKBP-7) (Rotamase)	FKBP7 FKBP23 UNQ670/PRO1304	Homo sapiens (Human)	222					Q9Y680
Q14690	RRP5_HUMAN	reviewed	Protein RRP5 homolog (NF-kappa-B-binding protein) (NFBP) (Programmed cell death protein 11)	PDCD11 KIAA0185	Homo sapiens (Human)	1871					Q14690
P01303	NPY_HUMAN	reviewed	Pro-neuropeptide Y [Cleaved into: Neuropeptide Y (Neuropeptide tyrosine) (NPY); C-flanking peptide of NPY (CPON)]	NPY	Homo sapiens (Human)	97					P01303
O00267	SPT5H_HUMAN	reviewed	Transcription elongation factor SPT5 (hSPT5) (DRB sensitivity-inducing factor 160 kDa subunit) (DSIF p160) (DRB sensitivity-inducing factor large subunit) (DSIF large subunit) (Tat-cotransactivator 1 protein) (Tat-CT1 protein)	SUPT5H SPT5 SPT5H	Homo sapiens (Human)	1087					O00267
O95218	ZRAB2_HUMAN	reviewed	Zinc finger Ran-binding domain-containing protein 2 (Zinc finger protein 265) (Zinc finger, splicing)	ZRANB2 ZIS ZNF265	Homo sapiens (Human)	330					O95218
Q9NX55	HYPK_HUMAN	reviewed	Huntingtin-interacting protein K (Huntingtin yeast partner K)	HYPK C15orf63 HSPC136	Homo sapiens (Human)	129					Q9NX55
Q16775	GLO2_HUMAN	reviewed	Hydroxyacylglutathione hydrolase, mitochondrial (EC 3.1.2.6) (Glyoxalase II) (Glx II)	HAGH GLO2 HAGH1	Homo sapiens (Human)	308				PATHWAY: Secondary metabolite metabolism; methylglyoxal degradation; (R)-lactate from methylglyoxal: step 2/2.	Q16775
P16403	H12_HUMAN	reviewed	Histone H1.2 (Histone H1c) (Histone H1d) (Histone H1s-1)	H1-2 H1F2 HIST1H1C	Homo sapiens (Human)	213					P16403
O43660	PLRG1_HUMAN	reviewed	Pleiotropic regulator 1	PLRG1	Homo sapiens (Human)	514					O43660
Q96T23	RSF1_HUMAN	reviewed	Remodeling and spacing factor 1 (Rsf-1) (HBV pX-associated protein 8) (Hepatitis B virus X-associated protein) (p325 subunit of RSF chromatin-remodeling complex)	RSF1 HBXAP XAP8	Homo sapiens (Human)	1441					Q96T23
Q99497	PARK7_HUMAN	reviewed	Parkinson disease protein 7 (Maillard deglycase) (Oncogene DJ1) (Parkinsonism-associated deglycase) (Protein DJ-1) (DJ-1) (Protein/nucleic acid deglycase DJ-1) (EC 3.1.2.-) (EC 3.5.1.-) (EC 3.5.1.124)	PARK7	Homo sapiens (Human)	189	DISEASE: Parkinson disease 7 (PARK7) [MIM:606324]: A neurodegenerative disorder characterized by resting tremor, postural tremor, bradykinesia, muscular rigidity, anxiety and psychotic episodes. PARK7 has onset before 40 years, slow progression and initial good response to levodopa. Some patients may show traits reminiscent of amyotrophic lateral sclerosis-parkinsonism/dementia complex (Guam dise…				Q99497
P27695	APEX1_HUMAN	reviewed	DNA-(apurinic or apyrimidinic site) endonuclease (EC 3.1.-.-) (APEX nuclease) (APEN) (Apurinic-apyrimidinic endonuclease 1) (AP endonuclease 1) (APE-1) (REF-1) (Redox factor-1) [Cleaved into: DNA-(apurinic or apyrimidinic site) endonuclease, mitochondrial]	APEX1 APE APE1 APEX APX HAP1 REF1	Homo sapiens (Human)	318					P27695
P38159	RBMX_HUMAN	reviewed	RNA-binding motif protein, X chromosome (Glycoprotein p43) (Heterogeneous nuclear ribonucleoprotein G) (hnRNP G) [Cleaved into: RNA-binding motif protein, X chromosome, N-terminally processed]	RBMX HNRPG RBMXP1	Homo sapiens (Human)	391	DISEASE: Mental retardation, X-linked, syndromic, 11 (MRXS11) [MIM:300238]: A disorder characterized by significantly below average general intellectual functioning associated with impairments in adaptive behavior and manifested during the developmental period. MRXS11 patients manifest moderate intellectual disability and craniofacial dysmorphism. {ECO:0000269|PubMed:25256757}. Note=The disease i…				P38159
Q8NC56	LEMD2_HUMAN	reviewed	LEM domain-containing protein 2 (hLEM2)	LEMD2	Homo sapiens (Human)	503	DISEASE: Cataract 46, juvenile-onset, with or without arrhythmic cardiomyopathy (CTRCT46) [MIM:212500]: A form of cataract, an opacification of the crystalline lens of the eye that frequently results in visual impairment or blindness. Opacities vary in morphology, are often confined to a portion of the lens, and may be static or progressive. In general, the more posteriorly located and dense an o…				Q8NC56
O60341	KDM1A_HUMAN	reviewed	Lysine-specific histone demethylase 1A (EC 1.14.99.66) (BRAF35-HDAC complex protein BHC110) (Flavin-containing amine oxidase domain-containing protein 2) ([histone H3]-dimethyl-L-lysine(4) FAD-dependent demethylase 1A)	KDM1A AOF2 KDM1 KIAA0601 LSD1	Homo sapiens (Human)	852	DISEASE: Cleft palate, psychomotor retardation, and distinctive facial features (CPRF) [MIM:616728]: A syndrome characterized by cleft palate, developmental delay, psychomotor retardation, and facial dysmorphic features including a prominent forehead, slightly arched eyebrows, elongated palpebral fissures, a wide nasal bridge, thin lips, and widely spaced teeth. Cleft palate is a congenital fissu…				O60341
F8VQQ3	F8VQQ3_HUMAN	unreviewed	MYG1 exonuclease	MYG1	Homo sapiens (Human)	301					F8VQQ3
Q5T7C4	Q5T7C4_HUMAN	unreviewed	High mobility group protein B1	HMGB1	Homo sapiens (Human)	158					Q5T7C4
Q15061	WDR43_HUMAN	reviewed	WD repeat-containing protein 43 (U3 small nucleolar RNA-associated protein 5 homolog)	WDR43 KIAA0007 UTP5	Homo sapiens (Human)	677					Q15061
F8W895	F8W895_HUMAN	unreviewed	G patch domain-containing protein 4 (Fragment)	GPATCH4	Homo sapiens (Human)	264					F8W895
Q09666	AHNK_HUMAN	reviewed	Neuroblast differentiation-associated protein AHNAK (Desmoyokin)	AHNAK PM227	Homo sapiens (Human)	5890					Q09666
P49711	CTCF_HUMAN	reviewed	Transcriptional repressor CTCF (11-zinc finger protein) (CCCTC-binding factor) (CTCFL paralog)	CTCF	Homo sapiens (Human)	727	DISEASE: Mental retardation, autosomal dominant 21 (MRD21) [MIM:615502]: A disorder characterized by significantly below average general intellectual functioning associated with impairments in adaptive behavior and manifested during the developmental period. Additional MRD21 features include short stature, microcephaly, and developmental delay. {ECO:0000269|PubMed:23746550}. Note=The disease is c…				P49711
Q15417	CNN3_HUMAN	reviewed	Calponin-3 (Calponin, acidic isoform)	CNN3	Homo sapiens (Human)	329					Q15417
P13995	MTDC_HUMAN	reviewed	Bifunctional methylenetetrahydrofolate dehydrogenase/cyclohydrolase, mitochondrial [Includes: NAD-dependent methylenetetrahydrofolate dehydrogenase (EC 1.5.1.15); Methenyltetrahydrofolate cyclohydrolase (EC 3.5.4.9)]	MTHFD2 NMDMC	Homo sapiens (Human)	350					P13995
O94760	DDAH1_HUMAN	reviewed	N(G),N(G)-dimethylarginine dimethylaminohydrolase 1 (DDAH-1) (Dimethylarginine dimethylaminohydrolase 1) (EC 3.5.3.18) (DDAHI) (Dimethylargininase-1)	DDAH1 DDAH	Homo sapiens (Human)	285		BIOPHYSICOCHEMICAL PROPERTIES: pH dependence: Optimum pH is 8.5. {ECO:0000269|PubMed:18171027, ECO:0000269|PubMed:19663506};			O94760
C9JHL4	C9JHL4_HUMAN	unreviewed	Negative elongation factor A (Fragment)	NELFA	Homo sapiens (Human)	283					C9JHL4
G8JLH9	G8JLH9_HUMAN	unreviewed	Signal transducer and activator of transcription	STAT3	Homo sapiens (Human)	672					G8JLH9
P26583	HMGB2_HUMAN	reviewed	High mobility group protein B2 (High mobility group protein 2) (HMG-2)	HMGB2 HMG2	Homo sapiens (Human)	209					P26583
Q13435	SF3B2_HUMAN	reviewed	Splicing factor 3B subunit 2 (Pre-mRNA-splicing factor SF3b 145 kDa subunit) (SF3b145) (Spliceosome-associated protein 145) (SAP 145)	SF3B2 SAP145	Homo sapiens (Human)	895					Q13435
E7EQG2	E7EQG2_HUMAN	unreviewed	RNA helicase (EC 3.6.4.13)	EIF4A2	Homo sapiens (Human)	362					E7EQG2
Q9UHD9	UBQL2_HUMAN	reviewed	Ubiquilin-2 (Chap1) (DSK2 homolog) (Protein linking IAP with cytoskeleton 2) (PLIC-2) (hPLIC-2) (Ubiquitin-like product Chap1/Dsk2)	UBQLN2 N4BP4 PLIC2 HRIHFB2157	Homo sapiens (Human)	624	DISEASE: Amyotrophic lateral sclerosis 15, with or without frontotemporal dementia (ALS15) [MIM:300857]: A neurodegenerative disorder affecting upper motor neurons in the brain and lower motor neurons in the brain stem and spinal cord, resulting in fatal paralysis. Sensory abnormalities are absent. The pathologic hallmarks of the disease include pallor of the corticospinal tract due to loss of mo…				Q9UHD9
A0A0A0MTB8	A0A0A0MTB8_HUMAN	unreviewed	WD repeat-containing protein 36	WDR36	Homo sapiens (Human)	895					A0A0A0MTB8
Q92917	GPKOW_HUMAN	reviewed	G-patch domain and KOW motifs-containing protein (G-patch domain-containing protein 5) (Protein MOS2 homolog) (Protein T54)	GPKOW GPATC5 GPATCH5 T54	Homo sapiens (Human)	476					Q92917
D6RDG3	D6RDG3_HUMAN	unreviewed	Transcription factor BTF3 (Fragment)	BTF3	Homo sapiens (Human)	109					D6RDG3
Q9P0J7	KCMF1_HUMAN	reviewed	E3 ubiquitin-protein ligase KCMF1 (EC 2.3.2.27) (FGF-induced in gastric cancer) (Potassium channel modulatory factor) (PCMF) (RING-type E3 ubiquitin transferase KCMF1) (ZZ-type zinc finger-containing protein 1)	KCMF1 FIGC ZZZ1	Homo sapiens (Human)	381					Q9P0J7
Q7Z4V5	HDGR2_HUMAN	reviewed	Hepatoma-derived growth factor-related protein 2 (HDGF-related protein 2) (HRP-2) (Hepatoma-derived growth factor 2) (HDGF-2)	HDGFL2 HDGF2 HDGFRP2 HRP2 UNQ785/PRO1604	Homo sapiens (Human)	671					Q7Z4V5
P54727	RD23B_HUMAN	reviewed	UV excision repair protein RAD23 homolog B (HR23B) (hHR23B) (XP-C repair-complementing complex 58 kDa protein) (p58)	RAD23B	Homo sapiens (Human)	409					P54727
Q8WXD2	SCG3_HUMAN	reviewed	Secretogranin-3 (Secretogranin III) (SgIII)	SCG3 UNQ2502/PRO5990	Homo sapiens (Human)	468					Q8WXD2
P61604	CH10_HUMAN	reviewed	10 kDa heat shock protein, mitochondrial (Hsp10) (10 kDa chaperonin) (Chaperonin 10) (CPN10) (Early-pregnancy factor) (EPF)	HSPE1	Homo sapiens (Human)	102					P61604
P46013	KI67_HUMAN	reviewed	Proliferation marker protein Ki-67 (Antigen identified by monoclonal antibody Ki-67) (Antigen KI-67) (Antigen Ki67)	MKI67	Homo sapiens (Human)	3256					P46013
P84095	RHOG_HUMAN	reviewed	Rho-related GTP-binding protein RhoG	RHOG ARHG	Homo sapiens (Human)	191					P84095
O75367	H2AY_HUMAN	reviewed	Core histone macro-H2A.1 (Histone macroH2A1) (mH2A1) (Histone H2A.y) (H2A/y) (Medulloblastoma antigen MU-MB-50.205)	MACROH2A1 H2AFY	Homo sapiens (Human)	372					O75367
A0A024R216	A0A024R216_HUMAN	unreviewed	Hepatoma-derived growth factor, related protein 3, isoform CRA_a	HDGFRP3 hCG_1811535	Homo sapiens (Human)	203					A0A024R216
P14854	CX6B1_HUMAN	reviewed	Cytochrome c oxidase subunit 6B1 (Cytochrome c oxidase subunit VIb isoform 1) (COX VIb-1)	COX6B1 COX6B	Homo sapiens (Human)	86	DISEASE: Mitochondrial complex IV deficiency, nuclear type 7 (MC4DN7) [MIM:619051]: An autosomal recessive mitochondrial disorder characterized by encephalomyopathy resulting in variable clinical manifestations. Features include muscle weakness, gait disturbances, neurodegeneration, cognitive decline, metabolic acidosis, feeding difficulties, poor overall growth, cortical visual impairment, and h…			PATHWAY: Energy metabolism; oxidative phosphorylation. {ECO:0000250|UniProtKB:Q01519}.	P14854
Q9H6R4	NOL6_HUMAN	reviewed	Nucleolar protein 6 (Nucleolar RNA-associated protein) (Nrap)	NOL6	Homo sapiens (Human)	1146					Q9H6R4
Q99961	SH3G1_HUMAN	reviewed	Endophilin-A2 (EEN fusion partner of MLL) (Endophilin-2) (Extra eleven-nineteen leukemia fusion gene protein) (EEN) (SH3 domain protein 2B) (SH3 domain-containing GRB2-like protein 1)	SH3GL1 CNSA1 SH3D2B	Homo sapiens (Human)	368	DISEASE: Note=In some cases of acute leukemia, a translocation results in the formation of a KMT2A/MLL1-EEN fusion gene. {ECO:0000269|PubMed:9122235}.				Q99961
Q9NUM3	S39A9_HUMAN	reviewed	Zinc transporter ZIP9 (Solute carrier family 39 member 9) (Zrt- and Irt-like protein 9) (ZIP-9)	SLC39A9 ZIP9 UNQ714/PRO1377	Homo sapiens (Human)	307					Q9NUM3
H0UI80	H0UI80_HUMAN	unreviewed	Negative elongation factor C/D (TH1-like (Drosophila), isoform CRA_b)	NELFCD TH1L hCG_28547	Homo sapiens (Human)	599					H0UI80
Q00688	FKBP3_HUMAN	reviewed	Peptidyl-prolyl cis-trans isomerase FKBP3 (PPIase FKBP3) (EC 5.2.1.8) (25 kDa FK506-binding protein) (25 kDa FKBP) (FKBP-25) (FK506-binding protein 3) (FKBP-3) (Immunophilin FKBP25) (Rapamycin-selective 25 kDa immunophilin) (Rotamase)	FKBP3 FKBP25	Homo sapiens (Human)	224					Q00688
P51570	GALK1_HUMAN	reviewed	Galactokinase (EC 2.7.1.6) (Galactose kinase)	GALK1 GALK	Homo sapiens (Human)	392	DISEASE: Galactosemia 2 (GALAC2) [MIM:230200]: A form of galactosemia, an inborn error of galactose metabolism typically manifesting in the neonatal period, after ingestion of galactose, with jaundice, hepatosplenomegaly, hepatocellular insufficiency, food intolerance, hypoglycemia, renal tubular dysfunction, muscle hypotonia, sepsis and cataract. GALAC2 inheritance is autosomal recessive. {ECO:0…			PATHWAY: Carbohydrate metabolism; galactose metabolism.	P51570
K7ELC2	K7ELC2_HUMAN	unreviewed	40S ribosomal protein S15	RPS15	Homo sapiens (Human)	152					K7ELC2
M0R3F6	M0R3F6_HUMAN	unreviewed	SURP and G-patch domain-containing protein 2	SUGP2	Homo sapiens (Human)	841					M0R3F6
P11498	PYC_HUMAN	reviewed	Pyruvate carboxylase, mitochondrial (EC 6.4.1.1) (Pyruvic carboxylase) (PCB)	PC	Homo sapiens (Human)	1178	DISEASE: Pyruvate carboxylase deficiency (PC deficiency) [MIM:266150]: Leads to lactic acidosis, mental retardation and death. It occurs in three forms: mild or type A, severe neonatal or type B, and a very mild lacticacidemia. Note=The disease is caused by variants affecting the gene represented in this entry.			PATHWAY: Carbohydrate biosynthesis; gluconeogenesis.	P11498
A2A274	A2A274_HUMAN	unreviewed	Aconitate hydratase, mitochondrial	ACO2	Homo sapiens (Human)	805					A2A274
Q01469	FABP5_HUMAN	reviewed	Fatty acid-binding protein 5 (Epidermal-type fatty acid-binding protein) (E-FABP) (Fatty acid-binding protein, epidermal) (Psoriasis-associated fatty acid-binding protein homolog) (PA-FABP)	FABP5	Homo sapiens (Human)	135					Q01469
Q8WWM7	ATX2L_HUMAN	reviewed	Ataxin-2-like protein (Ataxin-2 domain protein) (Ataxin-2-related protein)	ATXN2L A2D A2LG A2LP A2RP	Homo sapiens (Human)	1075					Q8WWM7
O43290	SNUT1_HUMAN	reviewed	U4/U6.U5 tri-snRNP-associated protein 1 (SNU66 homolog) (hSnu66) (Squamous cell carcinoma antigen recognized by T-cells 1) (SART-1) (hSART-1) (U4/U6.U5 tri-snRNP-associated 110 kDa protein) (allergen Hom s 1)	SART1	Homo sapiens (Human)	800					O43290
J3QRS9	J3QRS9_HUMAN	unreviewed	BUB3-interacting and GLEBS motif-containing protein ZNF207	ZNF207	Homo sapiens (Human)	493					J3QRS9
K7EML9	K7EML9_HUMAN	unreviewed	Thioredoxin-like protein 1 (Fragment)	TXNL1	Homo sapiens (Human)	138					K7EML9
P82673	RT35_HUMAN	reviewed	28S ribosomal protein S35, mitochondrial (MRP-S35) (S35mt) (28S ribosomal protein S28, mitochondrial) (MRP-S28) (S28mt) (Mitochondrial small ribosomal subunit protein mS35)	MRPS35 MRPS28 HDCMD11P MDS023 PSEC0213	Homo sapiens (Human)	323					P82673
H0YN26	H0YN26_HUMAN	unreviewed	Acidic leucine-rich nuclear phosphoprotein 32 family member A	ANP32A	Homo sapiens (Human)	177					H0YN26
Q9H832	UBE2Z_HUMAN	reviewed	Ubiquitin-conjugating enzyme E2 Z (EC 2.3.2.23) (E2 ubiquitin-conjugating enzyme Z) (Uba6-specific E2 conjugating enzyme 1) (Use1) (Ubiquitin carrier protein Z) (Ubiquitin-protein ligase Z)	UBE2Z HOYS7	Homo sapiens (Human)	354				PATHWAY: Protein modification; protein ubiquitination. {ECO:0000255|PROSITE-ProRule:PRU00388}.	Q9H832
Q9P016	THYN1_HUMAN	reviewed	Thymocyte nuclear protein 1 (Thymocyte protein Thy28)	THYN1 THY28 HSPC144 MDS012 My0054	Homo sapiens (Human)	225					Q9P016
Q9BVJ6	UT14A_HUMAN	reviewed	U3 small nucleolar RNA-associated protein 14 homolog A (Antigen NY-CO-16) (Serologically defined colon cancer antigen 16)	UTP14A SDCCAG16	Homo sapiens (Human)	771					Q9BVJ6
A0A087WUK2	A0A087WUK2_HUMAN	unreviewed	Heterogeneous nuclear ribonucleoprotein D-like (Heterogeneous nuclear ribonucleoprotein D-like, isoform CRA_b)	HNRNPDL HNRPDL hCG_22986	Homo sapiens (Human)	363					A0A087WUK2
Q9UI15	TAGL3_HUMAN	reviewed	Transgelin-3 (Neuronal protein 22) (NP22) (Neuronal protein NP25)	TAGLN3 NP25	Homo sapiens (Human)	199					Q9UI15
F2Z2Y6	F2Z2Y6_HUMAN	unreviewed	U6 snRNA-associated Sm-like protein LSm8	LSM8	Homo sapiens (Human)	67					F2Z2Y6
Q92922	SMRC1_HUMAN	reviewed	SWI/SNF complex subunit SMARCC1 (BRG1-associated factor 155) (BAF155) (SWI/SNF complex 155 kDa subunit) (SWI/SNF-related matrix-associated actin-dependent regulator of chromatin subfamily C member 1)	SMARCC1 BAF155	Homo sapiens (Human)	1105					Q92922
A0A1B0GV75	A0A1B0GV75_HUMAN	unreviewed	Carnitine O-palmitoyltransferase 2, mitochondrial	CPT2	Homo sapiens (Human)	598					A0A1B0GV75
P50395	GDIB_HUMAN	reviewed	Rab GDP dissociation inhibitor beta (Rab GDI beta) (Guanosine diphosphate dissociation inhibitor 2) (GDI-2)	GDI2 RABGDIB	Homo sapiens (Human)	445					P50395
A0A0U1RRM4	A0A0U1RRM4_HUMAN	unreviewed	Polypyrimidine tract-binding protein 1	PTBP1	Homo sapiens (Human)	588					A0A0U1RRM4
Q9BVP2	GNL3_HUMAN	reviewed	Guanine nucleotide-binding protein-like 3 (E2-induced gene 3 protein) (Novel nucleolar protein 47) (NNP47) (Nucleolar GTP-binding protein 3) (Nucleostemin)	GNL3 E2IG3 NS	Homo sapiens (Human)	549					Q9BVP2
A0A087WU57	A0A087WU57_HUMAN	unreviewed	Aromatic-L-amino-acid decarboxylase	DDC	Homo sapiens (Human)	432					A0A087WU57
Q7Z2K8	GRIN1_HUMAN	reviewed	G protein-regulated inducer of neurite outgrowth 1 (GRIN1)	GPRIN1 KIAA1893	Homo sapiens (Human)	1008					Q7Z2K8
Q15056	IF4H_HUMAN	reviewed	Eukaryotic translation initiation factor 4H (eIF-4H) (Williams-Beuren syndrome chromosomal region 1 protein)	EIF4H KIAA0038 WBSCR1 WSCR1	Homo sapiens (Human)	248	DISEASE: Note=EIF4H is located in the Williams-Beuren syndrome (WBS) critical region. WBS results from a hemizygous deletion of several genes on chromosome 7q11.23, thought to arise as a consequence of unequal crossing over between highly homologous low-copy repeat sequences flanking the deleted region. Haploinsufficiency of EIF4H may be the cause of certain cardiovascular and musculo-skeletal ab…				Q15056
P09960	LKHA4_HUMAN	reviewed	Leukotriene A-4 hydrolase (LTA-4 hydrolase) (EC 3.3.2.6) (Leukotriene A(4) hydrolase) (Tripeptide aminopeptidase LTA4H) (EC 3.4.11.4)	LTA4H LTA4	Homo sapiens (Human)	611				PATHWAY: Lipid metabolism; leukotriene B4 biosynthesis. {ECO:0000269|PubMed:11917124}.	P09960
O14653	GOSR2_HUMAN	reviewed	Golgi SNAP receptor complex member 2 (27 kDa Golgi SNARE protein) (Membrin)	GOSR2 GS27	Homo sapiens (Human)	212	DISEASE: Epilepsy, progressive myoclonic 6 (EPM6) [MIM:614018]: A neurologic disorder characterized by onset of ataxia in the first years of life, followed by action myoclonus and seizures later in childhood, and loss of independent ambulation in the second decade. Cognition is not usually affected, although mild memory difficulties may occur in the third decade. {ECO:0000269|PubMed:21549339}. No…				O14653
Q9UNX4	WDR3_HUMAN	reviewed	WD repeat-containing protein 3	WDR3	Homo sapiens (Human)	943					Q9UNX4
Q9Y3C1	NOP16_HUMAN	reviewed	Nucleolar protein 16 (HBV pre-S2 trans-regulated protein 3)	NOP16 CGI-117 HSPC111	Homo sapiens (Human)	178					Q9Y3C1
A0A0A0MRR7	A0A0A0MRR7_HUMAN	unreviewed	U1 small nuclear ribonucleoprotein C (U1 snRNP C) (U1-C) (U1C)	SNRPC	Homo sapiens (Human)	180					A0A0A0MRR7
P49458	SRP09_HUMAN	reviewed	Signal recognition particle 9 kDa protein (SRP9)	SRP9	Homo sapiens (Human)	86					P49458
A0A1B0GVZ4	A0A1B0GVZ4_HUMAN	unreviewed	Uroporphyrinogen decarboxylase (EC 4.1.1.37)	UROD	Homo sapiens (Human)	321				PATHWAY: Porphyrin-containing compound metabolism; protoporphyrin-IX biosynthesis; coproporphyrinogen-III from 5-aminolevulinate: step 4/4. {ECO:0000256|ARBA:ARBA00004804}.	A0A1B0GVZ4
P0DP25	CALM3_HUMAN	reviewed	Calmodulin-3	CALM3 CALML2 CAM3 CAMC CAMIII	Homo sapiens (Human)	149	DISEASE: Ventricular tachycardia, catecholaminergic polymorphic, 6 (CPVT6) [MIM:618782]: An arrhythmogenic disorder characterized by stress-induced, bidirectional ventricular tachycardia that may degenerate into cardiac arrest and cause sudden death. Patients present with recurrent syncope, seizures, or sudden death after physical activity or emotional stress. CPVT6 inheritance is autosomal domin…				P0DP25
P07858	CATB_HUMAN	reviewed	Cathepsin B (EC 3.4.22.1) (APP secretase) (APPS) (Cathepsin B1) [Cleaved into: Cathepsin B light chain; Cathepsin B heavy chain]	CTSB CPSB	Homo sapiens (Human)	339	DISEASE: Keratolytic winter erythema (KWE) [MIM:148370]: An autosomal dominant genodermatosis characterized by recurrent episodes of palmoplantar erythema and epidermal peeling presenting seasonal variation. KWE manifests during childhood. Skin lesions may spread to the dorsum of hands and feet and to the interdigital spaces. Lower legs, knees and thighs may also be involved. A less common findin…				P07858
Q9NX20	RM16_HUMAN	reviewed	39S ribosomal protein L16, mitochondrial (L16mt) (MRP-L16) (Mitochondrial large ribosomal subunit protein uL16m)	MRPL16 PNAS-111	Homo sapiens (Human)	251					Q9NX20
P20674	COX5A_HUMAN	reviewed	Cytochrome c oxidase subunit 5A, mitochondrial (Cytochrome c oxidase polypeptide Va)	COX5A	Homo sapiens (Human)	150	DISEASE: Mitochondrial complex IV deficiency, nuclear type 20 (MC4DN20) [MIM:619064]: An autosomal recessive mitochondrial disorder with onset in early infancy. MC4DN20 is characterized by pulmonary arterial hypertension, poor feeding, failure to thrive, hypotonia, delayed development, increased serum lactate and metabolic acidosis. Death in infancy occurs due to cardiorespiratory failure. Patien…			PATHWAY: Energy metabolism; oxidative phosphorylation. {ECO:0000250|UniProtKB:P00427}.	P20674
Q9BZE4	NOG1_HUMAN	reviewed	Nucleolar GTP-binding protein 1 (Chronic renal failure gene protein) (GTP-binding protein NGB)	GTPBP4 CRFG NOG1	Homo sapiens (Human)	634					Q9BZE4
P40938	RFC3_HUMAN	reviewed	Replication factor C subunit 3 (Activator 1 38 kDa subunit) (A1 38 kDa subunit) (Activator 1 subunit 3) (Replication factor C 38 kDa subunit) (RF-C 38 kDa subunit) (RFC38)	RFC3	Homo sapiens (Human)	356					P40938
Q9NQT5	EXOS3_HUMAN	reviewed	Exosome complex component RRP40 (Exosome component 3) (Ribosomal RNA-processing protein 40) (p10)	EXOSC3 RRP40 CGI-102	Homo sapiens (Human)	275	DISEASE: Pontocerebellar hypoplasia 1B (PCH1B) [MIM:614678]: A severe autosomal recessive neurologic disorder characterized by a combination of cerebellar and spinal motor neuron degeneration beginning at birth. There is diffuse muscle weakness, progressive microcephaly, global developmental delay, and brainstem involvement. {ECO:0000269|PubMed:22544365}. Note=The disease is caused by variants af…				Q9NQT5
Q12972	PP1R8_HUMAN	reviewed	Nuclear inhibitor of protein phosphatase 1 (NIPP-1) (Protein phosphatase 1 regulatory inhibitor subunit 8) [Includes: Activator of RNA decay (EC 3.1.4.-) (ARD-1)]	PPP1R8 ARD1 NIPP1	Homo sapiens (Human)	351					Q12972
Q9BY44	EIF2A_HUMAN	reviewed	Eukaryotic translation initiation factor 2A (eIF-2A) (65 kDa eukaryotic translation initiation factor 2A) [Cleaved into: Eukaryotic translation initiation factor 2A, N-terminally processed]	EIF2A CDA02 MSTP004 MSTP089	Homo sapiens (Human)	585					Q9BY44
P51858	HDGF_HUMAN	reviewed	Hepatoma-derived growth factor (HDGF) (High mobility group protein 1-like 2) (HMG-1L2)	HDGF HMG1L2	Homo sapiens (Human)	240					P51858
Q5T123	Q5T123_HUMAN	unreviewed	SH3 domain-binding glutamic acid-rich-like protein 3	SH3BGRL3	Homo sapiens (Human)	88					Q5T123
Q02952	AKA12_HUMAN	reviewed	A-kinase anchor protein 12 (AKAP-12) (A-kinase anchor protein 250 kDa) (AKAP 250) (Gravin) (Myasthenia gravis autoantigen)	AKAP12 AKAP250	Homo sapiens (Human)	1782					Q02952
B3KYB6	B3KYB6_HUMAN	unreviewed	Phosphatidylinositol transfer protein beta isoform (Fragment)	PITPNB	Homo sapiens (Human)	120					B3KYB6
Q8WVC2	Q8WVC2_HUMAN	unreviewed	40S ribosomal protein S21	RPS21	Homo sapiens (Human)	81					Q8WVC2
P47914	RL29_HUMAN	reviewed	60S ribosomal protein L29 (Cell surface heparin-binding protein HIP) (Large ribosomal subunit protein eL29)	RPL29	Homo sapiens (Human)	159					P47914
P60174	TPIS_HUMAN	reviewed	Triosephosphate isomerase (TIM) (EC 5.3.1.1) (Methylglyoxal synthase) (EC 4.2.3.3) (Triose-phosphate isomerase)	TPI1 TPI	Homo sapiens (Human)	249	DISEASE: Triosephosphate isomerase deficiency (TPID) [MIM:615512]: An autosomal recessive multisystem disorder characterized by congenital hemolytic anemia, progressive neuromuscular dysfunction, susceptibility to bacterial infection, and cardiomyopathy. {ECO:0000269|PubMed:2876430, ECO:0000269|PubMed:8503454, ECO:0000269|PubMed:8571957, ECO:0000269|PubMed:9338582, ECO:0000269|Ref.37}. Note=The d…			PATHWAY: Carbohydrate degradation; glycolysis; D-glyceraldehyde 3-phosphate from glycerone phosphate: step 1/1. {ECO:0000255|PROSITE-ProRule:PRU10127}.; PATHWAY: Carbohydrate biosynthesis; gluconeogenesis. {ECO:0000255|PROSITE-ProRule:PRU10127}.	P60174
O75937	DNJC8_HUMAN	reviewed	DnaJ homolog subfamily C member 8 (Splicing protein spf31)	DNAJC8 SPF31 HSPC315 HSPC331	Homo sapiens (Human)	253					O75937
P35637	FUS_HUMAN	reviewed	RNA-binding protein FUS (75 kDa DNA-pairing protein) (Oncogene FUS) (Oncogene TLS) (POMp75) (Translocated in liposarcoma protein)	FUS TLS	Homo sapiens (Human)	526	DISEASE: Note=A chromosomal aberration involving FUS is found in a patient with malignant myxoid liposarcoma. Translocation t(12;16)(q13;p11) with DDIT3. {ECO:0000269|PubMed:7503811}.; DISEASE: Note=A chromosomal aberration involving FUS is a cause of acute myeloid leukemia (AML). Translocation t(16;21)(p11;q22) with ERG. {ECO:0000269|PubMed:8187069}.; DISEASE: Angiomatoid fibrous histiocytoma (A…				P35637
Q9UHV9	PFD2_HUMAN	reviewed	Prefoldin subunit 2	PFDN2 PFD2 HSPC231	Homo sapiens (Human)	154					Q9UHV9
O75781	PALM_HUMAN	reviewed	Paralemmin-1 (Paralemmin)	PALM KIAA0270	Homo sapiens (Human)	387					O75781
P37837	TALDO_HUMAN	reviewed	Transaldolase (EC 2.2.1.2)	TALDO1 TAL TALDO TALDOR	Homo sapiens (Human)	337	DISEASE: Transaldolase deficiency (TALDOD) [MIM:606003]: An inborn error of the pentose phosphate pathway resulting in early-onset multisystem disease. Clinical features include growth retardation, dysmorphic features, cutis laxa, congenital heart disease, hepatosplenomegaly, telangiectases of the skin, pancytopenia, and bleeding tendency. {ECO:0000269|PubMed:11283793}. Note=The disease is caused…			PATHWAY: Carbohydrate degradation; pentose phosphate pathway; D-glyceraldehyde 3-phosphate and beta-D-fructose 6-phosphate from D-ribose 5-phosphate and D-xylulose 5-phosphate (non-oxidative stage): step 2/3.	P37837
Q9NRX4	PHP14_HUMAN	reviewed	14 kDa phosphohistidine phosphatase (EC 3.9.1.3) (Phosphohistidine phosphatase 1) (PHPT1) (Protein histidine phosphatase) (PHP) (Protein janus-A homolog)	PHPT1 PHP14 CGI-202 HSPC141	Homo sapiens (Human)	125					Q9NRX4
U3KQ85	U3KQ85_HUMAN	unreviewed	Protein C10	C12orf57	Homo sapiens (Human)	91					U3KQ85
M0QY97	M0QY97_HUMAN	unreviewed	Zinc finger CCCH domain-containing protein 4 (Fragment)	ZC3H4	Homo sapiens (Human)	910					M0QY97
Q8NAF0	ZN579_HUMAN	reviewed	Zinc finger protein 579	ZNF579	Homo sapiens (Human)	562					Q8NAF0
E9PEB5	E9PEB5_HUMAN	unreviewed	Far upstream element-binding protein 1	FUBP1	Homo sapiens (Human)	655					E9PEB5
A0A087WWP4	A0A087WWP4_HUMAN	unreviewed	RNA-binding protein 15	RBM15	Homo sapiens (Human)	933					A0A087WWP4
Q9H6X2	ANTR1_HUMAN	reviewed	Anthrax toxin receptor 1 (Tumor endothelial marker 8)	ANTXR1 ATR TEM8	Homo sapiens (Human)	564	DISEASE: Hemangioma, capillary infantile (HCI) [MIM:602089]: A condition characterized by dull red, firm, dome-shaped hemangiomas, sharply demarcated from surrounding skin, usually presenting at birth or occurring within the first two or three months of life. They result from highly proliferative, localized growth of capillary endothelium and generally undergo regression and involution without sc…				Q9H6X2
Q5T6W2	Q5T6W2_HUMAN	unreviewed	Heterogeneous nuclear ribonucleoprotein K (Fragment)	HNRNPK	Homo sapiens (Human)	379					Q5T6W2
Q7L5D6	GET4_HUMAN	reviewed	Golgi to ER traffic protein 4 homolog (Conserved edge-expressed protein) (Transmembrane domain recognition complex 35 kDa subunit) (TRC35)	GET4 C7orf20 CEE TRC35 CGI-20	Homo sapiens (Human)	327					Q7L5D6
E9PRQ7	E9PRQ7_HUMAN	unreviewed	UBX domain-containing protein 1	UBXN1	Homo sapiens (Human)	293					E9PRQ7
O00422	SAP18_HUMAN	reviewed	Histone deacetylase complex subunit SAP18 (18 kDa Sin3-associated polypeptide) (2HOR0202) (Cell growth-inhibiting gene 38 protein) (Sin3-associated polypeptide p18)	SAP18 GIG38	Homo sapiens (Human)	153					X6RAL5
Q9UK45	LSM7_HUMAN	reviewed	U6 snRNA-associated Sm-like protein LSm7	LSM7	Homo sapiens (Human)	103					Q9UK45
P14174	MIF_HUMAN	reviewed	Macrophage migration inhibitory factor (MIF) (EC 5.3.2.1) (Glycosylation-inhibiting factor) (GIF) (L-dopachrome isomerase) (L-dopachrome tautomerase) (EC 5.3.3.12) (Phenylpyruvate tautomerase)	MIF GLIF MMIF	Homo sapiens (Human)	115	DISEASE: Rheumatoid arthritis systemic juvenile (RASJ) [MIM:604302]: An inflammatory articular disorder with systemic onset beginning before the age of 16. It represents a subgroup of juvenile arthritis associated with severe extraarticular features and occasionally fatal complications. During active phases of the disorder, patients display a typical daily spiking fever, an evanescent macular ras…				P14174
Q13492	PICAL_HUMAN	reviewed	Phosphatidylinositol-binding clathrin assembly protein (Clathrin assembly lymphoid myeloid leukemia protein)	PICALM CALM	Homo sapiens (Human)	652	DISEASE: Note=A chromosomal aberration involving PICALM is found in diffuse histiocytic lymphomas. Translocation t(10;11)(p13;q14) with MLLT10. {ECO:0000269|PubMed:8643484}.				Q13492
Q07666	KHDR1_HUMAN	reviewed	KH domain-containing, RNA-binding, signal transduction-associated protein 1 (GAP-associated tyrosine phosphoprotein p62) (Src-associated in mitosis 68 kDa protein) (Sam68) (p21 Ras GTPase-activating protein-associated p62) (p68)	KHDRBS1 SAM68	Homo sapiens (Human)	443					Q07666
Q9HD33	RM47_HUMAN	reviewed	39S ribosomal protein L47, mitochondrial (L47mt) (MRP-L47) (Mitochondrial large ribosomal subunit protein uL29m) (Nasopharyngeal carcinoma metastasis-related protein 1)	MRPL47 NCM1 CGI-204	Homo sapiens (Human)	250					Q9HD33
P28289	TMOD1_HUMAN	reviewed	Tropomodulin-1 (Erythrocyte tropomodulin) (E-Tmod)	TMOD1 D9S57E TMOD	Homo sapiens (Human)	359					P28289
P07737	PROF1_HUMAN	reviewed	Profilin-1 (Epididymis tissue protein Li 184a) (Profilin I)	PFN1	Homo sapiens (Human)	140	DISEASE: Amyotrophic lateral sclerosis 18 (ALS18) [MIM:614808]: A neurodegenerative disorder affecting upper motor neurons in the brain and lower motor neurons in the brain stem and spinal cord, resulting in fatal paralysis. Sensory abnormalities are absent. The pathologic hallmarks of the disease include pallor of the corticospinal tract due to loss of motor neurons, presence of ubiquitin-positi…				P07737
Q15050	RRS1_HUMAN	reviewed	Ribosome biogenesis regulatory protein homolog	RRS1 KIAA0112 RRR	Homo sapiens (Human)	365					Q15050
P07305	H10_HUMAN	reviewed	Histone H1.0 (Histone H1') (Histone H1(0)) [Cleaved into: Histone H1.0, N-terminally processed]	H1-0 H1F0 H1FV	Homo sapiens (Human)	194					P07305
H0YNW5	H0YNW5_HUMAN	unreviewed	Deoxyuridine 5'-triphosphate nucleotidohydrolase (dUTPase) (EC 3.6.1.23) (dUTP pyrophosphatase)	DUT	Homo sapiens (Human)	167				PATHWAY: Pyrimidine metabolism; dUMP biosynthesis; dUMP from dCTP (dUTP route): step 2/2. {ECO:0000256|ARBA:ARBA00005142, ECO:0000256|RuleBase:RU367024}.	H0YNW5
G5E972	G5E972_HUMAN	unreviewed	Lamina-associated polypeptide 2, isoforms beta/gamma (Thymopoietin, isoform CRA_d)	TMPO hCG_2015322	Homo sapiens (Human)	414					G5E972
E7EPT4	E7EPT4_HUMAN	unreviewed	NADH dehydrogenase [ubiquinone] flavoprotein 2, mitochondrial (NADH-ubiquinone oxidoreductase 24 kDa subunit)	NDUFV2	Homo sapiens (Human)	252					E7EPT4
Q13151	ROA0_HUMAN	reviewed	Heterogeneous nuclear ribonucleoprotein A0 (hnRNP A0)	HNRNPA0 HNRPA0	Homo sapiens (Human)	305					Q13151
Q5VXN0	Q5VXN0_HUMAN	unreviewed	Ribosome production factor 2 homolog (Ribosome biogenesis protein RPF2 homolog) (Fragment)	RPF2	Homo sapiens (Human)	214					Q5VXN0
M0R0A1	M0R0A1_HUMAN	unreviewed	60S ribosomal protein L37a	RPL37A	Homo sapiens (Human)	60					M0R0A1
S4R3H4	S4R3H4_HUMAN	unreviewed	Apoptotic chromatin condensation inducer in the nucleus	ACIN1	Homo sapiens (Human)	1283					S4R3H4
P30084	ECHM_HUMAN	reviewed	Enoyl-CoA hydratase, mitochondrial (EC 4.2.1.17) (Enoyl-CoA hydratase 1) (Short-chain enoyl-CoA hydratase) (SCEH)	ECHS1	Homo sapiens (Human)	290	DISEASE: Mitochondrial short-chain enoyl-CoA hydratase 1 deficiency (ECHS1D) [MIM:616277]: A severe, autosomal recessive inborn error affecting valine metabolism. Disease features include brain lesions in the basal ganglia, neurodegeneration, delayed psychomotor development, hypotonia, spasticity, and increased lactic acid in serum and cerebral serum fluid. {ECO:0000269|PubMed:25125611, ECO:00002…			PATHWAY: Lipid metabolism; fatty acid beta-oxidation. {ECO:0000269|PubMed:26251176}.	P30084
Q9P0M6	H2AW_HUMAN	reviewed	Core histone macro-H2A.2 (Histone macroH2A2) (mH2A2)	MACROH2A2 H2AFY2	Homo sapiens (Human)	372					Q9P0M6
H2AFY2	H2AFY2_BACAM		Deleted.								H2AFY2
J9JIC7	J9JIC7_HUMAN	unreviewed	Vascular endothelial zinc finger 1 (Fragment)	VEZF1	Homo sapiens (Human)	340					J9JIC7
P52948	NUP98_HUMAN	reviewed	Nuclear pore complex protein Nup98-Nup96 (EC 3.4.21.-) [Cleaved into: Nuclear pore complex protein Nup98 (98 kDa nucleoporin) (Nucleoporin Nup98) (Nup98); Nuclear pore complex protein Nup96 (96 kDa nucleoporin) (Nucleoporin Nup96) (Nup96)]	NUP98 ADAR2	Homo sapiens (Human)	1817	DISEASE: Note=Chromosomal aberrations involving NUP98 have been found in acute myeloid leukemia. Translocation t(7;11)(p15;p15) with HOXA9 (PubMed:8563753). Translocation t(11;17)(p15;p13) with PHF23 (PubMed:17287853). {ECO:0000269|PubMed:17287853, ECO:0000269|PubMed:8563753}.; DISEASE: Note=A chromosomal aberration involving NUP98 has been found in M0 type acute myeloid leukemia. Translocation t…				P52948
O60832	DKC1_HUMAN	reviewed	H/ACA ribonucleoprotein complex subunit DKC1 (EC 5.4.99.-) (CBF5 homolog) (Dyskerin) (Nopp140-associated protein of 57 kDa) (Nucleolar protein NAP57) (Nucleolar protein family A member 4) (snoRNP protein DKC1)	DKC1 NOLA4	Homo sapiens (Human)	514	DISEASE: Dyskeratosis congenita, X-linked (DKCX) [MIM:305000]: A rare, progressive bone marrow failure syndrome characterized by the triad of reticulated skin hyperpigmentation, nail dystrophy, and mucosal leukoplakia. Early mortality is often associated with bone marrow failure, infections, fatal pulmonary complications, or malignancy. {ECO:0000269|PubMed:10364516, ECO:0000269|PubMed:15304085, E…				O60832
Q5SW79	CE170_HUMAN	reviewed	Centrosomal protein of 170 kDa (Cep170) (KARP-1-binding protein) (KARP1-binding protein)	CEP170 FAM68A KAB KIAA0470	Homo sapiens (Human)	1584					Q5SW79
Q9Y3U8	RL36_HUMAN	reviewed	60S ribosomal protein L36 (Large ribosomal subunit protein eL36)	RPL36	Homo sapiens (Human)	105					Q9Y3U8
Q15843	NEDD8_HUMAN	reviewed	NEDD8 (Neddylin) (Neural precursor cell expressed developmentally down-regulated protein 8) (NEDD-8) (Ubiquitin-like protein Nedd8)	NEDD8	Homo sapiens (Human)	81					Q15843
P17096	HMGA1_HUMAN	reviewed	High mobility group protein HMG-I/HMG-Y (HMG-I(Y)) (High mobility group AT-hook protein 1) (High mobility group protein A1) (High mobility group protein R)	HMGA1 HMGIY	Homo sapiens (Human)	107	DISEASE: Note=A chromosomal aberration involving HMGA1 is found in pulmonary chondroid hamartoma. Translocation t(6;14)(p21;q23-24) with RAD51B. {ECO:0000269|PubMed:11978964}.				P17096
P61020	RAB5B_HUMAN	reviewed	Ras-related protein Rab-5B	RAB5B	Homo sapiens (Human)	215					P61020
P41743	KPCI_HUMAN	reviewed	Protein kinase C iota type (EC 2.7.11.13) (Atypical protein kinase C-lambda/iota) (PRKC-lambda/iota) (aPKC-lambda/iota) (nPKC-iota)	PRKCI DXS1179E	Homo sapiens (Human)	596					P41743
Q8IUE6	H2A2B_HUMAN	reviewed	Histone H2A type 2-B (H2A-clustered histone 21)	H2AC21 HIST2H2AB	Homo sapiens (Human)	130					Q8IUE6
H0Y488	H0Y488_HUMAN	unreviewed	AT-rich interactive domain-containing protein 1A	ARID1A	Homo sapiens (Human)	1901					H0Y488
P53999	TCP4_HUMAN	reviewed	Activated RNA polymerase II transcriptional coactivator p15 (Positive cofactor 4) (PC4) (SUB1 homolog) (p14)	SUB1 PC4 RPO2TC1	Homo sapiens (Human)	127					P53999
P30086	PEBP1_HUMAN	reviewed	Phosphatidylethanolamine-binding protein 1 (PEBP-1) (HCNPpp) (Neuropolypeptide h3) (Prostatic-binding protein) (Raf kinase inhibitor protein) (RKIP) [Cleaved into: Hippocampal cholinergic neurostimulating peptide (HCNP)]	PEBP1 PBP PEBP	Homo sapiens (Human)	187					P30086
D6R9P3	D6R9P3_HUMAN	unreviewed	Heterogeneous nuclear ribonucleoprotein A/B	HNRNPAB	Homo sapiens (Human)	280					D6R9P3
P35250	RFC2_HUMAN	reviewed	Replication factor C subunit 2 (Activator 1 40 kDa subunit) (A1 40 kDa subunit) (Activator 1 subunit 2) (Replication factor C 40 kDa subunit) (RF-C 40 kDa subunit) (RFC40)	RFC2	Homo sapiens (Human)	354	DISEASE: Note=RFC2 is located in the Williams-Beuren syndrome (WBS) critical region. WBS results from a hemizygous deletion of several genes on chromosome 7q11.23, thought to arise as a consequence of unequal crossing over between highly homologous low-copy repeat sequences flanking the deleted region (PubMed:11003705). {ECO:0000269|PubMed:11003705}.				P35250
O60664	PLIN3_HUMAN	reviewed	Perilipin-3 (47 kDa mannose 6-phosphate receptor-binding protein) (47 kDa MPR-binding protein) (Cargo selection protein TIP47) (Mannose-6-phosphate receptor-binding protein 1) (Placental protein 17) (PP17)	PLIN3 M6PRBP1 TIP47	Homo sapiens (Human)	434					O60664
P49903	SPS1_HUMAN	reviewed	Selenide, water dikinase 1 (EC 2.7.9.3) (Selenium donor protein 1) (Selenophosphate synthase 1)	SEPHS1 SELD SPS SPS1	Homo sapiens (Human)	392					P49903
Q9P0L0	VAPA_HUMAN	reviewed	Vesicle-associated membrane protein-associated protein A (VAMP-A) (VAMP-associated protein A) (VAP-A) (33 kDa VAMP-associated protein) (VAP-33)	VAPA VAP33	Homo sapiens (Human)	249					Q9P0L0
P63000	RAC1_HUMAN	reviewed	Ras-related C3 botulinum toxin substrate 1 (EC 3.6.5.2) (Cell migration-inducing gene 5 protein) (Ras-like protein TC25) (p21-Rac1)	RAC1 TC25 MIG5	Homo sapiens (Human)	192	DISEASE: Mental retardation, autosomal dominant 48 (MRD48) [MIM:617751]: A form of mental retardation, a disorder characterized by significantly below average general intellectual functioning associated with impairments in adaptive behavior and manifested during the developmental period. MRD48 patients manifest global developmental delay and moderate to severe intellectual disability. {ECO:000026…				P63000
Q5JW30	Q5JW30_HUMAN	unreviewed	Double-stranded RNA-binding protein Staufen homolog 1	STAU1	Homo sapiens (Human)	494					Q5JW30
O00483	NDUA4_HUMAN	reviewed	Cytochrome c oxidase subunit NDUFA4 (Complex I-MLRQ) (CI-MLRQ) (NADH-ubiquinone oxidoreductase MLRQ subunit)	NDUFA4	Homo sapiens (Human)	81	DISEASE: Mitochondrial complex IV deficiency, nuclear type 21 (MC4DN21) [MIM:619065]: An autosomal recessive mitochondrial disorder with onset in infancy. MC4DN21 is characterized by congenital lactic acidosis, encephalopathy, global developmental delay, delayed speech, motor dysfunction, dystonia, and spasticity. Ataxia, peripheral neuropathy, and seizures may also occur. Patient tissues show va…				O00483
K7EQ03	K7EQ03_HUMAN	unreviewed	RNA-binding motif protein 42 (RNA-binding protein 42)	RBM42	Homo sapiens (Human)	426					K7EQ03
Q14103	HNRPD_HUMAN	reviewed	Heterogeneous nuclear ribonucleoprotein D0 (hnRNP D0) (AU-rich element RNA-binding protein 1)	HNRNPD AUF1 HNRPD	Homo sapiens (Human)	355					Q14103
A0A087X1B2	A0A087X1B2_HUMAN	unreviewed	U4/U6.U5 tri-snRNP-associated protein 2	USP39	Homo sapiens (Human)	487					A0A087X1B2
Q9C005	DPY30_HUMAN	reviewed	Protein dpy-30 homolog (Dpy-30-like protein) (Dpy-30L)	DPY30	Homo sapiens (Human)	99					Q9C005
F6TLX2	F6TLX2_HUMAN	unreviewed	Glyoxalase domain-containing protein 4	GLOD4	Homo sapiens (Human)	502					F6TLX2
Q9Y2W1	TR150_HUMAN	reviewed	Thyroid hormone receptor-associated protein 3 (BCLAF1 and THRAP3 family member 2) (Thyroid hormone receptor-associated protein complex 150 kDa component) (Trap150)	THRAP3 BCLAF2 TRAP150	Homo sapiens (Human)	955					Q9Y2W1
Q2TAY7	SMU1_HUMAN	reviewed	WD40 repeat-containing protein SMU1 (Smu-1 suppressor of mec-8 and unc-52 protein homolog) [Cleaved into: WD40 repeat-containing protein SMU1, N-terminally processed]	SMU1	Homo sapiens (Human)	513					Q2TAY7
F8W7S5	F8W7S5_HUMAN	unreviewed	Ribosome-binding protein 1	RRBP1	Homo sapiens (Human)	751					F8W7S5
G3V1D3	G3V1D3_HUMAN	unreviewed	Dipeptidyl peptidase 3 (EC 3.4.14.4) (Dipeptidyl aminopeptidase III) (Dipeptidyl peptidase III)	DPP3 hCG_2016942	Homo sapiens (Human)	756					G3V1D3
E7EVA0	E7EVA0_HUMAN	unreviewed	Microtubule-associated protein	MAP4	Homo sapiens (Human)	2297					E7EVA0
O95433	AHSA1_HUMAN	reviewed	Activator of 90 kDa heat shock protein ATPase homolog 1 (AHA1) (p38)	AHSA1 C14orf3 HSPC322	Homo sapiens (Human)	338					O95433
P58546	MTPN_HUMAN	reviewed	Myotrophin (Protein V-1)	MTPN	Homo sapiens (Human)	118					P58546
E7EPW5	E7EPW5_HUMAN	unreviewed	Suppressor of tumorigenicity 7 protein	ST7	Homo sapiens (Human)	508					E7EPW5
Q13084	RM28_HUMAN	reviewed	39S ribosomal protein L28, mitochondrial (L28mt) (MRP-L28) (Melanoma antigen p15) (Melanoma-associated antigen recognized by T-lymphocytes) (Mitochondrial large ribosomal subunit protein bL28m)	MRPL28 MAAT1	Homo sapiens (Human)	256					Q13084
Q13308	PTK7_HUMAN	reviewed	Inactive tyrosine-protein kinase 7 (Colon carcinoma kinase 4) (CCK-4) (Protein-tyrosine kinase 7) (Pseudo tyrosine kinase receptor 7) (Tyrosine-protein kinase-like 7)	PTK7 CCK4	Homo sapiens (Human)	1070					Q13308
X6R5Z6	X6R5Z6_HUMAN		Deleted.								X6R5Z6
P62937	PPIA_HUMAN	reviewed	Peptidyl-prolyl cis-trans isomerase A (PPIase A) (EC 5.2.1.8) (Cyclophilin A) (Cyclosporin A-binding protein) (Rotamase A) [Cleaved into: Peptidyl-prolyl cis-trans isomerase A, N-terminally processed]	PPIA CYPA	Homo sapiens (Human)	165					P62937
Q8IXM3	RM41_HUMAN	reviewed	39S ribosomal protein L41, mitochondrial (L41mt) (MRP-L41) (39S ribosomal protein L27 homolog) (Bcl-2-interacting mitochondrial ribosomal protein L41) (Cell proliferation-inducing gene 3 protein) (MRP-L27 homolog) (Mitochondrial large ribosomal subunit protein mL41)	MRPL41 BMRP MRPL27 RPML27 PIG3	Homo sapiens (Human)	137					Q8IXM3
M0R003	M0R003_HUMAN	unreviewed	Mitochondrial import inner membrane translocase subunit TIM50 (Fragment)	TIMM50	Homo sapiens (Human)	257					M0R003
Q8IYD1	ERF3B_HUMAN	reviewed	Eukaryotic peptide chain release factor GTP-binding subunit ERF3B (Eukaryotic peptide chain release factor subunit 3b) (eRF3b) (G1 to S phase transition protein 2 homolog)	GSPT2 ERF3B	Homo sapiens (Human)	628					Q8IYD1
P62906	RL10A_HUMAN	reviewed	60S ribosomal protein L10a (CSA-19) (Large ribosomal subunit protein uL1) (Neural precursor cell expressed developmentally down-regulated protein 6) (NEDD-6)	RPL10A NEDD6	Homo sapiens (Human)	217					P62906
P61088	UBE2N_HUMAN	reviewed	Ubiquitin-conjugating enzyme E2 N (EC 2.3.2.23) (Bendless-like ubiquitin-conjugating enzyme) (E2 ubiquitin-conjugating enzyme N) (Ubc13) (UbcH13) (Ubiquitin carrier protein N) (Ubiquitin-protein ligase N)	UBE2N BLU	Homo sapiens (Human)	152				PATHWAY: Protein modification; protein ubiquitination. {ECO:0000255|PROSITE-ProRule:PRU00388}.	P61088
A6NF51	A6NF51_HUMAN	unreviewed	3'(2'),5'-bisphosphate nucleotidase 1	BPNT1	Homo sapiens (Human)	291					A6NF51
Q9Y5S9	RBM8A_HUMAN	reviewed	RNA-binding protein 8A (Binder of OVCA1-1) (BOV-1) (RNA-binding motif protein 8A) (RNA-binding protein Y14) (Ribonucleoprotein RBM8A)	RBM8A RBM8 HSPC114 MDS014	Homo sapiens (Human)	174	DISEASE: Thrombocytopenia-absent radius syndrome (TAR) [MIM:274000]: An autosomal recessive disorder characterized by bilateral absence of the radii with the presence of both thumbs, thrombocytopenia, low numbers of megakaryocytes, and bleeding episodes in the first year of life. Thrombocytopenic episodes decrease with age. Skeletal anomalies range from absence of radii to virtual absence of uppe…				Q9Y5S9
O15498	YKT6_HUMAN	reviewed	Synaptobrevin homolog YKT6 (EC 2.3.1.-)	YKT6	Homo sapiens (Human)	198					O15498
P22626	ROA2_HUMAN	reviewed	Heterogeneous nuclear ribonucleoproteins A2/B1 (hnRNP A2/B1)	HNRNPA2B1 HNRPA2B1	Homo sapiens (Human)	353	DISEASE: Inclusion body myopathy with early-onset Paget disease with or without frontotemporal dementia 2 (IBMPFD2) [MIM:615422]: An autosomal dominant disease characterized by disabling muscle weakness clinically resembling to limb girdle muscular dystrophy, osteolytic bone lesions consistent with Paget disease, and premature frontotemporal dementia. Clinical features show incomplete penetrance.…				P22626
Q8TAQ2	SMRC2_HUMAN	reviewed	SWI/SNF complex subunit SMARCC2 (BRG1-associated factor 170) (BAF170) (SWI/SNF complex 170 kDa subunit) (SWI/SNF-related matrix-associated actin-dependent regulator of chromatin subfamily C member 2)	SMARCC2 BAF170	Homo sapiens (Human)	1214	DISEASE: Coffin-Siris syndrome 8 (CSS8) [MIM:618362]: A form of Coffin-Siris syndrome, a congenital multiple malformation syndrome with broad phenotypic and genetic variability. Cardinal features are intellectual disability, coarse facial features, hypertrichosis, and hypoplastic or absent fifth digit nails or phalanges. Additional features include malformations of the cardiac, gastrointestinal, …				Q8TAQ2
P49773	HINT1_HUMAN	reviewed	Histidine triad nucleotide-binding protein 1 (EC 3.-.-.-) (Adenosine 5'-monophosphoramidase) (Protein kinase C inhibitor 1) (Protein kinase C-interacting protein 1) (PKCI-1)	HINT1 HINT PKCI1 PRKCNH1	Homo sapiens (Human)	126	DISEASE: Neuromyotonia and axonal neuropathy, autosomal recessive (NMAN) [MIM:137200]: An autosomal recessive neurologic disorder characterized by onset in the first or second decade of a peripheral axonal neuropathy predominantly affecting motor more than sensory nerves. The axonal neuropathy is reminiscent of Charcot-Marie-Tooth disease type 2 and distal hereditary motor neuropathy. Individuals…				P49773
P46060	RAGP1_HUMAN	reviewed	Ran GTPase-activating protein 1 (RanGAP1)	RANGAP1 KIAA1835 SD	Homo sapiens (Human)	587					P46060
P40926	MDHM_HUMAN	reviewed	Malate dehydrogenase, mitochondrial (EC 1.1.1.37)	MDH2	Homo sapiens (Human)	338	DISEASE: Developmental and epileptic encephalopathy 51 (DEE51) [MIM:617339]: A form of epileptic encephalopathy, a heterogeneous group of severe childhood onset epilepsies characterized by refractory seizures, neurodevelopmental impairment, and poor prognosis. Development is normal prior to seizure onset, after which cognitive and motor delays become apparent. DEE51 is an autosomal recessive form…				P40926
O43399	TPD54_HUMAN	reviewed	Tumor protein D54 (hD54) (Tumor protein D52-like 2)	TPD52L2	Homo sapiens (Human)	206					O43399
F8W6I7	F8W6I7_HUMAN	unreviewed	Helix-destabilizing protein (Heterogeneous nuclear ribonucleoprotein A1) (Heterogeneous nuclear ribonucleoprotein A1, N-terminally processed) (hnRNP core protein A1)	HNRNPA1	Homo sapiens (Human)	307					F8W6I7
P12004	PCNA_HUMAN	reviewed	Proliferating cell nuclear antigen (PCNA) (Cyclin)	PCNA	Homo sapiens (Human)	261	DISEASE: Ataxia-telangiectasia-like disorder 2 (ATLD2) [MIM:615919]: A neurodegenerative disorder due to defects in DNA excision repair. ATLD2 is characterized by developmental delay, ataxia, sensorineural hearing loss, short stature, cutaneous and ocular telangiectasia, and photosensitivity. {ECO:0000269|PubMed:24911150}. Note=The disease is caused by variants affecting the gene represented in t…				P12004
P26368	U2AF2_HUMAN	reviewed	Splicing factor U2AF 65 kDa subunit (U2 auxiliary factor 65 kDa subunit) (hU2AF(65)) (hU2AF65) (U2 snRNP auxiliary factor large subunit)	U2AF2 U2AF65	Homo sapiens (Human)	475					P26368
Q6VUC0	AP2E_HUMAN	reviewed	Transcription factor AP-2-epsilon (AP2-epsilon) (Activating enhancer-binding protein 2-epsilon)	TFAP2E	Homo sapiens (Human)	442					Q6VUC0
Q13283	G3BP1_HUMAN	reviewed	Ras GTPase-activating protein-binding protein 1 (G3BP-1) (EC 3.6.4.12) (EC 3.6.4.13) (ATP-dependent DNA helicase VIII) (hDH VIII) (GAP SH3 domain-binding protein 1)	G3BP1 G3BP	Homo sapiens (Human)	466					Q13283
P49189	AL9A1_HUMAN	reviewed	4-trimethylaminobutyraldehyde dehydrogenase (TMABA-DH) (TMABALDH) (EC 1.2.1.47) (Aldehyde dehydrogenase E3 isozyme) (Aldehyde dehydrogenase family 9 member A1) (EC 1.2.1.3) (Gamma-aminobutyraldehyde dehydrogenase) (EC 1.2.1.19) (R-aminobutyraldehyde dehydrogenase) [Cleaved into: 4-trimethylaminobutyraldehyde dehydrogenase, N-terminally processed]	ALDH9A1 ALDH4 ALDH7 ALDH9	Homo sapiens (Human)	494		BIOPHYSICOCHEMICAL PROPERTIES: pH dependence: Optimum pH is about 9.4 with propionaldehyde as substrate, and 7.5 with 4-aminobutyraldehyde as substrate.;		PATHWAY: Amine and polyamine biosynthesis; carnitine biosynthesis. {ECO:0000305|PubMed:10702312, ECO:0000305|PubMed:30914451}.	P49189
P62979	RS27A_HUMAN	reviewed	Ubiquitin-40S ribosomal protein S27a (Ubiquitin carboxyl extension protein 80) [Cleaved into: Ubiquitin; 40S ribosomal protein S27a (Small ribosomal subunit protein eS31)]	RPS27A UBA80 UBCEP1	Homo sapiens (Human)	156					P62979
P40925	MDHC_HUMAN	reviewed	Malate dehydrogenase, cytoplasmic (EC 1.1.1.37) (Cytosolic malate dehydrogenase) (Diiodophenylpyruvate reductase) (EC 1.1.1.96)	MDH1 MDHA	Homo sapiens (Human)	334	DISEASE: Developmental and epileptic encephalopathy 88 (DEE88) [MIM:618959]: A form of epileptic encephalopathy, a heterogeneous group of severe early-onset epilepsies characterized by refractory seizures, neurodevelopmental impairment, and poor prognosis. Development is normal prior to seizure onset, after which cognitive and motor delays become apparent. DEE88 is an autosomal recessive severe f…				P40925
O75475	PSIP1_HUMAN	reviewed	PC4 and SFRS1-interacting protein (CLL-associated antigen KW-7) (Dense fine speckles 70 kDa protein) (DFS 70) (Lens epithelium-derived growth factor) (Transcriptional coactivator p75/p52)	PSIP1 DFS70 LEDGF PSIP2	Homo sapiens (Human)	530	DISEASE: Note=A chromosomal aberration involving PSIP1 is associated with pediatric acute myeloid leukemia (AML) with intermediate characteristics between M2-M3 French-American-British (FAB) subtypes. Translocation t(9;11)(p22;p15) with NUP98. The chimeric transcript is an in-frame fusion of NUP98 exon 8 to PSIP1 exon 4. {ECO:0000269|PubMed:15725483}.				O75475
O75663	TIPRL_HUMAN	reviewed	TIP41-like protein (Putative MAPK-activating protein PM10) (Type 2A-interacting protein) (TIP)	TIPRL	Homo sapiens (Human)	272					O75663
P52565	GDIR1_HUMAN	reviewed	Rho GDP-dissociation inhibitor 1 (Rho GDI 1) (Rho-GDI alpha)	ARHGDIA GDIA1	Homo sapiens (Human)	204	DISEASE: Nephrotic syndrome 8 (NPHS8) [MIM:615244]: A form of nephrotic syndrome, a renal disease clinically characterized by progressive renal failure, severe proteinuria, hypoalbuminemia, hyperlipidemia and edema. Kidney biopsies show diffuse mesangial sclerosis, with small glomeruli, hypercellularity, increased extracellular matrix, and contracted/collapsed glomerular tufts surrounded by immat…				P52565
G3V4P8	G3V4P8_HUMAN	unreviewed	Glia maturation factor beta (Fragment)	GMFB	Homo sapiens (Human)	150					G3V4P8
P19338	NUCL_HUMAN	reviewed	Nucleolin (Protein C23)	NCL	Homo sapiens (Human)	710					P19338
P67809	YBOX1_HUMAN	reviewed	Y-box-binding protein 1 (YB-1) (CCAAT-binding transcription factor I subunit A) (CBF-A) (DNA-binding protein B) (DBPB) (Enhancer factor I subunit A) (EFI-A) (Nuclease-sensitive element-binding protein 1) (Y-box transcription factor)	YBX1 NSEP1 YB1	Homo sapiens (Human)	324					P67809
P22087	FBRL_HUMAN	reviewed	rRNA 2'-O-methyltransferase fibrillarin (EC 2.1.1.-) (34 kDa nucleolar scleroderma antigen) (Histone-glutamine methyltransferase) (U6 snRNA 2'-O-methyltransferase fibrillarin)	FBL FIB1 FLRN	Homo sapiens (Human)	321					P22087
P00505	AATM_HUMAN	reviewed	Aspartate aminotransferase, mitochondrial (mAspAT) (EC 2.6.1.1) (EC 2.6.1.7) (Fatty acid-binding protein) (FABP-1) (Glutamate oxaloacetate transaminase 2) (Kynurenine aminotransferase 4) (Kynurenine aminotransferase IV) (Kynurenine--oxoglutarate transaminase 4) (Kynurenine--oxoglutarate transaminase IV) (Plasma membrane-associated fatty acid-binding protein) (FABPpm) (Transaminase A)	GOT2 KYAT4	Homo sapiens (Human)	430	DISEASE: Developmental and epileptic encephalopathy 82 (DEE82) [MIM:618721]: A form of epileptic encephalopathy, a heterogeneous group of severe early-onset epilepsies characterized by refractory seizures, neurodevelopmental impairment, and poor prognosis. Development is normal prior to seizure onset, after which cognitive and motor delays become apparent. DEE82 is an autosomal recessive metaboli…	BIOPHYSICOCHEMICAL PROPERTIES: pH dependence: Optimum pH is 8.5. {ECO:0000269|PubMed:26902786};			P00505
A0A087WUT6	A0A087WUT6_HUMAN	unreviewed	Eukaryotic translation initiation factor 5B (Translation initiation factor IF-2)	EIF5B	Homo sapiens (Human)	1220					A0A087WUT6
P05060	SCG1_HUMAN	reviewed	Secretogranin-1 (Chromogranin-B) (CgB) (Secretogranin I) (SgI) [Cleaved into: PE-11; GAWK peptide; CCB peptide]	CHGB SCG1	Homo sapiens (Human)	677					P05060
A0A087WU65	A0A087WU65_HUMAN	unreviewed	Vacuolar protein sorting-associated protein 45	VPS45	Homo sapiens (Human)	447					A0A087WU65
J3QL05	J3QL05_HUMAN	unreviewed	Serine/arginine-rich splicing factor 2 (Splicing component, 35 kDa) (Splicing factor SC35) (Splicing factor, arginine/serine-rich 2) (Fragment)	SRSF2	Homo sapiens (Human)	130					J3QL05
Q9H1E3	NUCKS_HUMAN	reviewed	Nuclear ubiquitous casein and cyclin-dependent kinase substrate 1 (P1)	NUCKS1 NUCKS JC7	Homo sapiens (Human)	243					Q9H1E3
Q9NP97	DLRB1_HUMAN	reviewed	Dynein light chain roadblock-type 1 (Bithoraxoid-like protein) (BLP) (Dynein light chain 2A, cytoplasmic) (Dynein-associated protein Km23) (Roadblock domain-containing protein 1)	DYNLRB1 BITH DNCL2A DNLC2A ROBLD1 HSPC162	Homo sapiens (Human)	96					Q9NP97
P68036	UB2L3_HUMAN	reviewed	Ubiquitin-conjugating enzyme E2 L3 (EC 2.3.2.23) (E2 ubiquitin-conjugating enzyme L3) (L-UBC) (UbcH7) (Ubiquitin carrier protein L3) (Ubiquitin-conjugating enzyme E2-F1) (Ubiquitin-protein ligase L3)	UBE2L3 UBCE7 UBCH7	Homo sapiens (Human)	154				PATHWAY: Protein modification; protein ubiquitination. {ECO:0000255|PROSITE-ProRule:PRU00388}.	P68036
Q00059	TFAM_HUMAN	reviewed	Transcription factor A, mitochondrial (mtTFA) (Mitochondrial transcription factor 1) (MtTF1) (Transcription factor 6) (TCF-6) (Transcription factor 6-like 2)	TFAM TCF6 TCF6L2	Homo sapiens (Human)	246	DISEASE: Mitochondrial DNA depletion syndrome 15, hepatocerebral type (MTDPS15) [MIM:617156]: An autosomal recessive mitochondrial disorder characterized by severe intrauterine growth restriction, neonatal-onset hypoglycemia and liver dysfunction, mitochondrial DNA depletion in liver and skeletal muscle, and abnormal mitochondrial morphology observed in skeletal muscle. Hepatic pathology includes…				Q00059
Q02880	TOP2B_HUMAN	reviewed	DNA topoisomerase 2-beta (EC 5.6.2.2) (DNA topoisomerase II, beta isozyme)	TOP2B	Homo sapiens (Human)	1626	DISEASE: Note=A defect in TOP2B is associated with autism spectrum disorder (ASD). {ECO:0000269|PubMed:28343847}.				Q02880
P55265	DSRAD_HUMAN	reviewed	Double-stranded RNA-specific adenosine deaminase (DRADA) (EC 3.5.4.37) (136 kDa double-stranded RNA-binding protein) (p136) (Interferon-inducible protein 4) (IFI-4) (K88DSRBP)	ADAR ADAR1 DSRAD G1P1 IFI4	Homo sapiens (Human)	1226	DISEASE: Dyschromatosis symmetrica hereditaria (DSH) [MIM:127400]: An autosomal dominant pigmentary genodermatosis characterized by a mixture of hyperpigmented and hypopigmented macules distributed on the face and the dorsal parts of the hands and feet, that appear in infancy or early childhood. {ECO:0000269|PubMed:12916015, ECO:0000269|PubMed:15146470, ECO:0000269|PubMed:15659327}. Note=The dise…				P55265
P24534	EF1B_HUMAN	reviewed	Elongation factor 1-beta (EF-1-beta)	EEF1B2 EEF1B EF1B	Homo sapiens (Human)	225					P24534
Q06323	PSME1_HUMAN	reviewed	Proteasome activator complex subunit 1 (11S regulator complex subunit alpha) (REG-alpha) (Activator of multicatalytic protease subunit 1) (Interferon gamma up-regulated I-5111 protein) (IGUP I-5111) (Proteasome activator 28 subunit alpha) (PA28a) (PA28alpha)	PSME1 IFI5111	Homo sapiens (Human)	249					Q06323
A9Z1X7	A9Z1X7_HUMAN	unreviewed	Serine/arginine repetitive matrix protein 1	SRRM1	Homo sapiens (Human)	913					A9Z1X7
P31150	GDIA_HUMAN	reviewed	Rab GDP dissociation inhibitor alpha (Rab GDI alpha) (Guanosine diphosphate dissociation inhibitor 1) (GDI-1) (Oligophrenin-2) (Protein XAP-4)	GDI1 GDIL OPHN2 RABGDIA XAP4	Homo sapiens (Human)	447	DISEASE: Mental retardation, X-linked 41 (MRX41) [MIM:300849]: A disorder characterized by significantly below average general intellectual functioning associated with impairments in adaptive behavior and manifested during the developmental period. Intellectual deficiency is the only primary symptom of non-syndromic X-linked mental retardation, while syndromic mental retardation presents with ass…				P31150
Q96I24	FUBP3_HUMAN	reviewed	Far upstream element-binding protein 3 (FUSE-binding protein 3)	FUBP3 FBP3	Homo sapiens (Human)	572					Q96I24
P17174	AATC_HUMAN	reviewed	Aspartate aminotransferase, cytoplasmic (cAspAT) (EC 2.6.1.1) (EC 2.6.1.3) (Cysteine aminotransferase, cytoplasmic) (Cysteine transaminase, cytoplasmic) (cCAT) (Glutamate oxaloacetate transaminase 1) (Transaminase A)	GOT1	Homo sapiens (Human)	413					P17174
A0A087WTP3	A0A087WTP3_HUMAN	unreviewed	Far upstream element-binding protein 2	KHSRP	Homo sapiens (Human)	711					A0A087WTP3
P49792	RBP2_HUMAN	reviewed	E3 SUMO-protein ligase RanBP2 (EC 2.3.2.-) (358 kDa nucleoporin) (Nuclear pore complex protein Nup358) (Nucleoporin Nup358) (Ran-binding protein 2) (RanBP2) (p270)	RANBP2 NUP358	Homo sapiens (Human)	3224	DISEASE: Encephalopathy, acute, infection-induced, 3 (IIAE3) [MIM:608033]: A rapidly progressive encephalopathy manifesting in susceptible individuals with seizures and coma. It can occur within days in otherwise healthy children after common viral infections such as influenza and parainfluenza, without evidence of viral infection of the brain or inflammatory cell infiltration. Brain T2-weighted …			PATHWAY: Protein modification; protein sumoylation.	P49792
O00567	NOP56_HUMAN	reviewed	Nucleolar protein 56 (Nucleolar protein 5A)	NOP56 NOL5A	Homo sapiens (Human)	594	DISEASE: Spinocerebellar ataxia 36 (SCA36) [MIM:614153]: A form of spinocerebellar ataxia, a clinically and genetically heterogeneous group of cerebellar disorders. Patients show progressive incoordination of gait and often poor coordination of hands, speech and eye movements, due to degeneration of the cerebellum with variable involvement of the brainstem and spinal cord. SCA36 is characterized …				O00567
A0A0J9YYL3	A0A0J9YYL3_HUMAN	unreviewed	60 kDa poly(U)-binding-splicing factor (Poly(U)-binding-splicing factor PUF60) (Fragment)	PUF60	Homo sapiens (Human)	505					A0A0J9YYL3
P62829	RL23_HUMAN	reviewed	60S ribosomal protein L23 (60S ribosomal protein L17) (Large ribosomal subunit protein uL14)	RPL23	Homo sapiens (Human)	140					P62829
A0A087WY71	A0A087WY71_HUMAN	unreviewed	AP-2 complex subunit mu	AP2M1	Homo sapiens (Human)	434					A0A087WY71
E9PNC7	E9PNC7_HUMAN	unreviewed	Dr1-associated corepressor (Fragment)	DRAP1	Homo sapiens (Human)	155					E9PNC7
E9PIN3	E9PIN3_HUMAN	unreviewed	Nuclear RNA export factor 1 (Fragment)	NXF1	Homo sapiens (Human)	603					E9PIN3
Q01780	EXOSX_HUMAN	reviewed	Exosome component 10 (EC 3.1.13.-) (Autoantigen PM/Scl 2) (P100 polymyositis-scleroderma overlap syndrome-associated autoantigen) (Polymyositis/scleroderma autoantigen 100 kDa) (PM/Scl-100) (Polymyositis/scleroderma autoantigen 2)	EXOSC10 PMSCL PMSCL2 RRP6	Homo sapiens (Human)	885					Q01780
Q9Y6G9	DC1L1_HUMAN	reviewed	Cytoplasmic dynein 1 light intermediate chain 1 (LIC1) (Dynein light chain A) (DLC-A) (Dynein light intermediate chain 1, cytosolic)	DYNC1LI1 DNCLI1	Homo sapiens (Human)	523					Q9Y6G9
P11021	BIP_HUMAN	reviewed	Endoplasmic reticulum chaperone BiP (EC 3.6.4.10) (78 kDa glucose-regulated protein) (GRP-78) (Binding-immunoglobulin protein) (BiP) (Heat shock protein 70 family protein 5) (HSP70 family protein 5) (Heat shock protein family A member 5) (Immunoglobulin heavy chain-binding protein)	HSPA5 GRP78	Homo sapiens (Human)	654	DISEASE: Note=Autoantigen in rheumatoid arthritis. {ECO:0000269|PubMed:11160188}.				P11021
Q14165	MLEC_HUMAN	reviewed	Malectin	MLEC KIAA0152	Homo sapiens (Human)	292					Q14165
F5GYQ2	F5GYQ2_HUMAN	unreviewed	Multifunctional methyltransferase subunit TRM112-like protein (tRNA methyltransferase 112 homolog)	TRMT112	Homo sapiens (Human)	81					F5GYQ2
A0A1B0GW44	A0A1B0GW44_HUMAN	unreviewed	Cathepsin D (EC 3.4.23.5)	CTSD	Homo sapiens (Human)	405					A0A1B0GW44
P27797	CALR_HUMAN	reviewed	Calreticulin (CRP55) (Calregulin) (Endoplasmic reticulum resident protein 60) (ERp60) (HACBP) (grp60)	CALR CRTC	Homo sapiens (Human)	417	DISEASE: Note=CARL somatic mutations are frequently found in myeloproliferative neoplasms lacking JAK2 or MPL mutations. Myeloproliferative neoplasms are chronic myeloid cancers characterized by overproduction of mature blood cells, and may evolve into acute myeloid leukemia. In addition to chronic myeloid leukemia with the BCR-ABL fusion gene, the three most common myeloproliferative neoplasms a…				P27797
F5H6U7	F5H6U7_HUMAN	unreviewed	Vesicle transport protein GOT1B	GOLT1B	Homo sapiens (Human)	128					F5H6U7
P11047	LAMC1_HUMAN	reviewed	Laminin subunit gamma-1 (Laminin B2 chain) (Laminin-1 subunit gamma) (Laminin-10 subunit gamma) (Laminin-11 subunit gamma) (Laminin-2 subunit gamma) (Laminin-3 subunit gamma) (Laminin-4 subunit gamma) (Laminin-6 subunit gamma) (Laminin-7 subunit gamma) (Laminin-8 subunit gamma) (Laminin-9 subunit gamma) (S-laminin subunit gamma) (S-LAM gamma)	LAMC1 LAMB2	Homo sapiens (Human)	1609					P11047
Q9UHG3	PCYOX_HUMAN	reviewed	Prenylcysteine oxidase 1 (EC 1.8.3.5) (Prenylcysteine lyase)	PCYOX1 KIAA0908 PCL1 UNQ597/PRO1183	Homo sapiens (Human)	505					Q9UHG3
A0A0U1RR32	A0A0U1RR32_HUMAN	unreviewed	Histone H2A	hCG_2039566	Homo sapiens (Human)	169					A0A0U1RR32
P11166	GTR1_HUMAN	reviewed	Solute carrier family 2, facilitated glucose transporter member 1 (Glucose transporter type 1, erythrocyte/brain) (GLUT-1) (HepG2 glucose transporter)	SLC2A1 GLUT1	Homo sapiens (Human)	492	DISEASE: GLUT1 deficiency syndrome 1 (GLUT1DS1) [MIM:606777]: A neurologic disorder showing wide phenotypic variability. The most severe 'classic' phenotype comprises infantile-onset epileptic encephalopathy associated with delayed development, acquired microcephaly, motor incoordination, and spasticity. Onset of seizures, usually characterized by apneic episodes, staring spells, and episodic eye…			PATHWAY: Carbohydrate degradation.	P11166
P07741	APT_HUMAN	reviewed	Adenine phosphoribosyltransferase (APRT) (EC 2.4.2.7)	APRT	Homo sapiens (Human)	180	DISEASE: Adenine phosphoribosyltransferase deficiency (APRTD) [MIM:614723]: An enzymatic deficiency that can lead to urolithiasis and renal failure. Patients have 2,8-dihydroxyadenine (DHA) urinary stones. {ECO:0000269|PubMed:11243733, ECO:0000269|PubMed:1353080, ECO:0000269|PubMed:15571218, ECO:0000269|PubMed:1746557, ECO:0000269|PubMed:21635362, ECO:0000269|PubMed:3343350, ECO:0000269|PubMed:36…			PATHWAY: Purine metabolism; AMP biosynthesis via salvage pathway; AMP from adenine: step 1/1.	P07741
Q16777	H2A2C_HUMAN	reviewed	Histone H2A type 2-C (H2A-clustered histone 20) (Histone H2A-GL101) (Histone H2A/q)	H2AC20 H2AFQ HIST2H2AC	Homo sapiens (Human)	129					Q16777
Q96CX2	KCD12_HUMAN	reviewed	BTB/POZ domain-containing protein KCTD12 (Pfetin) (Predominantly fetal expressed T1 domain)	KCTD12 C13orf2 KIAA1778 PFET1	Homo sapiens (Human)	325					Q96CX2
C9J5X1	C9J5X1_HUMAN	unreviewed	Tyrosine-protein kinase receptor (EC 2.7.10.1)	IGF1R	Homo sapiens (Human)	1366					C9J5X1
P14625	ENPL_HUMAN	reviewed	Endoplasmin (94 kDa glucose-regulated protein) (GRP-94) (Heat shock protein 90 kDa beta member 1) (Tumor rejection antigen 1) (gp96 homolog)	HSP90B1 GRP94 TRA1	Homo sapiens (Human)	803					P14625
P04792	HSPB1_HUMAN	reviewed	Heat shock protein beta-1 (HspB1) (28 kDa heat shock protein) (Estrogen-regulated 24 kDa protein) (Heat shock 27 kDa protein) (HSP 27) (Stress-responsive protein 27) (SRP27)	HSPB1 HSP27 HSP28	Homo sapiens (Human)	205	DISEASE: Charcot-Marie-Tooth disease 2F (CMT2F) [MIM:606595]: A dominant axonal form of Charcot-Marie-Tooth disease, a disorder of the peripheral nervous system, characterized by progressive weakness and atrophy, initially of the peroneal muscles and later of the distal muscles of the arms. Charcot-Marie-Tooth disease is classified in two main groups on the basis of electrophysiologic properties …				P04792
P63167	DYL1_HUMAN	reviewed	Dynein light chain 1, cytoplasmic (8 kDa dynein light chain) (DLC8) (Dynein light chain LC8-type 1) (Protein inhibitor of neuronal nitric oxide synthase) (PIN)	DYNLL1 DLC1 DNCL1 DNCLC1 HDLC1	Homo sapiens (Human)	89					P63167
Q969H8	MYDGF_HUMAN	reviewed	Myeloid-derived growth factor (MYDGF)	MYDGF C19orf10	Homo sapiens (Human)	173					Q969H8
P02786	TFR1_HUMAN	reviewed	Transferrin receptor protein 1 (TR) (TfR) (TfR1) (Trfr) (T9) (p90) (CD antigen CD71) [Cleaved into: Transferrin receptor protein 1, serum form (sTfR)]	TFRC	Homo sapiens (Human)	760	DISEASE: Immunodeficiency 46 (IMD46) [MIM:616740]: An autosomal recessive primary immunodeficiency disorder characterized by early-onset chronic diarrhea, recurrent infections, hypo- or agammaglobulinemia, normal lymphocyte counts, intermittent neutropenia, and intermittent thrombocytopenia. {ECO:0000269|PubMed:26642240}. Note=The disease is caused by variants affecting the gene represented in th…				P02786
P68032	ACTC_HUMAN	reviewed	Actin, alpha cardiac muscle 1 (Alpha-cardiac actin) [Cleaved into: Actin, alpha cardiac muscle 1, intermediate form]	ACTC1 ACTC	Homo sapiens (Human)	377	DISEASE: Cardiomyopathy, dilated 1R (CMD1R) [MIM:613424]: A disorder characterized by ventricular dilation and impaired systolic function, resulting in congestive heart failure and arrhythmia. Patients are at risk of premature death. {ECO:0000269|PubMed:9563954}. Note=The disease is caused by variants affecting the gene represented in this entry.; DISEASE: Cardiomyopathy, familial hypertrophic 11…				P68032
Q15274	NADC_HUMAN	reviewed	Nicotinate-nucleotide pyrophosphorylase [carboxylating] (EC 2.4.2.19) (Quinolinate phosphoribosyltransferase [decarboxylating]) (QAPRTase) (QPRTase)	QPRT	Homo sapiens (Human)	297				PATHWAY: Cofactor biosynthesis; NAD(+) biosynthesis; nicotinate D-ribonucleotide from quinolinate: step 1/1. {ECO:0000269|PubMed:17868694, ECO:0000269|PubMed:24038671, ECO:0000269|PubMed:9473669}.	Q15274
X6R3G6	X6R3G6_HUMAN		Deleted.								X6R3G6
P21283	VATC1_HUMAN	reviewed	V-type proton ATPase subunit C 1 (V-ATPase subunit C 1) (Vacuolar proton pump subunit C 1)	ATP6V1C1 ATP6C ATP6D VATC	Homo sapiens (Human)	382					P21283
E9PB90	E9PB90_HUMAN	unreviewed	Hexokinase (EC 2.7.1.1)	HK2	Homo sapiens (Human)	889				PATHWAY: Carbohydrate degradation; glycolysis; D-glyceraldehyde 3-phosphate and glycerone phosphate from D-glucose: step 1/4. {ECO:0000256|ARBA:ARBA00004888}.; PATHWAY: Carbohydrate metabolism; hexose metabolism. {ECO:0000256|ARBA:ARBA00005028}.	E9PB90
O00764	PDXK_HUMAN	reviewed	Pyridoxal kinase (EC 2.7.1.35) (Pyridoxine kinase)	PDXK C21orf124 C21orf97 PKH PNK PRED79	Homo sapiens (Human)	312	DISEASE: Neuropathy, hereditary motor and sensory, 6C, with optic atrophy (HMSN6C) [MIM:618511]: An autosomal recessive neurologic disorder characterized by childhood onset of axonal, sensorimotor polyneuropathy affecting mainly the lower limbs, and adult-onset optic atrophy. Clinical features include progressive distal muscle weakness and atrophy, significant standing and walking difficulties, a…	BIOPHYSICOCHEMICAL PROPERTIES: pH dependence: Optimum pH is 5.5-6.0. {ECO:0000269|PubMed:10987144};		PATHWAY: Cofactor metabolism; pyridoxal 5'-phosphate salvage; pyridoxal 5'-phosphate from pyridoxal: step 1/1. {ECO:0000269|PubMed:31187503, ECO:0000305|PubMed:17766369}.; PATHWAY: Cofactor metabolism; pyridoxal 5'-phosphate salvage; pyridoxine 5'-phosphate from pyridoxine: step 1/1. {ECO:0000305|PubMed:17766369}.; PATHWAY: Cofactor metabolism; pyridoxal 5'-phosphate salvage; pyridoxamine 5'-phos…	O00764
Q9UBV8	PEF1_HUMAN	reviewed	Peflin (PEF protein with a long N-terminal hydrophobic domain) (Penta-EF hand domain-containing protein 1)	PEF1 ABP32 UNQ1845/PRO3573	Homo sapiens (Human)	284					Q9UBV8
Q13217	DNJC3_HUMAN	reviewed	DnaJ homolog subfamily C member 3 (Endoplasmic reticulum DNA J domain-containing protein 6) (ER-resident protein ERdj6) (ERdj6) (Interferon-induced, double-stranded RNA-activated protein kinase inhibitor) (Protein kinase inhibitor of 58 kDa) (Protein kinase inhibitor p58)	DNAJC3 P58IPK PRKRI	Homo sapiens (Human)	504	DISEASE: Ataxia, combined cerebellar and peripheral, with hearing loss and diabetes mellitus (ACPHD) [MIM:616192]: A disease characterized by juvenile-onset diabetes and neurodegeneration, resulting in ataxia, upper-motor-neuron damage, peripheral neuropathy, hearing loss, and cerebral atrophy. {ECO:0000269|PubMed:25466870}. Note=The disease is caused by variants affecting the gene represented in…				Q13217
Q7L099	RUFY3_HUMAN	reviewed	Protein RUFY3 (RUN and FYVE domain-containing protein 3) (Rap2-interacting protein x) (RIPx) (Single axon-regulated protein) (Singar)	RUFY3 KIAA0871	Homo sapiens (Human)	469					Q7L099
P10768	ESTD_HUMAN	reviewed	S-formylglutathione hydrolase (FGH) (EC 3.1.2.12) (Esterase D) (Methylumbelliferyl-acetate deacetylase) (EC 3.1.1.56)	ESD	Homo sapiens (Human)	282					P10768
H0YLF3	H0YLF3_HUMAN	unreviewed	Beta-2-microglobulin (Fragment)	B2M	Homo sapiens (Human)	71					H0YLF3
Q7L5N7	PCAT2_HUMAN	reviewed	Lysophosphatidylcholine acyltransferase 2 (LPC acyltransferase 2) (LPCAT-2) (LysoPC acyltransferase 2) (EC 2.3.1.23) (1-acylglycerol-3-phosphate O-acyltransferase 11) (1-AGP acyltransferase 11) (1-AGPAT 11) (EC 2.3.1.51) (1-acylglycerophosphocholine O-acyltransferase) (1-alkenylglycerophosphocholine O-acyltransferase) (EC 2.3.1.25) (1-alkylglycerophosphocholine O-acetyltransferase) (EC 2.3.1.67) …	LPCAT2 AGPAT11 AYTL1	Homo sapiens (Human)	544				PATHWAY: Lipid metabolism; phospholipid metabolism.	Q7L5N7
Q9HCN8	SDF2L_HUMAN	reviewed	Stromal cell-derived factor 2-like protein 1 (SDF2-like protein 1) (PWP1-interacting protein 8)	SDF2L1 UNQ1941/PRO4424	Homo sapiens (Human)	221					Q9HCN8
O43809	CPSF5_HUMAN	reviewed	Cleavage and polyadenylation specificity factor subunit 5 (Cleavage and polyadenylation specificity factor 25 kDa subunit) (CPSF 25 kDa subunit) (Cleavage factor Im complex 25 kDa subunit) (CFIm25) (Nucleoside diphosphate-linked moiety X motif 21) (Nudix motif 21) (Nudix hydrolase 21) (Pre-mRNA cleavage factor Im 68 kDa subunit)	NUDT21 CFIM25 CPSF25 CPSF5	Homo sapiens (Human)	227					O43809
Q08379	GOGA2_HUMAN	reviewed	Golgin subfamily A member 2 (130 kDa cis-Golgi matrix protein) (GM130) (GM130 autoantigen) (Golgin-95)	GOLGA2	Homo sapiens (Human)	1002					Q08379
Q8IZ83	A16A1_HUMAN	reviewed	Aldehyde dehydrogenase family 16 member A1	ALDH16A1	Homo sapiens (Human)	802					Q8IZ83
P33947	ERD22_HUMAN	reviewed	ER lumen protein-retaining receptor 2 (ERD2-like protein 1) (ELP-1) (KDEL endoplasmic reticulum protein retention receptor 2) (KDEL receptor 2)	KDELR2 ERD2.2	Homo sapiens (Human)	212					P33947
P36405	ARL3_HUMAN	reviewed	ADP-ribosylation factor-like protein 3	ARL3 ARFL3	Homo sapiens (Human)	182	DISEASE: Joubert syndrome 35 (JBTS35) [MIM:618161]: A form of Joubert syndrome, a disorder presenting with cerebellar ataxia, oculomotor apraxia, hypotonia, neonatal breathing abnormalities and psychomotor delay. Neuroradiologically, it is characterized by cerebellar vermian hypoplasia/aplasia, thickened and reoriented superior cerebellar peduncles, and an abnormally large interpeduncular fossa, …				P36405
A8MU58	A8MU58_HUMAN	unreviewed	Aminoacyl tRNA synthase complex-interacting multifunctional protein 2	AIMP2	Homo sapiens (Human)	242					A8MU58
Q9NP72	RAB18_HUMAN	reviewed	Ras-related protein Rab-18	RAB18	Homo sapiens (Human)	206	DISEASE: Warburg micro syndrome 3 (WARBM3) [MIM:614222]: A rare syndrome characterized by microcephaly, microphthalmia, microcornia, congenital cataracts, optic atrophy, cortical dysplasia, in particular corpus callosum hypoplasia, severe mental retardation, spastic diplegia, and hypogonadism. {ECO:0000269|PubMed:21473985}. Note=The disease is caused by variants affecting the gene represented in …				Q9NP72
Q9Y5S2	MRCKB_HUMAN	reviewed	Serine/threonine-protein kinase MRCK beta (EC 2.7.11.1) (CDC42-binding protein kinase beta) (CDC42BP-beta) (DMPK-like beta) (Myotonic dystrophy kinase-related CDC42-binding kinase beta) (MRCK beta) (Myotonic dystrophy protein kinase-like beta)	CDC42BPB KIAA1124	Homo sapiens (Human)	1711					Q9Y5S2
O60493	SNX3_HUMAN	reviewed	Sorting nexin-3 (Protein SDP3)	SNX3	Homo sapiens (Human)	162	DISEASE: Note=A chromosomal aberration involving SNX3 has been found in patients with syndromic microphthalmia. Translocation t(6;13)(q21;q12). {ECO:0000269|PubMed:12471201}.				O60493
E9PPC8	E9PPC8_HUMAN	unreviewed	Serine/threonine-protein phosphatase (EC 3.1.3.16) (Fragment)	PPP3CA	Homo sapiens (Human)	132					E9PPC8
O96005	CLPT1_HUMAN	reviewed	Cleft lip and palate transmembrane protein 1	CLPTM1	Homo sapiens (Human)	669					O96005
E7EVX8	E7EVX8_HUMAN	unreviewed	Pre-mRNA-processing factor 31 (U4/U6 small nuclear ribonucleoprotein Prp31)	PRPF31	Homo sapiens (Human)	493					E7EVX8
B5MBZ8	B5MBZ8_HUMAN	unreviewed	Protein phosphatase 1 regulatory subunit 7	PPP1R7	Homo sapiens (Human)	274					B5MBZ8
Q10471	GALT2_HUMAN	reviewed	Polypeptide N-acetylgalactosaminyltransferase 2 (EC 2.4.1.41) (Polypeptide GalNAc transferase 2) (GalNAc-T2) (pp-GaNTase 2) (Protein-UDP acetylgalactosaminyltransferase 2) (UDP-GalNAc:polypeptide N-acetylgalactosaminyltransferase 2) [Cleaved into: Polypeptide N-acetylgalactosaminyltransferase 2 soluble form]	GALNT2	Homo sapiens (Human)	571	DISEASE: Congenital disorder of glycosylation 2T (CDG2T) [MIM:618885]: A form of congenital disorder of glycosylation, a genetically heterogeneous group of multisystem disorders caused by a defect in glycoprotein biosynthesis and characterized by under-glycosylated serum glycoproteins. Congenital disorders of glycosylation result in a wide variety of clinical features, such as defects in the nerv…			PATHWAY: Protein modification; protein glycosylation. {ECO:0000269|PubMed:16434399, ECO:0000269|PubMed:25939779, ECO:0000269|PubMed:7592619}.	Q10471
P00374	DYR_HUMAN	reviewed	Dihydrofolate reductase (EC 1.5.1.3)	DHFR	Homo sapiens (Human)	187	DISEASE: Megaloblastic anemia due to dihydrofolate reductase deficiency (DHFRD) [MIM:613839]: An inborn error of metabolism, characterized by megaloblastic anemia and/or pancytopenia, severe cerebral folate deficiency, and cerebral tetrahydrobiopterin deficiency. Clinical features include variable neurologic symptoms, ranging from severe developmental delay and generalized seizures in infancy, to…			PATHWAY: Cofactor biosynthesis; tetrahydrofolate biosynthesis; 5,6,7,8-tetrahydrofolate from 7,8-dihydrofolate: step 1/1.	P00374
P08240	SRPRA_HUMAN	reviewed	Signal recognition particle receptor subunit alpha (SR-alpha) (Docking protein alpha) (DP-alpha)	SRPRA SRPR	Homo sapiens (Human)	638					P08240
Q6UXN9	WDR82_HUMAN	reviewed	WD repeat-containing protein 82 (Protein TMEM113) (Swd2)	WDR82 TMEM113 WDR82A UNQ9342/PRO34047	Homo sapiens (Human)	313					Q6UXN9
H0YAL7	H0YAL7_HUMAN	unreviewed	Eukaryotic translation elongation factor 1 epsilon-1 (Fragment)	EEF1E1	Homo sapiens (Human)	136					H0YAL7
P68431	H31_HUMAN	reviewed	Histone H3.1 (Histone H3/a) (Histone H3/b) (Histone H3/c) (Histone H3/d) (Histone H3/f) (Histone H3/h) (Histone H3/i) (Histone H3/j) (Histone H3/k) (Histone H3/l)	H3C1 H3FA HIST1H3A; H3C2 H3FL HIST1H3B; H3C3 H3FC HIST1H3C; H3C4 H3FB HIST1H3D; H3C6 H3FD HIST1H3E; H3C7 H3FI HIST1H3F; H3C8 H3FH HIST1H3G; H3C10 H3FK HIST1H3H; H3C11 H3FF HIST1H3I; H3C12 H3FJ HIST1H3J	Homo sapiens (Human)	136	DISEASE: Glioma (GLM) [MIM:137800]: Gliomas are benign or malignant central nervous system neoplasms derived from glial cells. They comprise astrocytomas and glioblastoma multiforme that are derived from astrocytes, oligodendrogliomas derived from oligodendrocytes and ependymomas derived from ependymocytes. {ECO:0000269|PubMed:22286216}. Note=The gene represented in this entry is involved in dise…				P68431
Q66K74	MAP1S_HUMAN	reviewed	Microtubule-associated protein 1S (MAP-1S) (BPY2-interacting protein 1) (Microtubule-associated protein 8) (Variable charge Y chromosome 2-interacting protein 1) (VCY2-interacting protein 1) (VCY2IP-1) [Cleaved into: MAP1S heavy chain; MAP1S light chain]	MAP1S BPY2IP1 C19orf5 MAP8 VCY2IP1	Homo sapiens (Human)	1059					Q66K74
Q5TB53	Q5TB53_HUMAN	unreviewed	Transmembrane 9 superfamily member (Fragment)	TM9SF3	Homo sapiens (Human)	253					Q5TB53
Q99627	CSN8_HUMAN	reviewed	COP9 signalosome complex subunit 8 (SGN8) (Signalosome subunit 8) (COP9 homolog) (hCOP9) (JAB1-containing signalosome subunit 8)	COPS8 CSN8	Homo sapiens (Human)	209					Q99627
A0A0C4DGX4	A0A0C4DGX4_HUMAN	unreviewed	Cullin-1	CUL1	Homo sapiens (Human)	752				PATHWAY: Protein modification; protein ubiquitination. {ECO:0000256|ARBA:ARBA00004906}.	A0A0C4DGX4
Q96QR8	PURB_HUMAN	reviewed	Transcriptional activator protein Pur-beta (Purine-rich element-binding protein B)	PURB	Homo sapiens (Human)	312					Q96QR8
Q08722	CD47_HUMAN	reviewed	Leukocyte surface antigen CD47 (Antigenic surface determinant protein OA3) (Integrin-associated protein) (IAP) (Protein MER6) (CD antigen CD47)	CD47 MER6	Homo sapiens (Human)	323					Q08722
K7EQ37	K7EQ37_HUMAN	unreviewed	Protein unc-13 homolog D (Fragment)	UNC13D	Homo sapiens (Human)	267					K7EQ37
O75323	NIPS2_HUMAN	reviewed	Protein NipSnap homolog 2 (NipSnap2) (Glioblastoma-amplified sequence)	NIPSNAP2 GBAS	Homo sapiens (Human)	286					O75323
D6RGI3	D6RGI3_HUMAN	unreviewed	Septin	SEPTIN11 SEPT11 hCG_24410	Homo sapiens (Human)	425					D6RGI3
A6NHL2	TBAL3_HUMAN	reviewed	Tubulin alpha chain-like 3	TUBAL3	Homo sapiens (Human)	446					A6NHL2
Q14576	ELAV3_HUMAN	reviewed	ELAV-like protein 3 (Hu-antigen C) (HuC) (Paraneoplastic cerebellar degeneration-associated antigen) (Paraneoplastic limbic encephalitis antigen 21)	ELAVL3 HUC PLE21	Homo sapiens (Human)	367					Q14576
E9PC52	E9PC52_HUMAN	unreviewed	Histone-binding protein RBBP7	RBBP7	Homo sapiens (Human)	416					E9PC52
J3KQJ1	J3KQJ1_HUMAN	unreviewed	Inactive C-alpha-formylglycine-generating enzyme 2	SUMF2	Homo sapiens (Human)	320					J3KQJ1
A0A087WUV8	A0A087WUV8_HUMAN	unreviewed	Basigin	BSG	Homo sapiens (Human)	189					A0A087WUV8
B0YIW2	B0YIW2_HUMAN	unreviewed	Apolipoprotein C-III (Apolipoprotein C3)	APOC3	Homo sapiens (Human)	117					B0YIW2

## Sheet: Proteins_Down
yourlist:M20210417A94466D2655679D1FD8953E075198DA8249D7FI	Entry	Entry name	Status	Protein names	Gene names	Organism	Length	Involvement in disease	pH dependence	Redox potential	Pathway	yourlist:M20210417A94466D2655679D1FD8953E075198DA8249D1AV
O43181	O43181	NDUS4_HUMAN	reviewed	NADH dehydrogenase [ubiquinone] iron-sulfur protein 4, mitochondrial (Complex I-18 kDa) (CI-18 kDa) (Complex I-AQDQ) (CI-AQDQ) (NADH-ubiquinone oxidoreductase 18 kDa subunit)	NDUFS4	Homo sapiens (Human)	175	DISEASE: Mitochondrial complex I deficiency, nuclear type 1 (MC1DN1) [MIM:252010]: A form of mitochondrial complex I deficiency, the most common biochemical signature of mitochondrial disorders, a group of highly heterogeneous conditions characterized by defective oxidative phosphorylation, which collectively affects 1 in 5-10000 live births. Clinical disorders have variable severity, ranging fro…				O43181
P62328	P62328	TYB4_HUMAN	reviewed	Thymosin beta-4 (T beta-4) (Fx) [Cleaved into: Hematopoietic system regulatory peptide (Seraspenide)]	TMSB4X TB4X THYB4 TMSB4	Homo sapiens (Human)	44					P62328
Q92783	Q92783	STAM1_HUMAN	reviewed	Signal transducing adapter molecule 1 (STAM-1)	STAM STAM1	Homo sapiens (Human)	540					Q92783
J3QS47	J3QS47	J3QS47_HUMAN	unreviewed	Cytochrome b-561 (Cytochrome b561)	CYB561	Homo sapiens (Human)	222					J3QS47
P42766	P42766	RL35_HUMAN	reviewed	60S ribosomal protein L35 (Large ribosomal subunit protein uL29)	RPL35	Homo sapiens (Human)	123	DISEASE: Diamond-Blackfan anemia 19 (DBA19) [MIM:618312]: A form of Diamond-Blackfan anemia, a congenital non-regenerative hypoplastic anemia that usually presents early in infancy. Diamond-Blackfan anemia is characterized by a moderate to severe macrocytic anemia, erythroblastopenia, and an increased risk of malignancy. 30 to 40% of Diamond-Blackfan anemia patients present with short stature and…				P42766
Q9UK76	Q9UK76	JUPI1_HUMAN	reviewed	Jupiter microtubule associated homolog 1 (Androgen-regulated protein 2) (Hematological and neurological expressed 1 protein) [Cleaved into: Jupiter microtubule associated homolog 1, N-terminally processed]	JPT1 ARM2 HN1	Homo sapiens (Human)	154					Q9UK76
Q9UK08	Q9UK08	GBG8_HUMAN	reviewed	Guanine nucleotide-binding protein G(I)/G(S)/G(O) subunit gamma-8 (Gamma-9)	GNG8 GNG9 GNGT9	Homo sapiens (Human)	70					Q9UK08
P62857	P62857	RS28_HUMAN	reviewed	40S ribosomal protein S28 (Small ribosomal subunit protein eS28)	RPS28	Homo sapiens (Human)	69	DISEASE: Diamond-Blackfan anemia 15, with mandibulofacial dysostosis (DBA15) [MIM:606164]: A form of Diamond-Blackfan anemia, a congenital non-regenerative hypoplastic anemia that usually presents early in infancy. Diamond-Blackfan anemia is characterized by a moderate to severe macrocytic anemia, erythroblastopenia, and an increased risk of malignancy. 30 to 40% of Diamond-Blackfan anemia patien…				P62857
H3BN98	H3BN98	H3BN98_HUMAN	unreviewed	40S ribosomal protein S15a (Fragment)		Homo sapiens (Human)	237					H3BN98
E9PB61	E9PB61	E9PB61_HUMAN	unreviewed	THO complex subunit 4	ALYREF	Homo sapiens (Human)	264					E9PB61
P62273	P62273	RS29_HUMAN	reviewed	40S ribosomal protein S29 (Small ribosomal subunit protein uS14)	RPS29	Homo sapiens (Human)	56	DISEASE: Diamond-Blackfan anemia 13 (DBA13) [MIM:615909]: A form of Diamond-Blackfan anemia, a congenital non-regenerative hypoplastic anemia that usually presents early in infancy. Diamond-Blackfan anemia is characterized by a moderate to severe macrocytic anemia, erythroblastopenia, and an increased risk of malignancy. 30 to 40% of Diamond-Blackfan anemia patients present with short stature and…				P62273
P82979	P82979	SARNP_HUMAN	reviewed	SAP domain-containing ribonucleoprotein (Cytokine-induced protein of 29 kDa) (Nuclear protein Hcc-1) (Proliferation-associated cytokine-inducible protein CIP29)	SARNP HCC1 HSPC316	Homo sapiens (Human)	210					P82979
H3BTL1	H3BTL1	H3BTL1_HUMAN	unreviewed	Microtubule-associated protein 1 light chain 3 beta, isoform CRA_f (Microtubule-associated proteins 1A/1B light chain 3B)	MAP1LC3B hCG_32374	Homo sapiens (Human)	75					H3BTL1
P62633	P62633	CNBP_HUMAN	reviewed	Cellular nucleic acid-binding protein (CNBP) (Zinc finger protein 9)	CNBP RNF163 ZNF9	Homo sapiens (Human)	177	DISEASE: Dystrophia myotonica 2 (DM2) [MIM:602668]: A multisystem disease characterized by the association of proximal muscle weakness with myotonia, cardiac manifestations and cataract. Additional features can include hyperhidrosis, testicular atrophy, insulin resistance and diabetes and central nervous system anomalies in rare cases. Note=The disease is caused by variants affecting the gene rep…				P62633
P38117	P38117	ETFB_HUMAN	reviewed	Electron transfer flavoprotein subunit beta (Beta-ETF)	ETFB FP585	Homo sapiens (Human)	255	DISEASE: Glutaric aciduria 2B (GA2B) [MIM:231680]: An autosomal recessively inherited disorder of fatty acid, amino acid, and choline metabolism. It is characterized by multiple acyl-CoA dehydrogenase deficiencies resulting in large excretion not only of glutaric acid, but also of lactic, ethylmalonic, butyric, isobutyric, 2-methyl-butyric, and isovaleric acids. {ECO:0000269|PubMed:12815589, ECO:…				P38117
Q9UMX0	Q9UMX0	UBQL1_HUMAN	reviewed	Ubiquilin-1 (Protein linking IAP with cytoskeleton 1) (PLIC-1) (hPLIC-1)	UBQLN1 DA41 PLIC1	Homo sapiens (Human)	589					Q9UMX0
Q9Y2W2	Q9Y2W2	WBP11_HUMAN	reviewed	WW domain-binding protein 11 (WBP-11) (Npw38-binding protein) (NpwBP) (SH3 domain-binding protein SNP70) (Splicing factor that interacts with PQBP-1 and PP1)	WBP11 NPWBP SIPP1 SNP70	Homo sapiens (Human)	641					Q9Y2W2
H3BU16	H3BU16	H3BU16_HUMAN	unreviewed	Jupiter microtubule-associated homolog 2 (Fragment)	JPT2	Homo sapiens (Human)	167					H3BU16
P09012	P09012	SNRPA_HUMAN	reviewed	U1 small nuclear ribonucleoprotein A (U1 snRNP A) (U1-A) (U1A)	SNRPA	Homo sapiens (Human)	282					P09012
E9PPQ5	E9PPQ5	E9PPQ5_HUMAN	unreviewed	Cysteine and histidine-rich domain-containing protein 1	CHORDC1	Homo sapiens (Human)	184					E9PPQ5
C9JFR7	C9JFR7	C9JFR7_HUMAN	unreviewed	Cytochrome c (Fragment)	CYCS	Homo sapiens (Human)	101					C9JFR7
Q8NC51	Q8NC51	PAIRB_HUMAN	reviewed	Plasminogen activator inhibitor 1 RNA-binding protein (PAI1 RNA-binding protein 1) (PAI-RBP1) (SERPINE1 mRNA-binding protein 1)	SERBP1 PAIRBP1 CGI-55	Homo sapiens (Human)	408					Q8NC51
Q9Y6H1	Q9Y6H1	CHCH2_HUMAN	reviewed	Coiled-coil-helix-coiled-coil-helix domain-containing protein 2 (Aging-associated gene 10 protein) (HCV NS2 trans-regulated protein) (NS2TP)	CHCHD2 C7orf17 AAG10	Homo sapiens (Human)	151	DISEASE: Parkinson disease 22 (PARK22) [MIM:616710]: An autosomal dominant form of Parkinson disease, a complex neurodegenerative disorder characterized by bradykinesia, resting tremor, muscular rigidity and postural instability, as well as by a clinically significant response to treatment with levodopa. The pathology involves the loss of dopaminergic neurons in the substantia nigra and the prese…				Q9Y6H1
P18583	P18583	SON_HUMAN	reviewed	Protein SON (Bax antagonist selected in saccharomyces 1) (BASS1) (Negative regulatory element-binding protein) (NRE-binding protein) (Protein DBP-5) (SON3)	SON C21orf50 DBP5 KIAA1019 NREBP HSPC310 HSPC312	Homo sapiens (Human)	2426	DISEASE: ZTTK syndrome (ZTTKS) [MIM:617140]: An autosomal dominant syndrome characterized by intellectual disability, developmental delay, malformations of the cerebral cortex, epilepsy, vision problems, musculo-skeletal abnormalities, and congenital malformations. {ECO:0000269|PubMed:25590979, ECO:0000269|PubMed:27256762, ECO:0000269|PubMed:27545676, ECO:0000269|PubMed:27545680}. Note=The diseas…				P18583
Q14847	Q14847	LASP1_HUMAN	reviewed	LIM and SH3 domain protein 1 (LASP-1) (Metastatic lymph node gene 50 protein) (MLN 50)	LASP1 MLN50	Homo sapiens (Human)	261					Q14847
C9JYY6	C9JYY6	C9JYY6_HUMAN	unreviewed	Neuronal cell adhesion molecule	NRCAM	Homo sapiens (Human)	1211					C9JYY6
Q9Y6A9	Q9Y6A9	SPCS1_HUMAN	reviewed	Signal peptidase complex subunit 1 (EC 3.4.-.-) (Microsomal signal peptidase 12 kDa subunit) (SPase 12 kDa subunit)	SPCS1 SPC12 HSPC033	Homo sapiens (Human)	169					Q9Y6A9
Q9BZA8	Q9BZA8	PC11Y_HUMAN	reviewed	Protocadherin-11 Y-linked (Protocadherin-11) (Protocadherin on the Y chromosome) (PCDH-Y) (Protocadherin prostate cancer) (Protocadherin-PC) (Protocadherin-22)	PCDH11Y PCDH11 PCDH22 PCDHY	Homo sapiens (Human)	1340	DISEASE: Note=A chromosomal aberration involving PCDH11Y is a cause of multiple congenital abnormalities, including severe bilateral vesicoureteral reflux (VUR) with ureterovesical junction defects. Translocation t(Y;3)(p11;p12) with ROBO2.				Q9BZA8
Q9BRP8	Q9BRP8	PYM1_HUMAN	reviewed	Partner of Y14 and mago (PYM homolog 1 exon junction complex-associated factor) (Protein wibg homolog)	PYM1 PYM WIBG	Homo sapiens (Human)	204					Q9BRP8
P98179	P98179	RBM3_HUMAN	reviewed	RNA-binding protein 3 (RNA-binding motif protein 3) (RNPL)	RBM3 RNPL	Homo sapiens (Human)	157					P98179
A0A087WVW7	A0A087WVW7	A0A087WVW7_HUMAN		Deleted.								A0A087WVW7
A0A087X1B7	A0A087X1B7	A0A087X1B7_HUMAN	unreviewed	Chromatin target of PRMT1 protein	CHTOP	Homo sapiens (Human)	76					A0A087X1B7
P40222	P40222	TXLNA_HUMAN	reviewed	Alpha-taxilin	TXLNA TXLN	Homo sapiens (Human)	546					P40222
Q9NRR5	Q9NRR5	UBQL4_HUMAN	reviewed	Ubiquilin-4 (Ataxin-1 interacting ubiquitin-like protein) (A1Up) (Ataxin-1 ubiquitin-like-interacting protein A1U) (Connexin43-interacting protein of 75 kDa) (CIP75)	UBQLN4 C1orf6 CIP75 UBIN	Homo sapiens (Human)	601	DISEASE: Amyotrophic lateral sclerosis (ALS) [MIM:105400]: A neurodegenerative disorder affecting upper motor neurons in the brain and lower motor neurons in the brain stem and spinal cord, resulting in fatal paralysis. Sensory abnormalities are absent. The pathologic hallmarks of the disease include pallor of the corticospinal tract due to loss of motor neurons, presence of ubiquitin-positive in…				Q9NRR5
A0A087X0Q1	A0A087X0Q1	A0A087X0Q1_HUMAN	unreviewed	YTH domain-containing family protein 3	YTHDF3	Homo sapiens (Human)	583					A0A087X0Q1
O60869	O60869	EDF1_HUMAN	reviewed	Endothelial differentiation-related factor 1 (EDF-1) (Multiprotein-bridging factor 1) (MBF1)	EDF1	Homo sapiens (Human)	148					O60869
Q9UKY7	Q9UKY7	CDV3_HUMAN	reviewed	Protein CDV3 homolog	CDV3 H41	Homo sapiens (Human)	258					Q9UKY7
K7EM18	K7EM18	K7EM18_HUMAN	unreviewed	Eukaryotic translation initiation factor 1	EIF1	Homo sapiens (Human)	121					K7EM18
H0Y4T6	H0Y4T6	H0Y4T6_HUMAN	unreviewed	Peptidylprolyl isomerase (EC 5.2.1.8)	PIN4	Homo sapiens (Human)	84					H0Y4T6
A0A1W2PQV2	A0A1W2PQV2	A0A1W2PQV2_HUMAN	unreviewed	Glycine cleavage system H protein, mitochondrial (Fragment)	GCSH	Homo sapiens (Human)	100					A0A1W2PQV2
Q13442	Q13442	HAP28_HUMAN	reviewed	28 kDa heat- and acid-stable phosphoprotein (PDGF-associated protein) (PAP) (PDGFA-associated protein 1) (PAP1)	PDAP1 HASPP28	Homo sapiens (Human)	181					Q13442
P53597	P53597	SUCA_HUMAN	reviewed	Succinate--CoA ligase [ADP/GDP-forming] subunit alpha, mitochondrial (EC 6.2.1.4) (EC 6.2.1.5) (Succinyl-CoA synthetase subunit alpha) (SCS-alpha)	SUCLG1	Homo sapiens (Human)	346	DISEASE: Mitochondrial DNA depletion syndrome 9 (MTDPS9) [MIM:245400]: A severe disorder due to mitochondrial dysfunction. It is characterized by infantile onset of hypotonia, lactic acidosis, severe psychomotor retardation, progressive neurologic deterioration, and excretion of methylmalonic acid. {ECO:0000269|PubMed:17668387, ECO:0000269|PubMed:19526370, ECO:0000269|PubMed:20453710, ECO:0000269…			PATHWAY: Carbohydrate metabolism; tricarboxylic acid cycle; succinate from succinyl-CoA (ligase route): step 1/1. {ECO:0000255|HAMAP-Rule:MF_03222}.	P53597
P42126	P42126	ECI1_HUMAN	reviewed	Enoyl-CoA delta isomerase 1, mitochondrial (EC 5.3.3.8) (3,2-trans-enoyl-CoA isomerase) (Delta(3),Delta(2)-enoyl-CoA isomerase) (D3,D2-enoyl-CoA isomerase) (Dodecenoyl-CoA isomerase)	ECI1 DCI	Homo sapiens (Human)	302				PATHWAY: Lipid metabolism; fatty acid beta-oxidation. {ECO:0000269|PubMed:7818490}.	P42126
Q14011	Q14011	CIRBP_HUMAN	reviewed	Cold-inducible RNA-binding protein (A18 hnRNP) (Glycine-rich RNA-binding protein CIRP)	CIRBP A18HNRNP CIRP	Homo sapiens (Human)	172					Q14011
A0A0A0MSW3	A0A0A0MSW3	A0A0A0MSW3_HUMAN	unreviewed	Nuclear pore complex protein Nup214	NUP214	Homo sapiens (Human)	1519					A0A0A0MSW3
H3BTD3	H3BTD3	H3BTD3_HUMAN	unreviewed	cAMP-regulated phosphoprotein 19 (Fragment)	ARPP19	Homo sapiens (Human)	72					H3BTD3
B8ZZQ6	B8ZZQ6	B8ZZQ6_HUMAN	unreviewed	Prothymosin alpha	PTMA	Homo sapiens (Human)	107					B8ZZQ6
P19022	P19022	CADH2_HUMAN	reviewed	Cadherin-2 (CDw325) (Neural cadherin) (N-cadherin) (CD antigen CD325)	CDH2 CDHN NCAD	Homo sapiens (Human)	906					P19022
E9PL10	E9PL10	E9PL10_HUMAN	unreviewed	Transcription factor BTF3	BTF3L4	Homo sapiens (Human)	145					E9PL10
P61457	P61457	PHS_HUMAN	reviewed	Pterin-4-alpha-carbinolamine dehydratase (PHS) (EC 4.2.1.96) (4-alpha-hydroxy-tetrahydropterin dehydratase) (Dimerization cofactor of hepatocyte nuclear factor 1-alpha) (DCoH) (Dimerization cofactor of HNF1) (Phenylalanine hydroxylase-stimulating protein) (Pterin carbinolamine dehydratase) (PCD)	PCBD1 DCOH PCBD	Homo sapiens (Human)	104	DISEASE: Hyperphenylalaninemia, BH4-deficient, D (HPABH4D) [MIM:264070]: An autosomal recessive disease characterized by primapterinuria, a variant form of hyperphenylalaninemia defined by increased excretion of 7-substituted pterins in the urine. Patients with primapterinuria show an increased ratio of neopterin to biopterin in the urine, excretion of subnormal levels of biopterins, and normal l…				P61457
O43823	O43823	AKAP8_HUMAN	reviewed	A-kinase anchor protein 8 (AKAP-8) (A-kinase anchor protein 95 kDa) (AKAP 95)	AKAP8 AKAP95	Homo sapiens (Human)	692					O43823
Q92688	Q92688	AN32B_HUMAN	reviewed	Acidic leucine-rich nuclear phosphoprotein 32 family member B (Acidic protein rich in leucines) (Putative HLA-DR-associated protein I-2) (PHAPI2) (Silver-stainable protein SSP29)	ANP32B APRIL PHAPI2	Homo sapiens (Human)	251					Q92688
E7ENQ1	E7ENQ1	E7ENQ1_HUMAN	unreviewed	Mitogen-activated protein kinase kinase kinase kinase 4	MAP4K4	Homo sapiens (Human)	1154					E7ENQ1
O14964	O14964	HGS_HUMAN	reviewed	Hepatocyte growth factor-regulated tyrosine kinase substrate (Hrs) (Protein pp110)	HGS HRS	Homo sapiens (Human)	777					O14964
P46087	P46087	NOP2_HUMAN	reviewed	Probable 28S rRNA (cytosine(4447)-C(5))-methyltransferase (EC 2.1.1.-) (Nucleolar protein 1) (Nucleolar protein 2 homolog) (Proliferating-cell nucleolar antigen p120) (Proliferation-associated nucleolar protein p120)	NOP2 NOL1 NSUN1	Homo sapiens (Human)	812					P46087
H3BUG4	H3BUG4	H3BUG4_HUMAN	unreviewed	Anamorsin	CIAPIN1	Homo sapiens (Human)	188					H3BUG4
M0QXZ5	M0QXZ5	M0QXZ5_HUMAN	unreviewed	Zinc finger protein 428 (Fragment)	ZNF428	Homo sapiens (Human)	218					M0QXZ5
Q9BZZ5	Q9BZZ5	API5_HUMAN	reviewed	Apoptosis inhibitor 5 (API-5) (Antiapoptosis clone 11 protein) (AAC-11) (Cell migration-inducing gene 8 protein) (Fibroblast growth factor 2-interacting factor) (FIF) (Protein XAGL)	API5 MIG8	Homo sapiens (Human)	524					Q9BZZ5
A6NHR2	A6NHR2	A6NHR2_HUMAN	unreviewed	39S ribosomal protein L37, mitochondrial	MRPL37	Homo sapiens (Human)	292					A6NHR2
F5H6N1	F5H6N1	F5H6N1_HUMAN	unreviewed	Protein mago nashi homolog 2	MAGOHB	Homo sapiens (Human)	90					F5H6N1
Q8WWM9	Q8WWM9	CYGB_HUMAN	reviewed	Cytoglobin (Histoglobin) (HGb) (Stellate cell activation-associated protein)	CYGB STAP	Homo sapiens (Human)	190					Q8WWM9
Q5JRC6	Q5JRC6	Q5JRC6_HUMAN	unreviewed	PHD finger protein 6 (PHD finger protein 6, isoform CRA_d)	PHF6 hCG_1783600	Homo sapiens (Human)	324					Q5JRC6
K7ESP4	K7ESP4	K7ESP4_HUMAN	unreviewed	Dephospho-CoA kinase domain-containing protein (Fragment)	DCAKD	Homo sapiens (Human)	209					K7ESP4
Q92804	Q92804	RBP56_HUMAN	reviewed	TATA-binding protein-associated factor 2N (68 kDa TATA-binding protein-associated factor) (TAF(II)68) (TAFII68) (RNA-binding protein 56)	TAF15 RBP56 TAF2N	Homo sapiens (Human)	592	DISEASE: Note=A chromosomal aberration involving TAF15/TAF2N is found in a form of extraskeletal myxoid chondrosarcomas (EMC). Translocation t(9;17)(q22;q11) with NR4A3. {ECO:0000269|PubMed:10602519}.				Q92804
Q9UKN8	Q9UKN8	TF3C4_HUMAN	reviewed	General transcription factor 3C polypeptide 4 (EC 2.3.1.48) (TF3C-delta) (Transcription factor IIIC 90 kDa subunit) (TFIIIC 90 kDa subunit) (TFIIIC90) (Transcription factor IIIC subunit delta)	GTF3C4	Homo sapiens (Human)	822					Q9UKN8
H3BNK9	H3BNK9	H3BNK9_HUMAN	unreviewed	PSME3-interacting protein (Fragment)	PSME3IP1	Homo sapiens (Human)	154					H3BNK9
B7WPG3	B7WPG3	B7WPG3_HUMAN	unreviewed	Heterogeneous nuclear ribonucleoprotein L-like	HNRNPLL	Homo sapiens (Human)	508					B7WPG3
P55957	P55957	BID_HUMAN	reviewed	BH3-interacting domain death agonist (p22 BID) (BID) [Cleaved into: BH3-interacting domain death agonist p15 (p15 BID); BH3-interacting domain death agonist p13 (p13 BID); BH3-interacting domain death agonist p11 (p11 BID)]	BID	Homo sapiens (Human)	195					P55957
H0Y9Y3	H0Y9Y3	H0Y9Y3_HUMAN	unreviewed	Synaptopodin-2 (Fragment)	SYNPO2	Homo sapiens (Human)	1155					H0Y9Y3
Q8NCW5	Q8NCW5	NNRE_HUMAN	reviewed	NAD(P)H-hydrate epimerase (EC 5.1.99.6) (Apolipoprotein A-I-binding protein) (AI-BP) (NAD(P)HX epimerase) (YjeF N-terminal domain-containing protein 1) (YjeF_N1)	NAXE AIBP APOA1BP YJEFN1	Homo sapiens (Human)	288	DISEASE: Encephalopathy, progressive, early-onset, with brain edema and/or leukoencephalopathy 1 (PEBEL1) [MIM:617186]: An autosomal recessive severe neurometabolic disorder characterized by severe leukoencephalopathy usually associated with a trivial febrile illness. Affected infants tend to show normal early development followed by acute psychomotor regression with ataxia, hypotonia, respirator…				Q8NCW5
E5RIW3	E5RIW3	E5RIW3_HUMAN	unreviewed	Tubulin-specific chaperone A	TBCA	Homo sapiens (Human)	84					E5RIW3
Q6PKG0	Q6PKG0	LARP1_HUMAN	reviewed	La-related protein 1 (La ribonucleoprotein domain family member 1)	LARP1 KIAA0731 LARP	Homo sapiens (Human)	1096					Q6PKG0
Q96T76	Q96T76	MMS19_HUMAN	reviewed	MMS19 nucleotide excision repair protein homolog (hMMS19) (MET18 homolog) (MMS19-like protein)	MMS19 MMS19L	Homo sapiens (Human)	1030					Q96T76
U3KQC1	U3KQC1	U3KQC1_HUMAN	unreviewed	WD repeat-containing protein 18 (Fragment)	WDR18	Homo sapiens (Human)	394					U3KQC1
F8VU51	F8VU51	F8VU51_HUMAN	unreviewed	YLP motif-containing protein 1	YLPM1	Homo sapiens (Human)	1440					F8VU51
P10645	P10645	CMGA_HUMAN	reviewed	Chromogranin-A (CgA) (Pituitary secretory protein I) (SP-I) [Cleaved into: Vasostatin-1 (Vasostatin I); Vasostatin-2 (Vasostatin II); EA-92; ES-43; Pancreastatin; SS-18; WA-8; WE-14; LF-19; Catestatin (SL21); AL-11; GV-19; GR-44; ER-37; GE-25; Serpinin-RRG; Serpinin; p-Glu serpinin precursor]	CHGA	Homo sapiens (Human)	457					P10645
Q56VL3	Q56VL3	OCAD2_HUMAN	reviewed	OCIA domain-containing protein 2 (Ovarian carcinoma immunoreactive antigen-like protein)	OCIAD2	Homo sapiens (Human)	154					Q56VL3
P16949	P16949	STMN1_HUMAN	reviewed	Stathmin (Leukemia-associated phosphoprotein p18) (Metablastin) (Oncoprotein 18) (Op18) (Phosphoprotein p19) (pp19) (Prosolin) (Protein Pr22) (pp17)	STMN1 C1orf215 LAP18 OP18	Homo sapiens (Human)	149					P16949
J3KRR0	J3KRR0	J3KRR0_HUMAN	unreviewed	LIM domain containing 2, isoform CRA_b (LIM domain-containing protein 2)	LIMD2 hCG_41826	Homo sapiens (Human)	87					J3KRR0
C9JBI3	C9JBI3	C9JBI3_HUMAN	unreviewed	O-phosphoserine phosphohydrolase (EC 3.1.3.3) (Phosphoserine phosphatase) (Fragment)	PSPH	Homo sapiens (Human)	187				PATHWAY: Amino-acid biosynthesis; L-serine biosynthesis; L-serine from 3-phospho-D-glycerate: step 3/3. {ECO:0000256|ARBA:ARBA00005135}.	C9JBI3
Q96CT7	Q96CT7	CC124_HUMAN	reviewed	Coiled-coil domain-containing protein 124	CCDC124	Homo sapiens (Human)	223					Q96CT7
Q9C0D5	Q9C0D5	TANC1_HUMAN	reviewed	Protein TANC1 (Tetratricopeptide repeat, ankyrin repeat and coiled-coil domain-containing protein 1)	TANC1 KIAA1728	Homo sapiens (Human)	1861					Q9C0D5
E9PES6	E9PES6	E9PES6_HUMAN	unreviewed	High mobility group protein B3 (Fragment)	HMGB3	Homo sapiens (Human)	153					E9PES6
Q9NQG5	Q9NQG5	RPR1B_HUMAN	reviewed	Regulation of nuclear pre-mRNA domain-containing protein 1B (Cell cycle-related and expression-elevated protein in tumor)	RPRD1B C20orf77 CREPT	Homo sapiens (Human)	326					Q9NQG5
P00441	P00441	SODC_HUMAN	reviewed	Superoxide dismutase [Cu-Zn] (EC 1.15.1.1) (Superoxide dismutase 1) (hSod1)	SOD1	Homo sapiens (Human)	154	DISEASE: Amyotrophic lateral sclerosis 1 (ALS1) [MIM:105400]: A neurodegenerative disorder affecting upper motor neurons in the brain and lower motor neurons in the brain stem and spinal cord, resulting in fatal paralysis. Sensory abnormalities are absent. The pathologic hallmarks of the disease include pallor of the corticospinal tract due to loss of motor neurons, presence of ubiquitin-positive…				P00441
P10599	P10599	THIO_HUMAN	reviewed	Thioredoxin (Trx) (ATL-derived factor) (ADF) (Surface-associated sulphydryl protein) (SASP) (allergen Hom s Trx)	TXN TRDX TRX TRX1	Homo sapiens (Human)	105					P10599
A0A087X0K9	A0A087X0K9	A0A087X0K9_HUMAN	unreviewed	Tight junction protein 1 (Zona occludens 1), isoform CRA_a (Tight junction protein ZO-1)	TJP1 hCG_27621	Homo sapiens (Human)	1768					A0A087X0K9
Q96RP9	Q96RP9	EFGM_HUMAN	reviewed	Elongation factor G, mitochondrial (EF-Gmt) (Elongation factor G 1, mitochondrial) (mEF-G 1) (Elongation factor G1) (hEFG1)	GFM1 EFG EFG1 GFM	Homo sapiens (Human)	751	DISEASE: Combined oxidative phosphorylation deficiency 1 (COXPD1) [MIM:609060]: A mitochondrial disease resulting in early rapidly progressive hepatoencephalopathy. {ECO:0000269|PubMed:15537906, ECO:0000269|PubMed:17160893, ECO:0000269|PubMed:21119709, ECO:0000269|PubMed:26741492}. Note=The disease is caused by variants affecting the gene represented in this entry.			PATHWAY: Protein biosynthesis; polypeptide chain elongation. {ECO:0000255|HAMAP-Rule:MF_03061, ECO:0000269|PubMed:19716793}.	Q96RP9
Q03701	Q03701	CEBPZ_HUMAN	reviewed	CCAAT/enhancer-binding protein zeta (CCAAT-box-binding transcription factor) (CBF) (CCAAT-binding factor)	CEBPZ CBF2	Homo sapiens (Human)	1054					Q03701
Q14061	Q14061	COX17_HUMAN	reviewed	Cytochrome c oxidase copper chaperone	COX17	Homo sapiens (Human)	63					Q14061
Q8WXI9	Q8WXI9	P66B_HUMAN	reviewed	Transcriptional repressor p66-beta (GATA zinc finger domain-containing protein 2B) (p66/p68)	GATAD2B KIAA1150	Homo sapiens (Human)	593	DISEASE: Mental retardation, autosomal dominant 18 (MRD18) [MIM:615074]: A disorder characterized by significantly below average general intellectual functioning associated with impairments in adaptive behavior and manifested during the developmental period. MRD18 patients have severe intellectual disability and dysmorphic features. {ECO:0000269|PubMed:23033978, ECO:0000269|PubMed:23644463}. Note…				Q8WXI9
Q8IY81	Q8IY81	SPB1_HUMAN	reviewed	pre-rRNA 2'-O-ribose RNA methyltransferase FTSJ3 (EC 2.1.1.-) (Protein ftsJ homolog 3) (Putative rRNA methyltransferase 3)	FTSJ3 SB92	Homo sapiens (Human)	847					Q8IY81
E9PQY2	E9PQY2	E9PQY2_HUMAN	unreviewed	Prefoldin subunit 4	PFDN4	Homo sapiens (Human)	136					E9PQY2
F8W8I6	F8W8I6	F8W8I6_HUMAN	unreviewed	Nucleolysin TIA-1 isoform p40	TIA1	Homo sapiens (Human)	385					F8W8I6
E7ENJ6	E7ENJ6	E7ENJ6_HUMAN	unreviewed	AP-1 complex subunit mu-1	AP1M1	Homo sapiens (Human)	370					E7ENJ6
A6PVN6	A6PVN6	A6PVN6_HUMAN	unreviewed	Serine/threonine-protein phosphatase 2A activator (EC 5.2.1.8) (Phosphotyrosyl phosphatase activator) (Fragment)	PTPA	Homo sapiens (Human)	176					A6PVN6
O43504	O43504	LTOR5_HUMAN	reviewed	Ragulator complex protein LAMTOR5 (Hepatitis B virus X-interacting protein) (HBV X-interacting protein) (HBX-interacting protein) (Late endosomal/lysosomal adaptor and MAPK and MTOR activator 5)	LAMTOR5 HBXIP XIP	Homo sapiens (Human)	91					O43504
E9PN51	E9PN51	E9PN51_HUMAN	unreviewed	NADH dehydrogenase [ubiquinone] iron-sulfur protein 8, mitochondrial (Fragment)	NDUFS8	Homo sapiens (Human)	110					E9PN51
H7BZL0	H7BZL0	H7BZL0_HUMAN	unreviewed	MKI67 FHA domain-interacting nucleolar phosphoprotein (Fragment)	NIFK	Homo sapiens (Human)	102					H7BZL0
Q15637	Q15637	SF01_HUMAN	reviewed	Splicing factor 1 (Mammalian branch point-binding protein) (BBP) (mBBP) (Transcription factor ZFM1) (Zinc finger gene in MEN1 locus) (Zinc finger protein 162)	SF1 ZFM1 ZNF162	Homo sapiens (Human)	639					Q15637
Q96JM3	Q96JM3	CHAP1_HUMAN	reviewed	Chromosome alignment-maintaining phosphoprotein 1 (Zinc finger protein 828)	CHAMP1 C13orf8 CAMP CHAMP KIAA1802 ZNF828	Homo sapiens (Human)	812	DISEASE: Mental retardation, autosomal dominant 40 (MRD40) [MIM:616579]: A form of mental retardation, a disorder characterized by significantly below average general intellectual functioning associated with impairments in adaptive behavior and manifested during the developmental period. {ECO:0000269|PubMed:25533962, ECO:0000269|PubMed:26340335}. Note=The disease is caused by variants affecting t…				Q96JM3
H7C1F6	H7C1F6	H7C1F6_HUMAN	unreviewed	Glutamine amidotransferase-like class 1 domain-containing protein 3A, mitochondrial (Fragment)	GATD3A	Homo sapiens (Human)	184					H7C1F6
E5KLJ9	E5KLJ9	E5KLJ9_HUMAN	unreviewed	Dynamin-like 120 kDa protein, form S1 (EC 3.6.5.5) (Dynamin-like 120 kDa protein, mitochondrial)	OPA1 hCG_17270	Homo sapiens (Human)	979					E5KLJ9
P19174	P19174	PLCG1_HUMAN	reviewed	1-phosphatidylinositol 4,5-bisphosphate phosphodiesterase gamma-1 (EC 3.1.4.11) (PLC-148) (Phosphoinositide phospholipase C-gamma-1) (Phospholipase C-II) (PLC-II) (Phospholipase C-gamma-1) (PLC-gamma-1)	PLCG1 PLC1	Homo sapiens (Human)	1290					P19174
Q5T481	Q5T481	RBM20_HUMAN	reviewed	RNA-binding protein 20 (RNA-binding motif protein 20)	RBM20	Homo sapiens (Human)	1227	DISEASE: Cardiomyopathy, dilated 1DD (CMD1DD) [MIM:613172]: A disorder characterized by ventricular dilation and impaired systolic function, resulting in congestive heart failure and arrhythmia. Patients are at risk of premature death. {ECO:0000269|PubMed:19712804, ECO:0000269|PubMed:20590677, ECO:0000269|PubMed:21846512, ECO:0000269|PubMed:22466703}. Note=The disease is caused by variants affect…				Q5T481
Q14247	Q14247	SRC8_HUMAN	reviewed	Src substrate cortactin (Amplaxin) (Oncogene EMS1)	CTTN EMS1	Homo sapiens (Human)	550					Q14247
F8W7C6	F8W7C6	F8W7C6_HUMAN	unreviewed	60S ribosomal protein L10	RPL10	Homo sapiens (Human)	163					F8W7C6
Q9Y3D6	Q9Y3D6	FIS1_HUMAN	reviewed	Mitochondrial fission 1 protein (FIS1 homolog) (hFis1) (Tetratricopeptide repeat protein 11) (TPR repeat protein 11)	FIS1 TTC11 CGI-135	Homo sapiens (Human)	152					Q9Y3D6
G5E9W7	G5E9W7	G5E9W7_HUMAN	unreviewed	28S ribosomal protein S22, mitochondrial (Mitochondrial ribosomal protein S22, isoform CRA_e)	MRPS22 hCG_17223	Homo sapiens (Human)	319					G5E9W7
Q96G03	Q96G03	PGM2_HUMAN	reviewed	Phosphoglucomutase-2 (PGM 2) (EC 5.4.2.2) (Glucose phosphomutase 2) (Phosphodeoxyribomutase) (Phosphopentomutase) (EC 5.4.2.7)	PGM2 MSTP006	Homo sapiens (Human)	612				PATHWAY: Carbohydrate degradation; 2-deoxy-D-ribose 1-phosphate degradation; D-glyceraldehyde 3-phosphate and acetaldehyde from 2-deoxy-alpha-D-ribose 1-phosphate: step 1/2.	Q96G03
Q9BUL8	Q9BUL8	PDC10_HUMAN	reviewed	Programmed cell death protein 10 (Cerebral cavernous malformations 3 protein) (TF-1 cell apoptosis-related protein 15)	PDCD10 CCM3 TFAR15	Homo sapiens (Human)	212	DISEASE: Cerebral cavernous malformations 3 (CCM3) [MIM:603285]: A congenital vascular anomaly of the central nervous system that can result in hemorrhagic stroke, seizures, recurrent headaches, and focal neurologic deficits. The lesions are characterized by grossly enlarged blood vessels consisting of a single layer of endothelium and without any intervening neural tissue, ranging in diameter fr…				Q9BUL8
P30419	P30419	NMT1_HUMAN	reviewed	Glycylpeptide N-tetradecanoyltransferase 1 (EC 2.3.1.97) (Myristoyl-CoA:protein N-myristoyltransferase 1) (NMT 1) (Type I N-myristoyltransferase) (Peptide N-myristoyltransferase 1)	NMT1 NMT	Homo sapiens (Human)	496					P30419
Q9Y570	Q9Y570	PPME1_HUMAN	reviewed	Protein phosphatase methylesterase 1 (PME-1) (EC 3.1.1.89)	PPME1 PME1 PP2593 PRO0750	Homo sapiens (Human)	386					Q9Y570
Q92609	Q92609	TBCD5_HUMAN	reviewed	TBC1 domain family member 5	TBC1D5 KIAA0210	Homo sapiens (Human)	795					Q92609
P55081	P55081	MFAP1_HUMAN	reviewed	Microfibrillar-associated protein 1 (Spliceosome B complex protein MFAP1)	MFAP1	Homo sapiens (Human)	439					P55081
A0A087WUB9	A0A087WUB9	A0A087WUB9_HUMAN	unreviewed	Beta-catenin-like protein 1	CTNNBL1	Homo sapiens (Human)	568					A0A087WUB9
P62942	P62942	FKB1A_HUMAN	reviewed	Peptidyl-prolyl cis-trans isomerase FKBP1A (PPIase FKBP1A) (EC 5.2.1.8) (12 kDa FK506-binding protein) (12 kDa FKBP) (FKBP-12) (Calstabin-1) (FK506-binding protein 1A) (FKBP-1A) (Immunophilin FKBP12) (Rotamase)	FKBP1A FKBP1 FKBP12	Homo sapiens (Human)	108					P62942
E7EX44	E7EX44	E7EX44_HUMAN	unreviewed	Caldesmon	CALD1	Homo sapiens (Human)	557					E7EX44
P16401	P16401	H15_HUMAN	reviewed	Histone H1.5 (Histone H1a) (Histone H1b) (Histone H1s-3)	H1-5 H1F5 HIST1H1B	Homo sapiens (Human)	226					P16401
Q92522	Q92522	H1X_HUMAN	reviewed	Histone H1.10 (Histone H1x)	H1-10 H1FX	Homo sapiens (Human)	213					Q92522
G3V4F2	G3V4F2	G3V4F2_HUMAN	unreviewed	Acyl-coenzyme A thioesterase 1	ACOT1	Homo sapiens (Human)	395					G3V4F2
A8MUH2	A8MUH2	A8MUH2_HUMAN	unreviewed	ATP synthase-coupling factor 6, mitochondrial (ATPase subunit F6)	ATP5PF	Homo sapiens (Human)	119					A8MUH2
Q15007	Q15007	FL2D_HUMAN	reviewed	Pre-mRNA-splicing regulator WTAP (Female-lethal(2)D homolog) (hFL(2)D) (WT1-associated protein) (Wilms tumor 1-associating protein)	WTAP KIAA0105	Homo sapiens (Human)	396					Q15007
O15212	O15212	PFD6_HUMAN	reviewed	Prefoldin subunit 6 (Protein Ke2)	PFDN6 HKE2 PFD6	Homo sapiens (Human)	129					O15212
K7EN60	K7EN60	K7EN60_HUMAN	unreviewed	Telomerase RNA component-interacting RNase	TRIR	Homo sapiens (Human)	150					K7EN60
Q14157	Q14157	UBP2L_HUMAN	reviewed	Ubiquitin-associated protein 2-like (Protein NICE-4)	UBAP2L KIAA0144 NICE4	Homo sapiens (Human)	1087					Q14157
F5GYK2	F5GYK2	F5GYK2_HUMAN	unreviewed	Striatin-4	STRN4	Homo sapiens (Human)	634					F5GYK2
O75400	O75400	PR40A_HUMAN	reviewed	Pre-mRNA-processing factor 40 homolog A (Fas ligand-associated factor 1) (Formin-binding protein 11) (Formin-binding protein 3) (Huntingtin yeast partner A) (Huntingtin-interacting protein 10) (HIP-10) (Huntingtin-interacting protein A) (Renal carcinoma antigen NY-REN-6)	PRPF40A FBP11 FLAF1 FNBP3 HIP10 HYPA HSPC225	Homo sapiens (Human)	957					O75400
Q14677	Q14677	EPN4_HUMAN	reviewed	Clathrin interactor 1 (Clathrin-interacting protein localized in the trans-Golgi region) (Clint) (Enthoprotin) (Epsin-4) (Epsin-related protein) (EpsinR)	CLINT1 ENTH EPN4 EPNR KIAA0171	Homo sapiens (Human)	625					Q14677
Q8TEA8	Q8TEA8	DTD1_HUMAN	reviewed	D-aminoacyl-tRNA deacylase 1 (DTD) (EC 3.1.1.96) (DNA-unwinding element-binding protein B) (DUE-B) (Gly-tRNA(Ala) deacylase) (Histidyl-tRNA synthase-related)	DTD1 C20orf88 DUEB HARS2	Homo sapiens (Human)	209					Q8TEA8
O14561	O14561	ACPM_HUMAN	reviewed	Acyl carrier protein, mitochondrial (ACP) (CI-SDAP) (NADH-ubiquinone oxidoreductase 9.6 kDa subunit)	NDUFAB1	Homo sapiens (Human)	156					O14561
Q10570	Q10570	CPSF1_HUMAN	reviewed	Cleavage and polyadenylation specificity factor subunit 1 (Cleavage and polyadenylation specificity factor 160 kDa subunit) (CPSF 160 kDa subunit)	CPSF1 CPSF160	Homo sapiens (Human)	1443	DISEASE: Myopia 27 (MYP27) [MIM:618827]: A form of myopia, a refractive error of the eye, in which parallel rays from a distant object come to focus in front of the retina, vision being better for near objects than for far. MYP27 patients are affected by early-onset high myopia with increased axial lengths. Fundus changes include optic nerve head crescent and tigroid appearance of the posterior r…				Q10570
Q9Y680	Q9Y680	FKBP7_HUMAN	reviewed	Peptidyl-prolyl cis-trans isomerase FKBP7 (PPIase FKBP7) (EC 5.2.1.8) (23 kDa FK506-binding protein) (23 kDa FKBP) (FKBP-23) (FK506-binding protein 7) (FKBP-7) (Rotamase)	FKBP7 FKBP23 UNQ670/PRO1304	Homo sapiens (Human)	222					Q9Y680
Q14690	Q14690	RRP5_HUMAN	reviewed	Protein RRP5 homolog (NF-kappa-B-binding protein) (NFBP) (Programmed cell death protein 11)	PDCD11 KIAA0185	Homo sapiens (Human)	1871					Q14690
P01303	P01303	NPY_HUMAN	reviewed	Pro-neuropeptide Y [Cleaved into: Neuropeptide Y (Neuropeptide tyrosine) (NPY); C-flanking peptide of NPY (CPON)]	NPY	Homo sapiens (Human)	97					P01303
O00267	O00267	SPT5H_HUMAN	reviewed	Transcription elongation factor SPT5 (hSPT5) (DRB sensitivity-inducing factor 160 kDa subunit) (DSIF p160) (DRB sensitivity-inducing factor large subunit) (DSIF large subunit) (Tat-cotransactivator 1 protein) (Tat-CT1 protein)	SUPT5H SPT5 SPT5H	Homo sapiens (Human)	1087					O00267
O95218	O95218	ZRAB2_HUMAN	reviewed	Zinc finger Ran-binding domain-containing protein 2 (Zinc finger protein 265) (Zinc finger, splicing)	ZRANB2 ZIS ZNF265	Homo sapiens (Human)	330					O95218
Q9NX55	Q9NX55	HYPK_HUMAN	reviewed	Huntingtin-interacting protein K (Huntingtin yeast partner K)	HYPK C15orf63 HSPC136	Homo sapiens (Human)	129					Q9NX55
Q16775	Q16775	GLO2_HUMAN	reviewed	Hydroxyacylglutathione hydrolase, mitochondrial (EC 3.1.2.6) (Glyoxalase II) (Glx II)	HAGH GLO2 HAGH1	Homo sapiens (Human)	308				PATHWAY: Secondary metabolite metabolism; methylglyoxal degradation; (R)-lactate from methylglyoxal: step 2/2.	Q16775
P16403	P16403	H12_HUMAN	reviewed	Histone H1.2 (Histone H1c) (Histone H1d) (Histone H1s-1)	H1-2 H1F2 HIST1H1C	Homo sapiens (Human)	213					P16403
O43660	O43660	PLRG1_HUMAN	reviewed	Pleiotropic regulator 1	PLRG1	Homo sapiens (Human)	514					O43660
Q96T23	Q96T23	RSF1_HUMAN	reviewed	Remodeling and spacing factor 1 (Rsf-1) (HBV pX-associated protein 8) (Hepatitis B virus X-associated protein) (p325 subunit of RSF chromatin-remodeling complex)	RSF1 HBXAP XAP8	Homo sapiens (Human)	1441					Q96T23
Q99497	Q99497	PARK7_HUMAN	reviewed	Parkinson disease protein 7 (Maillard deglycase) (Oncogene DJ1) (Parkinsonism-associated deglycase) (Protein DJ-1) (DJ-1) (Protein/nucleic acid deglycase DJ-1) (EC 3.1.2.-) (EC 3.5.1.-) (EC 3.5.1.124)	PARK7	Homo sapiens (Human)	189	DISEASE: Parkinson disease 7 (PARK7) [MIM:606324]: A neurodegenerative disorder characterized by resting tremor, postural tremor, bradykinesia, muscular rigidity, anxiety and psychotic episodes. PARK7 has onset before 40 years, slow progression and initial good response to levodopa. Some patients may show traits reminiscent of amyotrophic lateral sclerosis-parkinsonism/dementia complex (Guam dise…				Q99497
P27695	P27695	APEX1_HUMAN	reviewed	DNA-(apurinic or apyrimidinic site) endonuclease (EC 3.1.-.-) (APEX nuclease) (APEN) (Apurinic-apyrimidinic endonuclease 1) (AP endonuclease 1) (APE-1) (REF-1) (Redox factor-1) [Cleaved into: DNA-(apurinic or apyrimidinic site) endonuclease, mitochondrial]	APEX1 APE APE1 APEX APX HAP1 REF1	Homo sapiens (Human)	318					P27695
P38159	P38159	RBMX_HUMAN	reviewed	RNA-binding motif protein, X chromosome (Glycoprotein p43) (Heterogeneous nuclear ribonucleoprotein G) (hnRNP G) [Cleaved into: RNA-binding motif protein, X chromosome, N-terminally processed]	RBMX HNRPG RBMXP1	Homo sapiens (Human)	391	DISEASE: Mental retardation, X-linked, syndromic, 11 (MRXS11) [MIM:300238]: A disorder characterized by significantly below average general intellectual functioning associated with impairments in adaptive behavior and manifested during the developmental period. MRXS11 patients manifest moderate intellectual disability and craniofacial dysmorphism. {ECO:0000269|PubMed:25256757}. Note=The disease i…				P38159
Q8NC56	Q8NC56	LEMD2_HUMAN	reviewed	LEM domain-containing protein 2 (hLEM2)	LEMD2	Homo sapiens (Human)	503	DISEASE: Cataract 46, juvenile-onset, with or without arrhythmic cardiomyopathy (CTRCT46) [MIM:212500]: A form of cataract, an opacification of the crystalline lens of the eye that frequently results in visual impairment or blindness. Opacities vary in morphology, are often confined to a portion of the lens, and may be static or progressive. In general, the more posteriorly located and dense an o…				Q8NC56
O60341	O60341	KDM1A_HUMAN	reviewed	Lysine-specific histone demethylase 1A (EC 1.14.99.66) (BRAF35-HDAC complex protein BHC110) (Flavin-containing amine oxidase domain-containing protein 2) ([histone H3]-dimethyl-L-lysine(4) FAD-dependent demethylase 1A)	KDM1A AOF2 KDM1 KIAA0601 LSD1	Homo sapiens (Human)	852	DISEASE: Cleft palate, psychomotor retardation, and distinctive facial features (CPRF) [MIM:616728]: A syndrome characterized by cleft palate, developmental delay, psychomotor retardation, and facial dysmorphic features including a prominent forehead, slightly arched eyebrows, elongated palpebral fissures, a wide nasal bridge, thin lips, and widely spaced teeth. Cleft palate is a congenital fissu…				O60341
F8VQQ3	F8VQQ3	F8VQQ3_HUMAN	unreviewed	MYG1 exonuclease	MYG1	Homo sapiens (Human)	301					F8VQQ3
Q5T7C4	Q5T7C4	Q5T7C4_HUMAN	unreviewed	High mobility group protein B1	HMGB1	Homo sapiens (Human)	158					Q5T7C4
Q15061	Q15061	WDR43_HUMAN	reviewed	WD repeat-containing protein 43 (U3 small nucleolar RNA-associated protein 5 homolog)	WDR43 KIAA0007 UTP5	Homo sapiens (Human)	677					Q15061
F8W895	F8W895	F8W895_HUMAN	unreviewed	G patch domain-containing protein 4 (Fragment)	GPATCH4	Homo sapiens (Human)	264					F8W895
Q09666	Q09666	AHNK_HUMAN	reviewed	Neuroblast differentiation-associated protein AHNAK (Desmoyokin)	AHNAK PM227	Homo sapiens (Human)	5890					Q09666
P49711	P49711	CTCF_HUMAN	reviewed	Transcriptional repressor CTCF (11-zinc finger protein) (CCCTC-binding factor) (CTCFL paralog)	CTCF	Homo sapiens (Human)	727	DISEASE: Mental retardation, autosomal dominant 21 (MRD21) [MIM:615502]: A disorder characterized by significantly below average general intellectual functioning associated with impairments in adaptive behavior and manifested during the developmental period. Additional MRD21 features include short stature, microcephaly, and developmental delay. {ECO:0000269|PubMed:23746550}. Note=The disease is c…				P49711
Q15417	Q15417	CNN3_HUMAN	reviewed	Calponin-3 (Calponin, acidic isoform)	CNN3	Homo sapiens (Human)	329					Q15417
P13995	P13995	MTDC_HUMAN	reviewed	Bifunctional methylenetetrahydrofolate dehydrogenase/cyclohydrolase, mitochondrial [Includes: NAD-dependent methylenetetrahydrofolate dehydrogenase (EC 1.5.1.15); Methenyltetrahydrofolate cyclohydrolase (EC 3.5.4.9)]	MTHFD2 NMDMC	Homo sapiens (Human)	350					P13995
O94760	O94760	DDAH1_HUMAN	reviewed	N(G),N(G)-dimethylarginine dimethylaminohydrolase 1 (DDAH-1) (Dimethylarginine dimethylaminohydrolase 1) (EC 3.5.3.18) (DDAHI) (Dimethylargininase-1)	DDAH1 DDAH	Homo sapiens (Human)	285		BIOPHYSICOCHEMICAL PROPERTIES: pH dependence: Optimum pH is 8.5. {ECO:0000269|PubMed:18171027, ECO:0000269|PubMed:19663506};			O94760
C9JHL4	C9JHL4	C9JHL4_HUMAN	unreviewed	Negative elongation factor A (Fragment)	NELFA	Homo sapiens (Human)	283					C9JHL4
G8JLH9	G8JLH9	G8JLH9_HUMAN	unreviewed	Signal transducer and activator of transcription	STAT3	Homo sapiens (Human)	672					G8JLH9
P26583	P26583	HMGB2_HUMAN	reviewed	High mobility group protein B2 (High mobility group protein 2) (HMG-2)	HMGB2 HMG2	Homo sapiens (Human)	209					P26583
Q13435	Q13435	SF3B2_HUMAN	reviewed	Splicing factor 3B subunit 2 (Pre-mRNA-splicing factor SF3b 145 kDa subunit) (SF3b145) (Spliceosome-associated protein 145) (SAP 145)	SF3B2 SAP145	Homo sapiens (Human)	895					Q13435
E7EQG2	E7EQG2	E7EQG2_HUMAN	unreviewed	RNA helicase (EC 3.6.4.13)	EIF4A2	Homo sapiens (Human)	362					E7EQG2
Q9UHD9	Q9UHD9	UBQL2_HUMAN	reviewed	Ubiquilin-2 (Chap1) (DSK2 homolog) (Protein linking IAP with cytoskeleton 2) (PLIC-2) (hPLIC-2) (Ubiquitin-like product Chap1/Dsk2)	UBQLN2 N4BP4 PLIC2 HRIHFB2157	Homo sapiens (Human)	624	DISEASE: Amyotrophic lateral sclerosis 15, with or without frontotemporal dementia (ALS15) [MIM:300857]: A neurodegenerative disorder affecting upper motor neurons in the brain and lower motor neurons in the brain stem and spinal cord, resulting in fatal paralysis. Sensory abnormalities are absent. The pathologic hallmarks of the disease include pallor of the corticospinal tract due to loss of mo…				Q9UHD9
A0A0A0MTB8	A0A0A0MTB8	A0A0A0MTB8_HUMAN	unreviewed	WD repeat-containing protein 36	WDR36	Homo sapiens (Human)	895					A0A0A0MTB8
Q92917	Q92917	GPKOW_HUMAN	reviewed	G-patch domain and KOW motifs-containing protein (G-patch domain-containing protein 5) (Protein MOS2 homolog) (Protein T54)	GPKOW GPATC5 GPATCH5 T54	Homo sapiens (Human)	476					Q92917
D6RDG3	D6RDG3	D6RDG3_HUMAN	unreviewed	Transcription factor BTF3 (Fragment)	BTF3	Homo sapiens (Human)	109					D6RDG3
Q9P0J7	Q9P0J7	KCMF1_HUMAN	reviewed	E3 ubiquitin-protein ligase KCMF1 (EC 2.3.2.27) (FGF-induced in gastric cancer) (Potassium channel modulatory factor) (PCMF) (RING-type E3 ubiquitin transferase KCMF1) (ZZ-type zinc finger-containing protein 1)	KCMF1 FIGC ZZZ1	Homo sapiens (Human)	381					Q9P0J7
Q7Z4V5	Q7Z4V5	HDGR2_HUMAN	reviewed	Hepatoma-derived growth factor-related protein 2 (HDGF-related protein 2) (HRP-2) (Hepatoma-derived growth factor 2) (HDGF-2)	HDGFL2 HDGF2 HDGFRP2 HRP2 UNQ785/PRO1604	Homo sapiens (Human)	671					Q7Z4V5
P54727	P54727	RD23B_HUMAN	reviewed	UV excision repair protein RAD23 homolog B (HR23B) (hHR23B) (XP-C repair-complementing complex 58 kDa protein) (p58)	RAD23B	Homo sapiens (Human)	409					P54727
Q8WXD2	Q8WXD2	SCG3_HUMAN	reviewed	Secretogranin-3 (Secretogranin III) (SgIII)	SCG3 UNQ2502/PRO5990	Homo sapiens (Human)	468					Q8WXD2
P61604	P61604	CH10_HUMAN	reviewed	10 kDa heat shock protein, mitochondrial (Hsp10) (10 kDa chaperonin) (Chaperonin 10) (CPN10) (Early-pregnancy factor) (EPF)	HSPE1	Homo sapiens (Human)	102					P61604
P46013	P46013	KI67_HUMAN	reviewed	Proliferation marker protein Ki-67 (Antigen identified by monoclonal antibody Ki-67) (Antigen KI-67) (Antigen Ki67)	MKI67	Homo sapiens (Human)	3256					P46013
P84095	P84095	RHOG_HUMAN	reviewed	Rho-related GTP-binding protein RhoG	RHOG ARHG	Homo sapiens (Human)	191					P84095
O75367	O75367	H2AY_HUMAN	reviewed	Core histone macro-H2A.1 (Histone macroH2A1) (mH2A1) (Histone H2A.y) (H2A/y) (Medulloblastoma antigen MU-MB-50.205)	MACROH2A1 H2AFY	Homo sapiens (Human)	372					O75367
A0A024R216	A0A024R216	A0A024R216_HUMAN	unreviewed	Hepatoma-derived growth factor, related protein 3, isoform CRA_a	HDGFRP3 hCG_1811535	Homo sapiens (Human)	203					A0A024R216
P14854	P14854	CX6B1_HUMAN	reviewed	Cytochrome c oxidase subunit 6B1 (Cytochrome c oxidase subunit VIb isoform 1) (COX VIb-1)	COX6B1 COX6B	Homo sapiens (Human)	86	DISEASE: Mitochondrial complex IV deficiency, nuclear type 7 (MC4DN7) [MIM:619051]: An autosomal recessive mitochondrial disorder characterized by encephalomyopathy resulting in variable clinical manifestations. Features include muscle weakness, gait disturbances, neurodegeneration, cognitive decline, metabolic acidosis, feeding difficulties, poor overall growth, cortical visual impairment, and h…			PATHWAY: Energy metabolism; oxidative phosphorylation. {ECO:0000250|UniProtKB:Q01519}.	P14854
Q9H6R4	Q9H6R4	NOL6_HUMAN	reviewed	Nucleolar protein 6 (Nucleolar RNA-associated protein) (Nrap)	NOL6	Homo sapiens (Human)	1146					Q9H6R4
Q99961	Q99961	SH3G1_HUMAN	reviewed	Endophilin-A2 (EEN fusion partner of MLL) (Endophilin-2) (Extra eleven-nineteen leukemia fusion gene protein) (EEN) (SH3 domain protein 2B) (SH3 domain-containing GRB2-like protein 1)	SH3GL1 CNSA1 SH3D2B	Homo sapiens (Human)	368	DISEASE: Note=In some cases of acute leukemia, a translocation results in the formation of a KMT2A/MLL1-EEN fusion gene. {ECO:0000269|PubMed:9122235}.				Q99961
Q9NUM3	Q9NUM3	S39A9_HUMAN	reviewed	Zinc transporter ZIP9 (Solute carrier family 39 member 9) (Zrt- and Irt-like protein 9) (ZIP-9)	SLC39A9 ZIP9 UNQ714/PRO1377	Homo sapiens (Human)	307					Q9NUM3
H0UI80	H0UI80	H0UI80_HUMAN	unreviewed	Negative elongation factor C/D (TH1-like (Drosophila), isoform CRA_b)	NELFCD TH1L hCG_28547	Homo sapiens (Human)	599					H0UI80
Q00688	Q00688	FKBP3_HUMAN	reviewed	Peptidyl-prolyl cis-trans isomerase FKBP3 (PPIase FKBP3) (EC 5.2.1.8) (25 kDa FK506-binding protein) (25 kDa FKBP) (FKBP-25) (FK506-binding protein 3) (FKBP-3) (Immunophilin FKBP25) (Rapamycin-selective 25 kDa immunophilin) (Rotamase)	FKBP3 FKBP25	Homo sapiens (Human)	224					Q00688
P51570	P51570	GALK1_HUMAN	reviewed	Galactokinase (EC 2.7.1.6) (Galactose kinase)	GALK1 GALK	Homo sapiens (Human)	392	DISEASE: Galactosemia 2 (GALAC2) [MIM:230200]: A form of galactosemia, an inborn error of galactose metabolism typically manifesting in the neonatal period, after ingestion of galactose, with jaundice, hepatosplenomegaly, hepatocellular insufficiency, food intolerance, hypoglycemia, renal tubular dysfunction, muscle hypotonia, sepsis and cataract. GALAC2 inheritance is autosomal recessive. {ECO:0…			PATHWAY: Carbohydrate metabolism; galactose metabolism.	P51570
K7ELC2	K7ELC2	K7ELC2_HUMAN	unreviewed	40S ribosomal protein S15	RPS15	Homo sapiens (Human)	152					K7ELC2
M0R3F6	M0R3F6	M0R3F6_HUMAN	unreviewed	SURP and G-patch domain-containing protein 2	SUGP2	Homo sapiens (Human)	841					M0R3F6
P11498	P11498	PYC_HUMAN	reviewed	Pyruvate carboxylase, mitochondrial (EC 6.4.1.1) (Pyruvic carboxylase) (PCB)	PC	Homo sapiens (Human)	1178	DISEASE: Pyruvate carboxylase deficiency (PC deficiency) [MIM:266150]: Leads to lactic acidosis, mental retardation and death. It occurs in three forms: mild or type A, severe neonatal or type B, and a very mild lacticacidemia. Note=The disease is caused by variants affecting the gene represented in this entry.			PATHWAY: Carbohydrate biosynthesis; gluconeogenesis.	P11498
A2A274	A2A274	A2A274_HUMAN	unreviewed	Aconitate hydratase, mitochondrial	ACO2	Homo sapiens (Human)	805					A2A274
Q01469	Q01469	FABP5_HUMAN	reviewed	Fatty acid-binding protein 5 (Epidermal-type fatty acid-binding protein) (E-FABP) (Fatty acid-binding protein, epidermal) (Psoriasis-associated fatty acid-binding protein homolog) (PA-FABP)	FABP5	Homo sapiens (Human)	135					Q01469
Q8WWM7	Q8WWM7	ATX2L_HUMAN	reviewed	Ataxin-2-like protein (Ataxin-2 domain protein) (Ataxin-2-related protein)	ATXN2L A2D A2LG A2LP A2RP	Homo sapiens (Human)	1075					Q8WWM7
O43290	O43290	SNUT1_HUMAN	reviewed	U4/U6.U5 tri-snRNP-associated protein 1 (SNU66 homolog) (hSnu66) (Squamous cell carcinoma antigen recognized by T-cells 1) (SART-1) (hSART-1) (U4/U6.U5 tri-snRNP-associated 110 kDa protein) (allergen Hom s 1)	SART1	Homo sapiens (Human)	800					O43290
J3QRS9	J3QRS9	J3QRS9_HUMAN	unreviewed	BUB3-interacting and GLEBS motif-containing protein ZNF207	ZNF207	Homo sapiens (Human)	493					J3QRS9
K7EML9	K7EML9	K7EML9_HUMAN	unreviewed	Thioredoxin-like protein 1 (Fragment)	TXNL1	Homo sapiens (Human)	138					K7EML9
P82673	P82673	RT35_HUMAN	reviewed	28S ribosomal protein S35, mitochondrial (MRP-S35) (S35mt) (28S ribosomal protein S28, mitochondrial) (MRP-S28) (S28mt) (Mitochondrial small ribosomal subunit protein mS35)	MRPS35 MRPS28 HDCMD11P MDS023 PSEC0213	Homo sapiens (Human)	323					P82673
H0YN26	H0YN26	H0YN26_HUMAN	unreviewed	Acidic leucine-rich nuclear phosphoprotein 32 family member A	ANP32A	Homo sapiens (Human)	177					H0YN26
Q9H832	Q9H832	UBE2Z_HUMAN	reviewed	Ubiquitin-conjugating enzyme E2 Z (EC 2.3.2.23) (E2 ubiquitin-conjugating enzyme Z) (Uba6-specific E2 conjugating enzyme 1) (Use1) (Ubiquitin carrier protein Z) (Ubiquitin-protein ligase Z)	UBE2Z HOYS7	Homo sapiens (Human)	354				PATHWAY: Protein modification; protein ubiquitination. {ECO:0000255|PROSITE-ProRule:PRU00388}.	Q9H832
Q9P016	Q9P016	THYN1_HUMAN	reviewed	Thymocyte nuclear protein 1 (Thymocyte protein Thy28)	THYN1 THY28 HSPC144 MDS012 My0054	Homo sapiens (Human)	225					Q9P016
Q9BVJ6	Q9BVJ6	UT14A_HUMAN	reviewed	U3 small nucleolar RNA-associated protein 14 homolog A (Antigen NY-CO-16) (Serologically defined colon cancer antigen 16)	UTP14A SDCCAG16	Homo sapiens (Human)	771					Q9BVJ6
A0A087WUK2	A0A087WUK2	A0A087WUK2_HUMAN	unreviewed	Heterogeneous nuclear ribonucleoprotein D-like (Heterogeneous nuclear ribonucleoprotein D-like, isoform CRA_b)	HNRNPDL HNRPDL hCG_22986	Homo sapiens (Human)	363					A0A087WUK2
Q9UI15	Q9UI15	TAGL3_HUMAN	reviewed	Transgelin-3 (Neuronal protein 22) (NP22) (Neuronal protein NP25)	TAGLN3 NP25	Homo sapiens (Human)	199					Q9UI15
F2Z2Y6	F2Z2Y6	F2Z2Y6_HUMAN	unreviewed	U6 snRNA-associated Sm-like protein LSm8	LSM8	Homo sapiens (Human)	67					F2Z2Y6
Q92922	Q92922	SMRC1_HUMAN	reviewed	SWI/SNF complex subunit SMARCC1 (BRG1-associated factor 155) (BAF155) (SWI/SNF complex 155 kDa subunit) (SWI/SNF-related matrix-associated actin-dependent regulator of chromatin subfamily C member 1)	SMARCC1 BAF155	Homo sapiens (Human)	1105					Q92922
A0A1B0GV75	A0A1B0GV75	A0A1B0GV75_HUMAN	unreviewed	Carnitine O-palmitoyltransferase 2, mitochondrial	CPT2	Homo sapiens (Human)	598					A0A1B0GV75
P50395	P50395	GDIB_HUMAN	reviewed	Rab GDP dissociation inhibitor beta (Rab GDI beta) (Guanosine diphosphate dissociation inhibitor 2) (GDI-2)	GDI2 RABGDIB	Homo sapiens (Human)	445					P50395
A0A0U1RRM4	A0A0U1RRM4	A0A0U1RRM4_HUMAN	unreviewed	Polypyrimidine tract-binding protein 1	PTBP1	Homo sapiens (Human)	588					A0A0U1RRM4
Q9BVP2	Q9BVP2	GNL3_HUMAN	reviewed	Guanine nucleotide-binding protein-like 3 (E2-induced gene 3 protein) (Novel nucleolar protein 47) (NNP47) (Nucleolar GTP-binding protein 3) (Nucleostemin)	GNL3 E2IG3 NS	Homo sapiens (Human)	549					Q9BVP2
A0A087WU57	A0A087WU57	A0A087WU57_HUMAN	unreviewed	Aromatic-L-amino-acid decarboxylase	DDC	Homo sapiens (Human)	432					A0A087WU57
Q7Z2K8	Q7Z2K8	GRIN1_HUMAN	reviewed	G protein-regulated inducer of neurite outgrowth 1 (GRIN1)	GPRIN1 KIAA1893	Homo sapiens (Human)	1008					Q7Z2K8
Q15056	Q15056	IF4H_HUMAN	reviewed	Eukaryotic translation initiation factor 4H (eIF-4H) (Williams-Beuren syndrome chromosomal region 1 protein)	EIF4H KIAA0038 WBSCR1 WSCR1	Homo sapiens (Human)	248	DISEASE: Note=EIF4H is located in the Williams-Beuren syndrome (WBS) critical region. WBS results from a hemizygous deletion of several genes on chromosome 7q11.23, thought to arise as a consequence of unequal crossing over between highly homologous low-copy repeat sequences flanking the deleted region. Haploinsufficiency of EIF4H may be the cause of certain cardiovascular and musculo-skeletal ab…				Q15056
P09960	P09960	LKHA4_HUMAN	reviewed	Leukotriene A-4 hydrolase (LTA-4 hydrolase) (EC 3.3.2.6) (Leukotriene A(4) hydrolase) (Tripeptide aminopeptidase LTA4H) (EC 3.4.11.4)	LTA4H LTA4	Homo sapiens (Human)	611				PATHWAY: Lipid metabolism; leukotriene B4 biosynthesis. {ECO:0000269|PubMed:11917124}.	P09960
O14653	O14653	GOSR2_HUMAN	reviewed	Golgi SNAP receptor complex member 2 (27 kDa Golgi SNARE protein) (Membrin)	GOSR2 GS27	Homo sapiens (Human)	212	DISEASE: Epilepsy, progressive myoclonic 6 (EPM6) [MIM:614018]: A neurologic disorder characterized by onset of ataxia in the first years of life, followed by action myoclonus and seizures later in childhood, and loss of independent ambulation in the second decade. Cognition is not usually affected, although mild memory difficulties may occur in the third decade. {ECO:0000269|PubMed:21549339}. No…				O14653
Q9UNX4	Q9UNX4	WDR3_HUMAN	reviewed	WD repeat-containing protein 3	WDR3	Homo sapiens (Human)	943					Q9UNX4
Q9Y3C1	Q9Y3C1	NOP16_HUMAN	reviewed	Nucleolar protein 16 (HBV pre-S2 trans-regulated protein 3)	NOP16 CGI-117 HSPC111	Homo sapiens (Human)	178					Q9Y3C1
A0A0A0MRR7	A0A0A0MRR7	A0A0A0MRR7_HUMAN	unreviewed	U1 small nuclear ribonucleoprotein C (U1 snRNP C) (U1-C) (U1C)	SNRPC	Homo sapiens (Human)	180					A0A0A0MRR7
P49458	P49458	SRP09_HUMAN	reviewed	Signal recognition particle 9 kDa protein (SRP9)	SRP9	Homo sapiens (Human)	86					P49458
A0A1B0GVZ4	A0A1B0GVZ4	A0A1B0GVZ4_HUMAN	unreviewed	Uroporphyrinogen decarboxylase (EC 4.1.1.37)	UROD	Homo sapiens (Human)	321				PATHWAY: Porphyrin-containing compound metabolism; protoporphyrin-IX biosynthesis; coproporphyrinogen-III from 5-aminolevulinate: step 4/4. {ECO:0000256|ARBA:ARBA00004804}.	A0A1B0GVZ4
P0DP25	P0DP25	CALM3_HUMAN	reviewed	Calmodulin-3	CALM3 CALML2 CAM3 CAMC CAMIII	Homo sapiens (Human)	149	DISEASE: Ventricular tachycardia, catecholaminergic polymorphic, 6 (CPVT6) [MIM:618782]: An arrhythmogenic disorder characterized by stress-induced, bidirectional ventricular tachycardia that may degenerate into cardiac arrest and cause sudden death. Patients present with recurrent syncope, seizures, or sudden death after physical activity or emotional stress. CPVT6 inheritance is autosomal domin…				P0DP25
P07858	P07858	CATB_HUMAN	reviewed	Cathepsin B (EC 3.4.22.1) (APP secretase) (APPS) (Cathepsin B1) [Cleaved into: Cathepsin B light chain; Cathepsin B heavy chain]	CTSB CPSB	Homo sapiens (Human)	339	DISEASE: Keratolytic winter erythema (KWE) [MIM:148370]: An autosomal dominant genodermatosis characterized by recurrent episodes of palmoplantar erythema and epidermal peeling presenting seasonal variation. KWE manifests during childhood. Skin lesions may spread to the dorsum of hands and feet and to the interdigital spaces. Lower legs, knees and thighs may also be involved. A less common findin…				P07858
Q9NX20	Q9NX20	RM16_HUMAN	reviewed	39S ribosomal protein L16, mitochondrial (L16mt) (MRP-L16) (Mitochondrial large ribosomal subunit protein uL16m)	MRPL16 PNAS-111	Homo sapiens (Human)	251					Q9NX20
P20674	P20674	COX5A_HUMAN	reviewed	Cytochrome c oxidase subunit 5A, mitochondrial (Cytochrome c oxidase polypeptide Va)	COX5A	Homo sapiens (Human)	150	DISEASE: Mitochondrial complex IV deficiency, nuclear type 20 (MC4DN20) [MIM:619064]: An autosomal recessive mitochondrial disorder with onset in early infancy. MC4DN20 is characterized by pulmonary arterial hypertension, poor feeding, failure to thrive, hypotonia, delayed development, increased serum lactate and metabolic acidosis. Death in infancy occurs due to cardiorespiratory failure. Patien…			PATHWAY: Energy metabolism; oxidative phosphorylation. {ECO:0000250|UniProtKB:P00427}.	P20674
Q9BZE4	Q9BZE4	NOG1_HUMAN	reviewed	Nucleolar GTP-binding protein 1 (Chronic renal failure gene protein) (GTP-binding protein NGB)	GTPBP4 CRFG NOG1	Homo sapiens (Human)	634					Q9BZE4
P40938	P40938	RFC3_HUMAN	reviewed	Replication factor C subunit 3 (Activator 1 38 kDa subunit) (A1 38 kDa subunit) (Activator 1 subunit 3) (Replication factor C 38 kDa subunit) (RF-C 38 kDa subunit) (RFC38)	RFC3	Homo sapiens (Human)	356					P40938
Q9NQT5	Q9NQT5	EXOS3_HUMAN	reviewed	Exosome complex component RRP40 (Exosome component 3) (Ribosomal RNA-processing protein 40) (p10)	EXOSC3 RRP40 CGI-102	Homo sapiens (Human)	275	DISEASE: Pontocerebellar hypoplasia 1B (PCH1B) [MIM:614678]: A severe autosomal recessive neurologic disorder characterized by a combination of cerebellar and spinal motor neuron degeneration beginning at birth. There is diffuse muscle weakness, progressive microcephaly, global developmental delay, and brainstem involvement. {ECO:0000269|PubMed:22544365}. Note=The disease is caused by variants af…				Q9NQT5
Q12972	Q12972	PP1R8_HUMAN	reviewed	Nuclear inhibitor of protein phosphatase 1 (NIPP-1) (Protein phosphatase 1 regulatory inhibitor subunit 8) [Includes: Activator of RNA decay (EC 3.1.4.-) (ARD-1)]	PPP1R8 ARD1 NIPP1	Homo sapiens (Human)	351					Q12972
Q9BY44	Q9BY44	EIF2A_HUMAN	reviewed	Eukaryotic translation initiation factor 2A (eIF-2A) (65 kDa eukaryotic translation initiation factor 2A) [Cleaved into: Eukaryotic translation initiation factor 2A, N-terminally processed]	EIF2A CDA02 MSTP004 MSTP089	Homo sapiens (Human)	585					Q9BY44
P51858	P51858	HDGF_HUMAN	reviewed	Hepatoma-derived growth factor (HDGF) (High mobility group protein 1-like 2) (HMG-1L2)	HDGF HMG1L2	Homo sapiens (Human)	240					P51858
Q5T123	Q5T123	Q5T123_HUMAN	unreviewed	SH3 domain-binding glutamic acid-rich-like protein 3	SH3BGRL3	Homo sapiens (Human)	88					Q5T123
Q02952	Q02952	AKA12_HUMAN	reviewed	A-kinase anchor protein 12 (AKAP-12) (A-kinase anchor protein 250 kDa) (AKAP 250) (Gravin) (Myasthenia gravis autoantigen)	AKAP12 AKAP250	Homo sapiens (Human)	1782					Q02952
B3KYB6	B3KYB6	B3KYB6_HUMAN	unreviewed	Phosphatidylinositol transfer protein beta isoform (Fragment)	PITPNB	Homo sapiens (Human)	120					B3KYB6
Q8WVC2	Q8WVC2	Q8WVC2_HUMAN	unreviewed	40S ribosomal protein S21	RPS21	Homo sapiens (Human)	81					Q8WVC2
P47914	P47914	RL29_HUMAN	reviewed	60S ribosomal protein L29 (Cell surface heparin-binding protein HIP) (Large ribosomal subunit protein eL29)	RPL29	Homo sapiens (Human)	159					P47914
P60174	P60174	TPIS_HUMAN	reviewed	Triosephosphate isomerase (TIM) (EC 5.3.1.1) (Methylglyoxal synthase) (EC 4.2.3.3) (Triose-phosphate isomerase)	TPI1 TPI	Homo sapiens (Human)	249	DISEASE: Triosephosphate isomerase deficiency (TPID) [MIM:615512]: An autosomal recessive multisystem disorder characterized by congenital hemolytic anemia, progressive neuromuscular dysfunction, susceptibility to bacterial infection, and cardiomyopathy. {ECO:0000269|PubMed:2876430, ECO:0000269|PubMed:8503454, ECO:0000269|PubMed:8571957, ECO:0000269|PubMed:9338582, ECO:0000269|Ref.37}. Note=The d…			PATHWAY: Carbohydrate degradation; glycolysis; D-glyceraldehyde 3-phosphate from glycerone phosphate: step 1/1. {ECO:0000255|PROSITE-ProRule:PRU10127}.; PATHWAY: Carbohydrate biosynthesis; gluconeogenesis. {ECO:0000255|PROSITE-ProRule:PRU10127}.	P60174
O75937	O75937	DNJC8_HUMAN	reviewed	DnaJ homolog subfamily C member 8 (Splicing protein spf31)	DNAJC8 SPF31 HSPC315 HSPC331	Homo sapiens (Human)	253					O75937
P35637	P35637	FUS_HUMAN	reviewed	RNA-binding protein FUS (75 kDa DNA-pairing protein) (Oncogene FUS) (Oncogene TLS) (POMp75) (Translocated in liposarcoma protein)	FUS TLS	Homo sapiens (Human)	526	DISEASE: Note=A chromosomal aberration involving FUS is found in a patient with malignant myxoid liposarcoma. Translocation t(12;16)(q13;p11) with DDIT3. {ECO:0000269|PubMed:7503811}.; DISEASE: Note=A chromosomal aberration involving FUS is a cause of acute myeloid leukemia (AML). Translocation t(16;21)(p11;q22) with ERG. {ECO:0000269|PubMed:8187069}.; DISEASE: Angiomatoid fibrous histiocytoma (A…				P35637
Q9UHV9	Q9UHV9	PFD2_HUMAN	reviewed	Prefoldin subunit 2	PFDN2 PFD2 HSPC231	Homo sapiens (Human)	154					Q9UHV9
O75781	O75781	PALM_HUMAN	reviewed	Paralemmin-1 (Paralemmin)	PALM KIAA0270	Homo sapiens (Human)	387					O75781
P37837	P37837	TALDO_HUMAN	reviewed	Transaldolase (EC 2.2.1.2)	TALDO1 TAL TALDO TALDOR	Homo sapiens (Human)	337	DISEASE: Transaldolase deficiency (TALDOD) [MIM:606003]: An inborn error of the pentose phosphate pathway resulting in early-onset multisystem disease. Clinical features include growth retardation, dysmorphic features, cutis laxa, congenital heart disease, hepatosplenomegaly, telangiectases of the skin, pancytopenia, and bleeding tendency. {ECO:0000269|PubMed:11283793}. Note=The disease is caused…			PATHWAY: Carbohydrate degradation; pentose phosphate pathway; D-glyceraldehyde 3-phosphate and beta-D-fructose 6-phosphate from D-ribose 5-phosphate and D-xylulose 5-phosphate (non-oxidative stage): step 2/3.	P37837
Q9NRX4	Q9NRX4	PHP14_HUMAN	reviewed	14 kDa phosphohistidine phosphatase (EC 3.9.1.3) (Phosphohistidine phosphatase 1) (PHPT1) (Protein histidine phosphatase) (PHP) (Protein janus-A homolog)	PHPT1 PHP14 CGI-202 HSPC141	Homo sapiens (Human)	125					Q9NRX4
U3KQ85	U3KQ85	U3KQ85_HUMAN	unreviewed	Protein C10	C12orf57	Homo sapiens (Human)	91					U3KQ85
M0QY97	M0QY97	M0QY97_HUMAN	unreviewed	Zinc finger CCCH domain-containing protein 4 (Fragment)	ZC3H4	Homo sapiens (Human)	910					M0QY97
Q8NAF0	Q8NAF0	ZN579_HUMAN	reviewed	Zinc finger protein 579	ZNF579	Homo sapiens (Human)	562					Q8NAF0
E9PEB5	E9PEB5	E9PEB5_HUMAN	unreviewed	Far upstream element-binding protein 1	FUBP1	Homo sapiens (Human)	655					E9PEB5
A0A087WWP4	A0A087WWP4	A0A087WWP4_HUMAN	unreviewed	RNA-binding protein 15	RBM15	Homo sapiens (Human)	933					A0A087WWP4
Q9H6X2	Q9H6X2	ANTR1_HUMAN	reviewed	Anthrax toxin receptor 1 (Tumor endothelial marker 8)	ANTXR1 ATR TEM8	Homo sapiens (Human)	564	DISEASE: Hemangioma, capillary infantile (HCI) [MIM:602089]: A condition characterized by dull red, firm, dome-shaped hemangiomas, sharply demarcated from surrounding skin, usually presenting at birth or occurring within the first two or three months of life. They result from highly proliferative, localized growth of capillary endothelium and generally undergo regression and involution without sc…				Q9H6X2
Q5T6W2	Q5T6W2	Q5T6W2_HUMAN	unreviewed	Heterogeneous nuclear ribonucleoprotein K (Fragment)	HNRNPK	Homo sapiens (Human)	379					Q5T6W2
Q7L5D6	Q7L5D6	GET4_HUMAN	reviewed	Golgi to ER traffic protein 4 homolog (Conserved edge-expressed protein) (Transmembrane domain recognition complex 35 kDa subunit) (TRC35)	GET4 C7orf20 CEE TRC35 CGI-20	Homo sapiens (Human)	327					Q7L5D6
E9PRQ7	E9PRQ7	E9PRQ7_HUMAN	unreviewed	UBX domain-containing protein 1	UBXN1	Homo sapiens (Human)	293					E9PRQ7
X6RAL5	O00422	SAP18_HUMAN	reviewed	Histone deacetylase complex subunit SAP18 (18 kDa Sin3-associated polypeptide) (2HOR0202) (Cell growth-inhibiting gene 38 protein) (Sin3-associated polypeptide p18)	SAP18 GIG38	Homo sapiens (Human)	153					X6RAL5
Q9UK45	Q9UK45	LSM7_HUMAN	reviewed	U6 snRNA-associated Sm-like protein LSm7	LSM7	Homo sapiens (Human)	103					Q9UK45
P14174	P14174	MIF_HUMAN	reviewed	Macrophage migration inhibitory factor (MIF) (EC 5.3.2.1) (Glycosylation-inhibiting factor) (GIF) (L-dopachrome isomerase) (L-dopachrome tautomerase) (EC 5.3.3.12) (Phenylpyruvate tautomerase)	MIF GLIF MMIF	Homo sapiens (Human)	115	DISEASE: Rheumatoid arthritis systemic juvenile (RASJ) [MIM:604302]: An inflammatory articular disorder with systemic onset beginning before the age of 16. It represents a subgroup of juvenile arthritis associated with severe extraarticular features and occasionally fatal complications. During active phases of the disorder, patients display a typical daily spiking fever, an evanescent macular ras…				P14174
Q13492	Q13492	PICAL_HUMAN	reviewed	Phosphatidylinositol-binding clathrin assembly protein (Clathrin assembly lymphoid myeloid leukemia protein)	PICALM CALM	Homo sapiens (Human)	652	DISEASE: Note=A chromosomal aberration involving PICALM is found in diffuse histiocytic lymphomas. Translocation t(10;11)(p13;q14) with MLLT10. {ECO:0000269|PubMed:8643484}.				Q13492
Q07666	Q07666	KHDR1_HUMAN	reviewed	KH domain-containing, RNA-binding, signal transduction-associated protein 1 (GAP-associated tyrosine phosphoprotein p62) (Src-associated in mitosis 68 kDa protein) (Sam68) (p21 Ras GTPase-activating protein-associated p62) (p68)	KHDRBS1 SAM68	Homo sapiens (Human)	443					Q07666
Q9HD33	Q9HD33	RM47_HUMAN	reviewed	39S ribosomal protein L47, mitochondrial (L47mt) (MRP-L47) (Mitochondrial large ribosomal subunit protein uL29m) (Nasopharyngeal carcinoma metastasis-related protein 1)	MRPL47 NCM1 CGI-204	Homo sapiens (Human)	250					Q9HD33
P28289	P28289	TMOD1_HUMAN	reviewed	Tropomodulin-1 (Erythrocyte tropomodulin) (E-Tmod)	TMOD1 D9S57E TMOD	Homo sapiens (Human)	359					P28289
P07737	P07737	PROF1_HUMAN	reviewed	Profilin-1 (Epididymis tissue protein Li 184a) (Profilin I)	PFN1	Homo sapiens (Human)	140	DISEASE: Amyotrophic lateral sclerosis 18 (ALS18) [MIM:614808]: A neurodegenerative disorder affecting upper motor neurons in the brain and lower motor neurons in the brain stem and spinal cord, resulting in fatal paralysis. Sensory abnormalities are absent. The pathologic hallmarks of the disease include pallor of the corticospinal tract due to loss of motor neurons, presence of ubiquitin-positi…				P07737
Q15050	Q15050	RRS1_HUMAN	reviewed	Ribosome biogenesis regulatory protein homolog	RRS1 KIAA0112 RRR	Homo sapiens (Human)	365					Q15050
P07305	P07305	H10_HUMAN	reviewed	Histone H1.0 (Histone H1') (Histone H1(0)) [Cleaved into: Histone H1.0, N-terminally processed]	H1-0 H1F0 H1FV	Homo sapiens (Human)	194					P07305
H0YNW5	H0YNW5	H0YNW5_HUMAN	unreviewed	Deoxyuridine 5'-triphosphate nucleotidohydrolase (dUTPase) (EC 3.6.1.23) (dUTP pyrophosphatase)	DUT	Homo sapiens (Human)	167				PATHWAY: Pyrimidine metabolism; dUMP biosynthesis; dUMP from dCTP (dUTP route): step 2/2. {ECO:0000256|ARBA:ARBA00005142, ECO:0000256|RuleBase:RU367024}.	H0YNW5
G5E972	G5E972	G5E972_HUMAN	unreviewed	Lamina-associated polypeptide 2, isoforms beta/gamma (Thymopoietin, isoform CRA_d)	TMPO hCG_2015322	Homo sapiens (Human)	414					G5E972
E7EPT4	E7EPT4	E7EPT4_HUMAN	unreviewed	NADH dehydrogenase [ubiquinone] flavoprotein 2, mitochondrial (NADH-ubiquinone oxidoreductase 24 kDa subunit)	NDUFV2	Homo sapiens (Human)	252					E7EPT4
Q13151	Q13151	ROA0_HUMAN	reviewed	Heterogeneous nuclear ribonucleoprotein A0 (hnRNP A0)	HNRNPA0 HNRPA0	Homo sapiens (Human)	305					Q13151
Q5VXN0	Q5VXN0	Q5VXN0_HUMAN	unreviewed	Ribosome production factor 2 homolog (Ribosome biogenesis protein RPF2 homolog) (Fragment)	RPF2	Homo sapiens (Human)	214					Q5VXN0
M0R0A1	M0R0A1	M0R0A1_HUMAN	unreviewed	60S ribosomal protein L37a	RPL37A	Homo sapiens (Human)	60					M0R0A1
S4R3H4	S4R3H4	S4R3H4_HUMAN	unreviewed	Apoptotic chromatin condensation inducer in the nucleus	ACIN1	Homo sapiens (Human)	1283					S4R3H4
P30084	P30084	ECHM_HUMAN	reviewed	Enoyl-CoA hydratase, mitochondrial (EC 4.2.1.17) (Enoyl-CoA hydratase 1) (Short-chain enoyl-CoA hydratase) (SCEH)	ECHS1	Homo sapiens (Human)	290	DISEASE: Mitochondrial short-chain enoyl-CoA hydratase 1 deficiency (ECHS1D) [MIM:616277]: A severe, autosomal recessive inborn error affecting valine metabolism. Disease features include brain lesions in the basal ganglia, neurodegeneration, delayed psychomotor development, hypotonia, spasticity, and increased lactic acid in serum and cerebral serum fluid. {ECO:0000269|PubMed:25125611, ECO:00002…			PATHWAY: Lipid metabolism; fatty acid beta-oxidation. {ECO:0000269|PubMed:26251176}.	P30084
Q9P0M6	Q9P0M6	H2AW_HUMAN	reviewed	Core histone macro-H2A.2 (Histone macroH2A2) (mH2A2)	MACROH2A2 H2AFY2	Homo sapiens (Human)	372					Q9P0M6
J9JIC7	J9JIC7	J9JIC7_HUMAN	unreviewed	Vascular endothelial zinc finger 1 (Fragment)	VEZF1	Homo sapiens (Human)	340					J9JIC7
P52948	P52948	NUP98_HUMAN	reviewed	Nuclear pore complex protein Nup98-Nup96 (EC 3.4.21.-) [Cleaved into: Nuclear pore complex protein Nup98 (98 kDa nucleoporin) (Nucleoporin Nup98) (Nup98); Nuclear pore complex protein Nup96 (96 kDa nucleoporin) (Nucleoporin Nup96) (Nup96)]	NUP98 ADAR2	Homo sapiens (Human)	1817	DISEASE: Note=Chromosomal aberrations involving NUP98 have been found in acute myeloid leukemia. Translocation t(7;11)(p15;p15) with HOXA9 (PubMed:8563753). Translocation t(11;17)(p15;p13) with PHF23 (PubMed:17287853). {ECO:0000269|PubMed:17287853, ECO:0000269|PubMed:8563753}.; DISEASE: Note=A chromosomal aberration involving NUP98 has been found in M0 type acute myeloid leukemia. Translocation t…				P52948
O60832	O60832	DKC1_HUMAN	reviewed	H/ACA ribonucleoprotein complex subunit DKC1 (EC 5.4.99.-) (CBF5 homolog) (Dyskerin) (Nopp140-associated protein of 57 kDa) (Nucleolar protein NAP57) (Nucleolar protein family A member 4) (snoRNP protein DKC1)	DKC1 NOLA4	Homo sapiens (Human)	514	DISEASE: Dyskeratosis congenita, X-linked (DKCX) [MIM:305000]: A rare, progressive bone marrow failure syndrome characterized by the triad of reticulated skin hyperpigmentation, nail dystrophy, and mucosal leukoplakia. Early mortality is often associated with bone marrow failure, infections, fatal pulmonary complications, or malignancy. {ECO:0000269|PubMed:10364516, ECO:0000269|PubMed:15304085, E…				O60832
Q5SW79	Q5SW79	CE170_HUMAN	reviewed	Centrosomal protein of 170 kDa (Cep170) (KARP-1-binding protein) (KARP1-binding protein)	CEP170 FAM68A KAB KIAA0470	Homo sapiens (Human)	1584					Q5SW79
Q9Y3U8	Q9Y3U8	RL36_HUMAN	reviewed	60S ribosomal protein L36 (Large ribosomal subunit protein eL36)	RPL36	Homo sapiens (Human)	105					Q9Y3U8
Q15843	Q15843	NEDD8_HUMAN	reviewed	NEDD8 (Neddylin) (Neural precursor cell expressed developmentally down-regulated protein 8) (NEDD-8) (Ubiquitin-like protein Nedd8)	NEDD8	Homo sapiens (Human)	81					Q15843
P17096	P17096	HMGA1_HUMAN	reviewed	High mobility group protein HMG-I/HMG-Y (HMG-I(Y)) (High mobility group AT-hook protein 1) (High mobility group protein A1) (High mobility group protein R)	HMGA1 HMGIY	Homo sapiens (Human)	107	DISEASE: Note=A chromosomal aberration involving HMGA1 is found in pulmonary chondroid hamartoma. Translocation t(6;14)(p21;q23-24) with RAD51B. {ECO:0000269|PubMed:11978964}.				P17096
P61020	P61020	RAB5B_HUMAN	reviewed	Ras-related protein Rab-5B	RAB5B	Homo sapiens (Human)	215					P61020
P41743	P41743	KPCI_HUMAN	reviewed	Protein kinase C iota type (EC 2.7.11.13) (Atypical protein kinase C-lambda/iota) (PRKC-lambda/iota) (aPKC-lambda/iota) (nPKC-iota)	PRKCI DXS1179E	Homo sapiens (Human)	596					P41743
Q8IUE6	Q8IUE6	H2A2B_HUMAN	reviewed	Histone H2A type 2-B (H2A-clustered histone 21)	H2AC21 HIST2H2AB	Homo sapiens (Human)	130					Q8IUE6
H0Y488	H0Y488	H0Y488_HUMAN	unreviewed	AT-rich interactive domain-containing protein 1A	ARID1A	Homo sapiens (Human)	1901					H0Y488
P53999	P53999	TCP4_HUMAN	reviewed	Activated RNA polymerase II transcriptional coactivator p15 (Positive cofactor 4) (PC4) (SUB1 homolog) (p14)	SUB1 PC4 RPO2TC1	Homo sapiens (Human)	127					P53999
P30086	P30086	PEBP1_HUMAN	reviewed	Phosphatidylethanolamine-binding protein 1 (PEBP-1) (HCNPpp) (Neuropolypeptide h3) (Prostatic-binding protein) (Raf kinase inhibitor protein) (RKIP) [Cleaved into: Hippocampal cholinergic neurostimulating peptide (HCNP)]	PEBP1 PBP PEBP	Homo sapiens (Human)	187					P30086
D6R9P3	D6R9P3	D6R9P3_HUMAN	unreviewed	Heterogeneous nuclear ribonucleoprotein A/B	HNRNPAB	Homo sapiens (Human)	280					D6R9P3
P35250	P35250	RFC2_HUMAN	reviewed	Replication factor C subunit 2 (Activator 1 40 kDa subunit) (A1 40 kDa subunit) (Activator 1 subunit 2) (Replication factor C 40 kDa subunit) (RF-C 40 kDa subunit) (RFC40)	RFC2	Homo sapiens (Human)	354	DISEASE: Note=RFC2 is located in the Williams-Beuren syndrome (WBS) critical region. WBS results from a hemizygous deletion of several genes on chromosome 7q11.23, thought to arise as a consequence of unequal crossing over between highly homologous low-copy repeat sequences flanking the deleted region (PubMed:11003705). {ECO:0000269|PubMed:11003705}.				P35250
O60664	O60664	PLIN3_HUMAN	reviewed	Perilipin-3 (47 kDa mannose 6-phosphate receptor-binding protein) (47 kDa MPR-binding protein) (Cargo selection protein TIP47) (Mannose-6-phosphate receptor-binding protein 1) (Placental protein 17) (PP17)	PLIN3 M6PRBP1 TIP47	Homo sapiens (Human)	434					O60664
P49903	P49903	SPS1_HUMAN	reviewed	Selenide, water dikinase 1 (EC 2.7.9.3) (Selenium donor protein 1) (Selenophosphate synthase 1)	SEPHS1 SELD SPS SPS1	Homo sapiens (Human)	392					P49903
Q9P0L0	Q9P0L0	VAPA_HUMAN	reviewed	Vesicle-associated membrane protein-associated protein A (VAMP-A) (VAMP-associated protein A) (VAP-A) (33 kDa VAMP-associated protein) (VAP-33)	VAPA VAP33	Homo sapiens (Human)	249					Q9P0L0
P63000	P63000	RAC1_HUMAN	reviewed	Ras-related C3 botulinum toxin substrate 1 (EC 3.6.5.2) (Cell migration-inducing gene 5 protein) (Ras-like protein TC25) (p21-Rac1)	RAC1 TC25 MIG5	Homo sapiens (Human)	192	DISEASE: Mental retardation, autosomal dominant 48 (MRD48) [MIM:617751]: A form of mental retardation, a disorder characterized by significantly below average general intellectual functioning associated with impairments in adaptive behavior and manifested during the developmental period. MRD48 patients manifest global developmental delay and moderate to severe intellectual disability. {ECO:000026…				P63000
Q5JW30	Q5JW30	Q5JW30_HUMAN	unreviewed	Double-stranded RNA-binding protein Staufen homolog 1	STAU1	Homo sapiens (Human)	494					Q5JW30
O00483	O00483	NDUA4_HUMAN	reviewed	Cytochrome c oxidase subunit NDUFA4 (Complex I-MLRQ) (CI-MLRQ) (NADH-ubiquinone oxidoreductase MLRQ subunit)	NDUFA4	Homo sapiens (Human)	81	DISEASE: Mitochondrial complex IV deficiency, nuclear type 21 (MC4DN21) [MIM:619065]: An autosomal recessive mitochondrial disorder with onset in infancy. MC4DN21 is characterized by congenital lactic acidosis, encephalopathy, global developmental delay, delayed speech, motor dysfunction, dystonia, and spasticity. Ataxia, peripheral neuropathy, and seizures may also occur. Patient tissues show va…				O00483
K7EQ03	K7EQ03	K7EQ03_HUMAN	unreviewed	RNA-binding motif protein 42 (RNA-binding protein 42)	RBM42	Homo sapiens (Human)	426					K7EQ03
Q14103	Q14103	HNRPD_HUMAN	reviewed	Heterogeneous nuclear ribonucleoprotein D0 (hnRNP D0) (AU-rich element RNA-binding protein 1)	HNRNPD AUF1 HNRPD	Homo sapiens (Human)	355					Q14103
A0A087X1B2	A0A087X1B2	A0A087X1B2_HUMAN	unreviewed	U4/U6.U5 tri-snRNP-associated protein 2	USP39	Homo sapiens (Human)	487					A0A087X1B2
Q9C005	Q9C005	DPY30_HUMAN	reviewed	Protein dpy-30 homolog (Dpy-30-like protein) (Dpy-30L)	DPY30	Homo sapiens (Human)	99					Q9C005
F6TLX2	F6TLX2	F6TLX2_HUMAN	unreviewed	Glyoxalase domain-containing protein 4	GLOD4	Homo sapiens (Human)	502					F6TLX2
Q9Y2W1	Q9Y2W1	TR150_HUMAN	reviewed	Thyroid hormone receptor-associated protein 3 (BCLAF1 and THRAP3 family member 2) (Thyroid hormone receptor-associated protein complex 150 kDa component) (Trap150)	THRAP3 BCLAF2 TRAP150	Homo sapiens (Human)	955					Q9Y2W1
Q2TAY7	Q2TAY7	SMU1_HUMAN	reviewed	WD40 repeat-containing protein SMU1 (Smu-1 suppressor of mec-8 and unc-52 protein homolog) [Cleaved into: WD40 repeat-containing protein SMU1, N-terminally processed]	SMU1	Homo sapiens (Human)	513					Q2TAY7
F8W7S5	F8W7S5	F8W7S5_HUMAN	unreviewed	Ribosome-binding protein 1	RRBP1	Homo sapiens (Human)	751					F8W7S5
G3V1D3	G3V1D3	G3V1D3_HUMAN	unreviewed	Dipeptidyl peptidase 3 (EC 3.4.14.4) (Dipeptidyl aminopeptidase III) (Dipeptidyl peptidase III)	DPP3 hCG_2016942	Homo sapiens (Human)	756					G3V1D3
E7EVA0	E7EVA0	E7EVA0_HUMAN	unreviewed	Microtubule-associated protein	MAP4	Homo sapiens (Human)	2297					E7EVA0
O95433	O95433	AHSA1_HUMAN	reviewed	Activator of 90 kDa heat shock protein ATPase homolog 1 (AHA1) (p38)	AHSA1 C14orf3 HSPC322	Homo sapiens (Human)	338					O95433
P58546	P58546	MTPN_HUMAN	reviewed	Myotrophin (Protein V-1)	MTPN	Homo sapiens (Human)	118					P58546
E7EPW5	E7EPW5	E7EPW5_HUMAN	unreviewed	Suppressor of tumorigenicity 7 protein	ST7	Homo sapiens (Human)	508					E7EPW5
Q13084	Q13084	RM28_HUMAN	reviewed	39S ribosomal protein L28, mitochondrial (L28mt) (MRP-L28) (Melanoma antigen p15) (Melanoma-associated antigen recognized by T-lymphocytes) (Mitochondrial large ribosomal subunit protein bL28m)	MRPL28 MAAT1	Homo sapiens (Human)	256					Q13084
Q13308	Q13308	PTK7_HUMAN	reviewed	Inactive tyrosine-protein kinase 7 (Colon carcinoma kinase 4) (CCK-4) (Protein-tyrosine kinase 7) (Pseudo tyrosine kinase receptor 7) (Tyrosine-protein kinase-like 7)	PTK7 CCK4	Homo sapiens (Human)	1070					Q13308
X6R5Z6	X6R5Z6	X6R5Z6_HUMAN		Deleted.								X6R5Z6
P62937	P62937	PPIA_HUMAN	reviewed	Peptidyl-prolyl cis-trans isomerase A (PPIase A) (EC 5.2.1.8) (Cyclophilin A) (Cyclosporin A-binding protein) (Rotamase A) [Cleaved into: Peptidyl-prolyl cis-trans isomerase A, N-terminally processed]	PPIA CYPA	Homo sapiens (Human)	165					P62937
Q8IXM3	Q8IXM3	RM41_HUMAN	reviewed	39S ribosomal protein L41, mitochondrial (L41mt) (MRP-L41) (39S ribosomal protein L27 homolog) (Bcl-2-interacting mitochondrial ribosomal protein L41) (Cell proliferation-inducing gene 3 protein) (MRP-L27 homolog) (Mitochondrial large ribosomal subunit protein mL41)	MRPL41 BMRP MRPL27 RPML27 PIG3	Homo sapiens (Human)	137					Q8IXM3
M0R003	M0R003	M0R003_HUMAN	unreviewed	Mitochondrial import inner membrane translocase subunit TIM50 (Fragment)	TIMM50	Homo sapiens (Human)	257					M0R003
Q8IYD1	Q8IYD1	ERF3B_HUMAN	reviewed	Eukaryotic peptide chain release factor GTP-binding subunit ERF3B (Eukaryotic peptide chain release factor subunit 3b) (eRF3b) (G1 to S phase transition protein 2 homolog)	GSPT2 ERF3B	Homo sapiens (Human)	628					Q8IYD1
P62906	P62906	RL10A_HUMAN	reviewed	60S ribosomal protein L10a (CSA-19) (Large ribosomal subunit protein uL1) (Neural precursor cell expressed developmentally down-regulated protein 6) (NEDD-6)	RPL10A NEDD6	Homo sapiens (Human)	217					P62906
P61088	P61088	UBE2N_HUMAN	reviewed	Ubiquitin-conjugating enzyme E2 N (EC 2.3.2.23) (Bendless-like ubiquitin-conjugating enzyme) (E2 ubiquitin-conjugating enzyme N) (Ubc13) (UbcH13) (Ubiquitin carrier protein N) (Ubiquitin-protein ligase N)	UBE2N BLU	Homo sapiens (Human)	152				PATHWAY: Protein modification; protein ubiquitination. {ECO:0000255|PROSITE-ProRule:PRU00388}.	P61088
A6NF51	A6NF51	A6NF51_HUMAN	unreviewed	3'(2'),5'-bisphosphate nucleotidase 1	BPNT1	Homo sapiens (Human)	291					A6NF51
Q9Y5S9	Q9Y5S9	RBM8A_HUMAN	reviewed	RNA-binding protein 8A (Binder of OVCA1-1) (BOV-1) (RNA-binding motif protein 8A) (RNA-binding protein Y14) (Ribonucleoprotein RBM8A)	RBM8A RBM8 HSPC114 MDS014	Homo sapiens (Human)	174	DISEASE: Thrombocytopenia-absent radius syndrome (TAR) [MIM:274000]: An autosomal recessive disorder characterized by bilateral absence of the radii with the presence of both thumbs, thrombocytopenia, low numbers of megakaryocytes, and bleeding episodes in the first year of life. Thrombocytopenic episodes decrease with age. Skeletal anomalies range from absence of radii to virtual absence of uppe…				Q9Y5S9
O15498	O15498	YKT6_HUMAN	reviewed	Synaptobrevin homolog YKT6 (EC 2.3.1.-)	YKT6	Homo sapiens (Human)	198					O15498
P22626	P22626	ROA2_HUMAN	reviewed	Heterogeneous nuclear ribonucleoproteins A2/B1 (hnRNP A2/B1)	HNRNPA2B1 HNRPA2B1	Homo sapiens (Human)	353	DISEASE: Inclusion body myopathy with early-onset Paget disease with or without frontotemporal dementia 2 (IBMPFD2) [MIM:615422]: An autosomal dominant disease characterized by disabling muscle weakness clinically resembling to limb girdle muscular dystrophy, osteolytic bone lesions consistent with Paget disease, and premature frontotemporal dementia. Clinical features show incomplete penetrance.…				P22626
Q8TAQ2	Q8TAQ2	SMRC2_HUMAN	reviewed	SWI/SNF complex subunit SMARCC2 (BRG1-associated factor 170) (BAF170) (SWI/SNF complex 170 kDa subunit) (SWI/SNF-related matrix-associated actin-dependent regulator of chromatin subfamily C member 2)	SMARCC2 BAF170	Homo sapiens (Human)	1214	DISEASE: Coffin-Siris syndrome 8 (CSS8) [MIM:618362]: A form of Coffin-Siris syndrome, a congenital multiple malformation syndrome with broad phenotypic and genetic variability. Cardinal features are intellectual disability, coarse facial features, hypertrichosis, and hypoplastic or absent fifth digit nails or phalanges. Additional features include malformations of the cardiac, gastrointestinal, …				Q8TAQ2
P49773	P49773	HINT1_HUMAN	reviewed	Histidine triad nucleotide-binding protein 1 (EC 3.-.-.-) (Adenosine 5'-monophosphoramidase) (Protein kinase C inhibitor 1) (Protein kinase C-interacting protein 1) (PKCI-1)	HINT1 HINT PKCI1 PRKCNH1	Homo sapiens (Human)	126	DISEASE: Neuromyotonia and axonal neuropathy, autosomal recessive (NMAN) [MIM:137200]: An autosomal recessive neurologic disorder characterized by onset in the first or second decade of a peripheral axonal neuropathy predominantly affecting motor more than sensory nerves. The axonal neuropathy is reminiscent of Charcot-Marie-Tooth disease type 2 and distal hereditary motor neuropathy. Individuals…				P49773
P46060	P46060	RAGP1_HUMAN	reviewed	Ran GTPase-activating protein 1 (RanGAP1)	RANGAP1 KIAA1835 SD	Homo sapiens (Human)	587					P46060
P40926	P40926	MDHM_HUMAN	reviewed	Malate dehydrogenase, mitochondrial (EC 1.1.1.37)	MDH2	Homo sapiens (Human)	338	DISEASE: Developmental and epileptic encephalopathy 51 (DEE51) [MIM:617339]: A form of epileptic encephalopathy, a heterogeneous group of severe childhood onset epilepsies characterized by refractory seizures, neurodevelopmental impairment, and poor prognosis. Development is normal prior to seizure onset, after which cognitive and motor delays become apparent. DEE51 is an autosomal recessive form…				P40926
O43399	O43399	TPD54_HUMAN	reviewed	Tumor protein D54 (hD54) (Tumor protein D52-like 2)	TPD52L2	Homo sapiens (Human)	206					O43399
F8W6I7	F8W6I7	F8W6I7_HUMAN	unreviewed	Helix-destabilizing protein (Heterogeneous nuclear ribonucleoprotein A1) (Heterogeneous nuclear ribonucleoprotein A1, N-terminally processed) (hnRNP core protein A1)	HNRNPA1	Homo sapiens (Human)	307					F8W6I7
P12004	P12004	PCNA_HUMAN	reviewed	Proliferating cell nuclear antigen (PCNA) (Cyclin)	PCNA	Homo sapiens (Human)	261	DISEASE: Ataxia-telangiectasia-like disorder 2 (ATLD2) [MIM:615919]: A neurodegenerative disorder due to defects in DNA excision repair. ATLD2 is characterized by developmental delay, ataxia, sensorineural hearing loss, short stature, cutaneous and ocular telangiectasia, and photosensitivity. {ECO:0000269|PubMed:24911150}. Note=The disease is caused by variants affecting the gene represented in t…				P12004
P26368	P26368	U2AF2_HUMAN	reviewed	Splicing factor U2AF 65 kDa subunit (U2 auxiliary factor 65 kDa subunit) (hU2AF(65)) (hU2AF65) (U2 snRNP auxiliary factor large subunit)	U2AF2 U2AF65	Homo sapiens (Human)	475					P26368
Q6VUC0	Q6VUC0	AP2E_HUMAN	reviewed	Transcription factor AP-2-epsilon (AP2-epsilon) (Activating enhancer-binding protein 2-epsilon)	TFAP2E	Homo sapiens (Human)	442					Q6VUC0
Q13283	Q13283	G3BP1_HUMAN	reviewed	Ras GTPase-activating protein-binding protein 1 (G3BP-1) (EC 3.6.4.12) (EC 3.6.4.13) (ATP-dependent DNA helicase VIII) (hDH VIII) (GAP SH3 domain-binding protein 1)	G3BP1 G3BP	Homo sapiens (Human)	466					Q13283
P49189	P49189	AL9A1_HUMAN	reviewed	4-trimethylaminobutyraldehyde dehydrogenase (TMABA-DH) (TMABALDH) (EC 1.2.1.47) (Aldehyde dehydrogenase E3 isozyme) (Aldehyde dehydrogenase family 9 member A1) (EC 1.2.1.3) (Gamma-aminobutyraldehyde dehydrogenase) (EC 1.2.1.19) (R-aminobutyraldehyde dehydrogenase) [Cleaved into: 4-trimethylaminobutyraldehyde dehydrogenase, N-terminally processed]	ALDH9A1 ALDH4 ALDH7 ALDH9	Homo sapiens (Human)	494		BIOPHYSICOCHEMICAL PROPERTIES: pH dependence: Optimum pH is about 9.4 with propionaldehyde as substrate, and 7.5 with 4-aminobutyraldehyde as substrate.;		PATHWAY: Amine and polyamine biosynthesis; carnitine biosynthesis. {ECO:0000305|PubMed:10702312, ECO:0000305|PubMed:30914451}.	P49189
P62979	P62979	RS27A_HUMAN	reviewed	Ubiquitin-40S ribosomal protein S27a (Ubiquitin carboxyl extension protein 80) [Cleaved into: Ubiquitin; 40S ribosomal protein S27a (Small ribosomal subunit protein eS31)]	RPS27A UBA80 UBCEP1	Homo sapiens (Human)	156					P62979
P40925	P40925	MDHC_HUMAN	reviewed	Malate dehydrogenase, cytoplasmic (EC 1.1.1.37) (Cytosolic malate dehydrogenase) (Diiodophenylpyruvate reductase) (EC 1.1.1.96)	MDH1 MDHA	Homo sapiens (Human)	334	DISEASE: Developmental and epileptic encephalopathy 88 (DEE88) [MIM:618959]: A form of epileptic encephalopathy, a heterogeneous group of severe early-onset epilepsies characterized by refractory seizures, neurodevelopmental impairment, and poor prognosis. Development is normal prior to seizure onset, after which cognitive and motor delays become apparent. DEE88 is an autosomal recessive severe f…				P40925
O75475	O75475	PSIP1_HUMAN	reviewed	PC4 and SFRS1-interacting protein (CLL-associated antigen KW-7) (Dense fine speckles 70 kDa protein) (DFS 70) (Lens epithelium-derived growth factor) (Transcriptional coactivator p75/p52)	PSIP1 DFS70 LEDGF PSIP2	Homo sapiens (Human)	530	DISEASE: Note=A chromosomal aberration involving PSIP1 is associated with pediatric acute myeloid leukemia (AML) with intermediate characteristics between M2-M3 French-American-British (FAB) subtypes. Translocation t(9;11)(p22;p15) with NUP98. The chimeric transcript is an in-frame fusion of NUP98 exon 8 to PSIP1 exon 4. {ECO:0000269|PubMed:15725483}.				O75475
O75663	O75663	TIPRL_HUMAN	reviewed	TIP41-like protein (Putative MAPK-activating protein PM10) (Type 2A-interacting protein) (TIP)	TIPRL	Homo sapiens (Human)	272					O75663
P52565	P52565	GDIR1_HUMAN	reviewed	Rho GDP-dissociation inhibitor 1 (Rho GDI 1) (Rho-GDI alpha)	ARHGDIA GDIA1	Homo sapiens (Human)	204	DISEASE: Nephrotic syndrome 8 (NPHS8) [MIM:615244]: A form of nephrotic syndrome, a renal disease clinically characterized by progressive renal failure, severe proteinuria, hypoalbuminemia, hyperlipidemia and edema. Kidney biopsies show diffuse mesangial sclerosis, with small glomeruli, hypercellularity, increased extracellular matrix, and contracted/collapsed glomerular tufts surrounded by immat…				P52565
G3V4P8	G3V4P8	G3V4P8_HUMAN	unreviewed	Glia maturation factor beta (Fragment)	GMFB	Homo sapiens (Human)	150					G3V4P8
P19338	P19338	NUCL_HUMAN	reviewed	Nucleolin (Protein C23)	NCL	Homo sapiens (Human)	710					P19338
P67809	P67809	YBOX1_HUMAN	reviewed	Y-box-binding protein 1 (YB-1) (CCAAT-binding transcription factor I subunit A) (CBF-A) (DNA-binding protein B) (DBPB) (Enhancer factor I subunit A) (EFI-A) (Nuclease-sensitive element-binding protein 1) (Y-box transcription factor)	YBX1 NSEP1 YB1	Homo sapiens (Human)	324					P67809
P22087	P22087	FBRL_HUMAN	reviewed	rRNA 2'-O-methyltransferase fibrillarin (EC 2.1.1.-) (34 kDa nucleolar scleroderma antigen) (Histone-glutamine methyltransferase) (U6 snRNA 2'-O-methyltransferase fibrillarin)	FBL FIB1 FLRN	Homo sapiens (Human)	321					P22087
P00505	P00505	AATM_HUMAN	reviewed	Aspartate aminotransferase, mitochondrial (mAspAT) (EC 2.6.1.1) (EC 2.6.1.7) (Fatty acid-binding protein) (FABP-1) (Glutamate oxaloacetate transaminase 2) (Kynurenine aminotransferase 4) (Kynurenine aminotransferase IV) (Kynurenine--oxoglutarate transaminase 4) (Kynurenine--oxoglutarate transaminase IV) (Plasma membrane-associated fatty acid-binding protein) (FABPpm) (Transaminase A)	GOT2 KYAT4	Homo sapiens (Human)	430	DISEASE: Developmental and epileptic encephalopathy 82 (DEE82) [MIM:618721]: A form of epileptic encephalopathy, a heterogeneous group of severe early-onset epilepsies characterized by refractory seizures, neurodevelopmental impairment, and poor prognosis. Development is normal prior to seizure onset, after which cognitive and motor delays become apparent. DEE82 is an autosomal recessive metaboli…	BIOPHYSICOCHEMICAL PROPERTIES: pH dependence: Optimum pH is 8.5. {ECO:0000269|PubMed:26902786};			P00505
A0A087WUT6	A0A087WUT6	A0A087WUT6_HUMAN	unreviewed	Eukaryotic translation initiation factor 5B (Translation initiation factor IF-2)	EIF5B	Homo sapiens (Human)	1220					A0A087WUT6
P05060	P05060	SCG1_HUMAN	reviewed	Secretogranin-1 (Chromogranin-B) (CgB) (Secretogranin I) (SgI) [Cleaved into: PE-11; GAWK peptide; CCB peptide]	CHGB SCG1	Homo sapiens (Human)	677					P05060
A0A087WU65	A0A087WU65	A0A087WU65_HUMAN	unreviewed	Vacuolar protein sorting-associated protein 45	VPS45	Homo sapiens (Human)	447					A0A087WU65
J3QL05	J3QL05	J3QL05_HUMAN	unreviewed	Serine/arginine-rich splicing factor 2 (Splicing component, 35 kDa) (Splicing factor SC35) (Splicing factor, arginine/serine-rich 2) (Fragment)	SRSF2	Homo sapiens (Human)	130					J3QL05
Q9H1E3	Q9H1E3	NUCKS_HUMAN	reviewed	Nuclear ubiquitous casein and cyclin-dependent kinase substrate 1 (P1)	NUCKS1 NUCKS JC7	Homo sapiens (Human)	243					Q9H1E3
Q9NP97	Q9NP97	DLRB1_HUMAN	reviewed	Dynein light chain roadblock-type 1 (Bithoraxoid-like protein) (BLP) (Dynein light chain 2A, cytoplasmic) (Dynein-associated protein Km23) (Roadblock domain-containing protein 1)	DYNLRB1 BITH DNCL2A DNLC2A ROBLD1 HSPC162	Homo sapiens (Human)	96					Q9NP97
P68036	P68036	UB2L3_HUMAN	reviewed	Ubiquitin-conjugating enzyme E2 L3 (EC 2.3.2.23) (E2 ubiquitin-conjugating enzyme L3) (L-UBC) (UbcH7) (Ubiquitin carrier protein L3) (Ubiquitin-conjugating enzyme E2-F1) (Ubiquitin-protein ligase L3)	UBE2L3 UBCE7 UBCH7	Homo sapiens (Human)	154				PATHWAY: Protein modification; protein ubiquitination. {ECO:0000255|PROSITE-ProRule:PRU00388}.	P68036
Q00059	Q00059	TFAM_HUMAN	reviewed	Transcription factor A, mitochondrial (mtTFA) (Mitochondrial transcription factor 1) (MtTF1) (Transcription factor 6) (TCF-6) (Transcription factor 6-like 2)	TFAM TCF6 TCF6L2	Homo sapiens (Human)	246	DISEASE: Mitochondrial DNA depletion syndrome 15, hepatocerebral type (MTDPS15) [MIM:617156]: An autosomal recessive mitochondrial disorder characterized by severe intrauterine growth restriction, neonatal-onset hypoglycemia and liver dysfunction, mitochondrial DNA depletion in liver and skeletal muscle, and abnormal mitochondrial morphology observed in skeletal muscle. Hepatic pathology includes…				Q00059
Q02880	Q02880	TOP2B_HUMAN	reviewed	DNA topoisomerase 2-beta (EC 5.6.2.2) (DNA topoisomerase II, beta isozyme)	TOP2B	Homo sapiens (Human)	1626	DISEASE: Note=A defect in TOP2B is associated with autism spectrum disorder (ASD). {ECO:0000269|PubMed:28343847}.				Q02880
P55265	P55265	DSRAD_HUMAN	reviewed	Double-stranded RNA-specific adenosine deaminase (DRADA) (EC 3.5.4.37) (136 kDa double-stranded RNA-binding protein) (p136) (Interferon-inducible protein 4) (IFI-4) (K88DSRBP)	ADAR ADAR1 DSRAD G1P1 IFI4	Homo sapiens (Human)	1226	DISEASE: Dyschromatosis symmetrica hereditaria (DSH) [MIM:127400]: An autosomal dominant pigmentary genodermatosis characterized by a mixture of hyperpigmented and hypopigmented macules distributed on the face and the dorsal parts of the hands and feet, that appear in infancy or early childhood. {ECO:0000269|PubMed:12916015, ECO:0000269|PubMed:15146470, ECO:0000269|PubMed:15659327}. Note=The dise…				P55265
P24534	P24534	EF1B_HUMAN	reviewed	Elongation factor 1-beta (EF-1-beta)	EEF1B2 EEF1B EF1B	Homo sapiens (Human)	225					P24534
Q06323	Q06323	PSME1_HUMAN	reviewed	Proteasome activator complex subunit 1 (11S regulator complex subunit alpha) (REG-alpha) (Activator of multicatalytic protease subunit 1) (Interferon gamma up-regulated I-5111 protein) (IGUP I-5111) (Proteasome activator 28 subunit alpha) (PA28a) (PA28alpha)	PSME1 IFI5111	Homo sapiens (Human)	249					Q06323
A9Z1X7	A9Z1X7	A9Z1X7_HUMAN	unreviewed	Serine/arginine repetitive matrix protein 1	SRRM1	Homo sapiens (Human)	913					A9Z1X7
P31150	P31150	GDIA_HUMAN	reviewed	Rab GDP dissociation inhibitor alpha (Rab GDI alpha) (Guanosine diphosphate dissociation inhibitor 1) (GDI-1) (Oligophrenin-2) (Protein XAP-4)	GDI1 GDIL OPHN2 RABGDIA XAP4	Homo sapiens (Human)	447	DISEASE: Mental retardation, X-linked 41 (MRX41) [MIM:300849]: A disorder characterized by significantly below average general intellectual functioning associated with impairments in adaptive behavior and manifested during the developmental period. Intellectual deficiency is the only primary symptom of non-syndromic X-linked mental retardation, while syndromic mental retardation presents with ass…				P31150
Q96I24	Q96I24	FUBP3_HUMAN	reviewed	Far upstream element-binding protein 3 (FUSE-binding protein 3)	FUBP3 FBP3	Homo sapiens (Human)	572					Q96I24
P17174	P17174	AATC_HUMAN	reviewed	Aspartate aminotransferase, cytoplasmic (cAspAT) (EC 2.6.1.1) (EC 2.6.1.3) (Cysteine aminotransferase, cytoplasmic) (Cysteine transaminase, cytoplasmic) (cCAT) (Glutamate oxaloacetate transaminase 1) (Transaminase A)	GOT1	Homo sapiens (Human)	413					P17174
A0A087WTP3	A0A087WTP3	A0A087WTP3_HUMAN	unreviewed	Far upstream element-binding protein 2	KHSRP	Homo sapiens (Human)	711					A0A087WTP3
P49792	P49792	RBP2_HUMAN	reviewed	E3 SUMO-protein ligase RanBP2 (EC 2.3.2.-) (358 kDa nucleoporin) (Nuclear pore complex protein Nup358) (Nucleoporin Nup358) (Ran-binding protein 2) (RanBP2) (p270)	RANBP2 NUP358	Homo sapiens (Human)	3224	DISEASE: Encephalopathy, acute, infection-induced, 3 (IIAE3) [MIM:608033]: A rapidly progressive encephalopathy manifesting in susceptible individuals with seizures and coma. It can occur within days in otherwise healthy children after common viral infections such as influenza and parainfluenza, without evidence of viral infection of the brain or inflammatory cell infiltration. Brain T2-weighted …			PATHWAY: Protein modification; protein sumoylation.	P49792
O00567	O00567	NOP56_HUMAN	reviewed	Nucleolar protein 56 (Nucleolar protein 5A)	NOP56 NOL5A	Homo sapiens (Human)	594	DISEASE: Spinocerebellar ataxia 36 (SCA36) [MIM:614153]: A form of spinocerebellar ataxia, a clinically and genetically heterogeneous group of cerebellar disorders. Patients show progressive incoordination of gait and often poor coordination of hands, speech and eye movements, due to degeneration of the cerebellum with variable involvement of the brainstem and spinal cord. SCA36 is characterized …				O00567
A0A0J9YYL3	A0A0J9YYL3	A0A0J9YYL3_HUMAN	unreviewed	60 kDa poly(U)-binding-splicing factor (Poly(U)-binding-splicing factor PUF60) (Fragment)	PUF60	Homo sapiens (Human)	505					A0A0J9YYL3
P62829	P62829	RL23_HUMAN	reviewed	60S ribosomal protein L23 (60S ribosomal protein L17) (Large ribosomal subunit protein uL14)	RPL23	Homo sapiens (Human)	140					P62829
A0A087WY71	A0A087WY71	A0A087WY71_HUMAN	unreviewed	AP-2 complex subunit mu	AP2M1	Homo sapiens (Human)	434					A0A087WY71
E9PNC7	E9PNC7	E9PNC7_HUMAN	unreviewed	Dr1-associated corepressor (Fragment)	DRAP1	Homo sapiens (Human)	155					E9PNC7
E9PIN3	E9PIN3	E9PIN3_HUMAN	unreviewed	Nuclear RNA export factor 1 (Fragment)	NXF1	Homo sapiens (Human)	603					E9PIN3
Q01780	Q01780	EXOSX_HUMAN	reviewed	Exosome component 10 (EC 3.1.13.-) (Autoantigen PM/Scl 2) (P100 polymyositis-scleroderma overlap syndrome-associated autoantigen) (Polymyositis/scleroderma autoantigen 100 kDa) (PM/Scl-100) (Polymyositis/scleroderma autoantigen 2)	EXOSC10 PMSCL PMSCL2 RRP6	Homo sapiens (Human)	885					Q01780

## Sheet: Proteins_UP
yourlist:M20210417A94466D2655679D1FD8953E075198DA8249D86K	Entry	Entry name	Status	Protein names	Gene names	Organism	Length	Involvement in disease	pH dependence	Redox potential	Pathway	yourlist:M20210417A94466D2655679D1FD8953E075198DA8249D1AV
Q9Y6G9	Q9Y6G9	DC1L1_HUMAN	reviewed	Cytoplasmic dynein 1 light intermediate chain 1 (LIC1) (Dynein light chain A) (DLC-A) (Dynein light intermediate chain 1, cytosolic)	DYNC1LI1 DNCLI1	Homo sapiens (Human)	523					Q9Y6G9
P11021	P11021	BIP_HUMAN	reviewed	Endoplasmic reticulum chaperone BiP (EC 3.6.4.10) (78 kDa glucose-regulated protein) (GRP-78) (Binding-immunoglobulin protein) (BiP) (Heat shock protein 70 family protein 5) (HSP70 family protein 5) (Heat shock protein family A member 5) (Immunoglobulin heavy chain-binding protein)	HSPA5 GRP78	Homo sapiens (Human)	654	DISEASE: Note=Autoantigen in rheumatoid arthritis. {ECO:0000269|PubMed:11160188}.				P11021
Q14165	Q14165	MLEC_HUMAN	reviewed	Malectin	MLEC KIAA0152	Homo sapiens (Human)	292					Q14165
F5GYQ2	F5GYQ2	F5GYQ2_HUMAN	unreviewed	Multifunctional methyltransferase subunit TRM112-like protein (tRNA methyltransferase 112 homolog)	TRMT112	Homo sapiens (Human)	81					F5GYQ2
A0A1B0GW44	A0A1B0GW44	A0A1B0GW44_HUMAN	unreviewed	Cathepsin D (EC 3.4.23.5)	CTSD	Homo sapiens (Human)	405					A0A1B0GW44
P27797	P27797	CALR_HUMAN	reviewed	Calreticulin (CRP55) (Calregulin) (Endoplasmic reticulum resident protein 60) (ERp60) (HACBP) (grp60)	CALR CRTC	Homo sapiens (Human)	417	DISEASE: Note=CARL somatic mutations are frequently found in myeloproliferative neoplasms lacking JAK2 or MPL mutations. Myeloproliferative neoplasms are chronic myeloid cancers characterized by overproduction of mature blood cells, and may evolve into acute myeloid leukemia. In addition to chronic myeloid leukemia with the BCR-ABL fusion gene, the three most common myeloproliferative neoplasms a…				P27797
F5H6U7	F5H6U7	F5H6U7_HUMAN	unreviewed	Vesicle transport protein GOT1B	GOLT1B	Homo sapiens (Human)	128					F5H6U7
P11047	P11047	LAMC1_HUMAN	reviewed	Laminin subunit gamma-1 (Laminin B2 chain) (Laminin-1 subunit gamma) (Laminin-10 subunit gamma) (Laminin-11 subunit gamma) (Laminin-2 subunit gamma) (Laminin-3 subunit gamma) (Laminin-4 subunit gamma) (Laminin-6 subunit gamma) (Laminin-7 subunit gamma) (Laminin-8 subunit gamma) (Laminin-9 subunit gamma) (S-laminin subunit gamma) (S-LAM gamma)	LAMC1 LAMB2	Homo sapiens (Human)	1609					P11047
Q9UHG3	Q9UHG3	PCYOX_HUMAN	reviewed	Prenylcysteine oxidase 1 (EC 1.8.3.5) (Prenylcysteine lyase)	PCYOX1 KIAA0908 PCL1 UNQ597/PRO1183	Homo sapiens (Human)	505					Q9UHG3
A0A0U1RR32	A0A0U1RR32	A0A0U1RR32_HUMAN	unreviewed	Histone H2A	hCG_2039566	Homo sapiens (Human)	169					A0A0U1RR32
P11166	P11166	GTR1_HUMAN	reviewed	Solute carrier family 2, facilitated glucose transporter member 1 (Glucose transporter type 1, erythrocyte/brain) (GLUT-1) (HepG2 glucose transporter)	SLC2A1 GLUT1	Homo sapiens (Human)	492	DISEASE: GLUT1 deficiency syndrome 1 (GLUT1DS1) [MIM:606777]: A neurologic disorder showing wide phenotypic variability. The most severe 'classic' phenotype comprises infantile-onset epileptic encephalopathy associated with delayed development, acquired microcephaly, motor incoordination, and spasticity. Onset of seizures, usually characterized by apneic episodes, staring spells, and episodic eye…			PATHWAY: Carbohydrate degradation.	P11166
P07741	P07741	APT_HUMAN	reviewed	Adenine phosphoribosyltransferase (APRT) (EC 2.4.2.7)	APRT	Homo sapiens (Human)	180	DISEASE: Adenine phosphoribosyltransferase deficiency (APRTD) [MIM:614723]: An enzymatic deficiency that can lead to urolithiasis and renal failure. Patients have 2,8-dihydroxyadenine (DHA) urinary stones. {ECO:0000269|PubMed:11243733, ECO:0000269|PubMed:1353080, ECO:0000269|PubMed:15571218, ECO:0000269|PubMed:1746557, ECO:0000269|PubMed:21635362, ECO:0000269|PubMed:3343350, ECO:0000269|PubMed:36…			PATHWAY: Purine metabolism; AMP biosynthesis via salvage pathway; AMP from adenine: step 1/1.	P07741
Q16777	Q16777	H2A2C_HUMAN	reviewed	Histone H2A type 2-C (H2A-clustered histone 20) (Histone H2A-GL101) (Histone H2A/q)	H2AC20 H2AFQ HIST2H2AC	Homo sapiens (Human)	129					Q16777
Q96CX2	Q96CX2	KCD12_HUMAN	reviewed	BTB/POZ domain-containing protein KCTD12 (Pfetin) (Predominantly fetal expressed T1 domain)	KCTD12 C13orf2 KIAA1778 PFET1	Homo sapiens (Human)	325					Q96CX2
C9J5X1	C9J5X1	C9J5X1_HUMAN	unreviewed	Tyrosine-protein kinase receptor (EC 2.7.10.1)	IGF1R	Homo sapiens (Human)	1366					C9J5X1
P14625	P14625	ENPL_HUMAN	reviewed	Endoplasmin (94 kDa glucose-regulated protein) (GRP-94) (Heat shock protein 90 kDa beta member 1) (Tumor rejection antigen 1) (gp96 homolog)	HSP90B1 GRP94 TRA1	Homo sapiens (Human)	803					P14625
P04792	P04792	HSPB1_HUMAN	reviewed	Heat shock protein beta-1 (HspB1) (28 kDa heat shock protein) (Estrogen-regulated 24 kDa protein) (Heat shock 27 kDa protein) (HSP 27) (Stress-responsive protein 27) (SRP27)	HSPB1 HSP27 HSP28	Homo sapiens (Human)	205	DISEASE: Charcot-Marie-Tooth disease 2F (CMT2F) [MIM:606595]: A dominant axonal form of Charcot-Marie-Tooth disease, a disorder of the peripheral nervous system, characterized by progressive weakness and atrophy, initially of the peroneal muscles and later of the distal muscles of the arms. Charcot-Marie-Tooth disease is classified in two main groups on the basis of electrophysiologic properties …				P04792
P63167	P63167	DYL1_HUMAN	reviewed	Dynein light chain 1, cytoplasmic (8 kDa dynein light chain) (DLC8) (Dynein light chain LC8-type 1) (Protein inhibitor of neuronal nitric oxide synthase) (PIN)	DYNLL1 DLC1 DNCL1 DNCLC1 HDLC1	Homo sapiens (Human)	89					P63167
Q969H8	Q969H8	MYDGF_HUMAN	reviewed	Myeloid-derived growth factor (MYDGF)	MYDGF C19orf10	Homo sapiens (Human)	173					Q969H8
P02786	P02786	TFR1_HUMAN	reviewed	Transferrin receptor protein 1 (TR) (TfR) (TfR1) (Trfr) (T9) (p90) (CD antigen CD71) [Cleaved into: Transferrin receptor protein 1, serum form (sTfR)]	TFRC	Homo sapiens (Human)	760	DISEASE: Immunodeficiency 46 (IMD46) [MIM:616740]: An autosomal recessive primary immunodeficiency disorder characterized by early-onset chronic diarrhea, recurrent infections, hypo- or agammaglobulinemia, normal lymphocyte counts, intermittent neutropenia, and intermittent thrombocytopenia. {ECO:0000269|PubMed:26642240}. Note=The disease is caused by variants affecting the gene represented in th…				P02786
P68032	P68032	ACTC_HUMAN	reviewed	Actin, alpha cardiac muscle 1 (Alpha-cardiac actin) [Cleaved into: Actin, alpha cardiac muscle 1, intermediate form]	ACTC1 ACTC	Homo sapiens (Human)	377	DISEASE: Cardiomyopathy, dilated 1R (CMD1R) [MIM:613424]: A disorder characterized by ventricular dilation and impaired systolic function, resulting in congestive heart failure and arrhythmia. Patients are at risk of premature death. {ECO:0000269|PubMed:9563954}. Note=The disease is caused by variants affecting the gene represented in this entry.; DISEASE: Cardiomyopathy, familial hypertrophic 11…				P68032
Q15274	Q15274	NADC_HUMAN	reviewed	Nicotinate-nucleotide pyrophosphorylase [carboxylating] (EC 2.4.2.19) (Quinolinate phosphoribosyltransferase [decarboxylating]) (QAPRTase) (QPRTase)	QPRT	Homo sapiens (Human)	297				PATHWAY: Cofactor biosynthesis; NAD(+) biosynthesis; nicotinate D-ribonucleotide from quinolinate: step 1/1. {ECO:0000269|PubMed:17868694, ECO:0000269|PubMed:24038671, ECO:0000269|PubMed:9473669}.	Q15274
X6R3G6	X6R3G6	X6R3G6_HUMAN		Deleted.								X6R3G6
P21283	P21283	VATC1_HUMAN	reviewed	V-type proton ATPase subunit C 1 (V-ATPase subunit C 1) (Vacuolar proton pump subunit C 1)	ATP6V1C1 ATP6C ATP6D VATC	Homo sapiens (Human)	382					P21283
E9PB90	E9PB90	E9PB90_HUMAN	unreviewed	Hexokinase (EC 2.7.1.1)	HK2	Homo sapiens (Human)	889				PATHWAY: Carbohydrate degradation; glycolysis; D-glyceraldehyde 3-phosphate and glycerone phosphate from D-glucose: step 1/4. {ECO:0000256|ARBA:ARBA00004888}.; PATHWAY: Carbohydrate metabolism; hexose metabolism. {ECO:0000256|ARBA:ARBA00005028}.	E9PB90
O00764	O00764	PDXK_HUMAN	reviewed	Pyridoxal kinase (EC 2.7.1.35) (Pyridoxine kinase)	PDXK C21orf124 C21orf97 PKH PNK PRED79	Homo sapiens (Human)	312	DISEASE: Neuropathy, hereditary motor and sensory, 6C, with optic atrophy (HMSN6C) [MIM:618511]: An autosomal recessive neurologic disorder characterized by childhood onset of axonal, sensorimotor polyneuropathy affecting mainly the lower limbs, and adult-onset optic atrophy. Clinical features include progressive distal muscle weakness and atrophy, significant standing and walking difficulties, a…	BIOPHYSICOCHEMICAL PROPERTIES: pH dependence: Optimum pH is 5.5-6.0. {ECO:0000269|PubMed:10987144};		PATHWAY: Cofactor metabolism; pyridoxal 5'-phosphate salvage; pyridoxal 5'-phosphate from pyridoxal: step 1/1. {ECO:0000269|PubMed:31187503, ECO:0000305|PubMed:17766369}.; PATHWAY: Cofactor metabolism; pyridoxal 5'-phosphate salvage; pyridoxine 5'-phosphate from pyridoxine: step 1/1. {ECO:0000305|PubMed:17766369}.; PATHWAY: Cofactor metabolism; pyridoxal 5'-phosphate salvage; pyridoxamine 5'-phos…	O00764
Q9UBV8	Q9UBV8	PEF1_HUMAN	reviewed	Peflin (PEF protein with a long N-terminal hydrophobic domain) (Penta-EF hand domain-containing protein 1)	PEF1 ABP32 UNQ1845/PRO3573	Homo sapiens (Human)	284					Q9UBV8
Q13217	Q13217	DNJC3_HUMAN	reviewed	DnaJ homolog subfamily C member 3 (Endoplasmic reticulum DNA J domain-containing protein 6) (ER-resident protein ERdj6) (ERdj6) (Interferon-induced, double-stranded RNA-activated protein kinase inhibitor) (Protein kinase inhibitor of 58 kDa) (Protein kinase inhibitor p58)	DNAJC3 P58IPK PRKRI	Homo sapiens (Human)	504	DISEASE: Ataxia, combined cerebellar and peripheral, with hearing loss and diabetes mellitus (ACPHD) [MIM:616192]: A disease characterized by juvenile-onset diabetes and neurodegeneration, resulting in ataxia, upper-motor-neuron damage, peripheral neuropathy, hearing loss, and cerebral atrophy. {ECO:0000269|PubMed:25466870}. Note=The disease is caused by variants affecting the gene represented in…				Q13217
Q7L099	Q7L099	RUFY3_HUMAN	reviewed	Protein RUFY3 (RUN and FYVE domain-containing protein 3) (Rap2-interacting protein x) (RIPx) (Single axon-regulated protein) (Singar)	RUFY3 KIAA0871	Homo sapiens (Human)	469					Q7L099
P10768	P10768	ESTD_HUMAN	reviewed	S-formylglutathione hydrolase (FGH) (EC 3.1.2.12) (Esterase D) (Methylumbelliferyl-acetate deacetylase) (EC 3.1.1.56)	ESD	Homo sapiens (Human)	282					P10768
H0YLF3	H0YLF3	H0YLF3_HUMAN	unreviewed	Beta-2-microglobulin (Fragment)	B2M	Homo sapiens (Human)	71					H0YLF3
Q7L5N7	Q7L5N7	PCAT2_HUMAN	reviewed	Lysophosphatidylcholine acyltransferase 2 (LPC acyltransferase 2) (LPCAT-2) (LysoPC acyltransferase 2) (EC 2.3.1.23) (1-acylglycerol-3-phosphate O-acyltransferase 11) (1-AGP acyltransferase 11) (1-AGPAT 11) (EC 2.3.1.51) (1-acylglycerophosphocholine O-acyltransferase) (1-alkenylglycerophosphocholine O-acyltransferase) (EC 2.3.1.25) (1-alkylglycerophosphocholine O-acetyltransferase) (EC 2.3.1.67) …	LPCAT2 AGPAT11 AYTL1	Homo sapiens (Human)	544				PATHWAY: Lipid metabolism; phospholipid metabolism.	Q7L5N7
Q9HCN8	Q9HCN8	SDF2L_HUMAN	reviewed	Stromal cell-derived factor 2-like protein 1 (SDF2-like protein 1) (PWP1-interacting protein 8)	SDF2L1 UNQ1941/PRO4424	Homo sapiens (Human)	221					Q9HCN8
O43809	O43809	CPSF5_HUMAN	reviewed	Cleavage and polyadenylation specificity factor subunit 5 (Cleavage and polyadenylation specificity factor 25 kDa subunit) (CPSF 25 kDa subunit) (Cleavage factor Im complex 25 kDa subunit) (CFIm25) (Nucleoside diphosphate-linked moiety X motif 21) (Nudix motif 21) (Nudix hydrolase 21) (Pre-mRNA cleavage factor Im 68 kDa subunit)	NUDT21 CFIM25 CPSF25 CPSF5	Homo sapiens (Human)	227					O43809
Q08379	Q08379	GOGA2_HUMAN	reviewed	Golgin subfamily A member 2 (130 kDa cis-Golgi matrix protein) (GM130) (GM130 autoantigen) (Golgin-95)	GOLGA2	Homo sapiens (Human)	1002					Q08379
Q8IZ83	Q8IZ83	A16A1_HUMAN	reviewed	Aldehyde dehydrogenase family 16 member A1	ALDH16A1	Homo sapiens (Human)	802					Q8IZ83
P33947	P33947	ERD22_HUMAN	reviewed	ER lumen protein-retaining receptor 2 (ERD2-like protein 1) (ELP-1) (KDEL endoplasmic reticulum protein retention receptor 2) (KDEL receptor 2)	KDELR2 ERD2.2	Homo sapiens (Human)	212					P33947
P36405	P36405	ARL3_HUMAN	reviewed	ADP-ribosylation factor-like protein 3	ARL3 ARFL3	Homo sapiens (Human)	182	DISEASE: Joubert syndrome 35 (JBTS35) [MIM:618161]: A form of Joubert syndrome, a disorder presenting with cerebellar ataxia, oculomotor apraxia, hypotonia, neonatal breathing abnormalities and psychomotor delay. Neuroradiologically, it is characterized by cerebellar vermian hypoplasia/aplasia, thickened and reoriented superior cerebellar peduncles, and an abnormally large interpeduncular fossa, …				P36405
A8MU58	A8MU58	A8MU58_HUMAN	unreviewed	Aminoacyl tRNA synthase complex-interacting multifunctional protein 2	AIMP2	Homo sapiens (Human)	242					A8MU58
Q9NP72	Q9NP72	RAB18_HUMAN	reviewed	Ras-related protein Rab-18	RAB18	Homo sapiens (Human)	206	DISEASE: Warburg micro syndrome 3 (WARBM3) [MIM:614222]: A rare syndrome characterized by microcephaly, microphthalmia, microcornia, congenital cataracts, optic atrophy, cortical dysplasia, in particular corpus callosum hypoplasia, severe mental retardation, spastic diplegia, and hypogonadism. {ECO:0000269|PubMed:21473985}. Note=The disease is caused by variants affecting the gene represented in …				Q9NP72
Q9Y5S2	Q9Y5S2	MRCKB_HUMAN	reviewed	Serine/threonine-protein kinase MRCK beta (EC 2.7.11.1) (CDC42-binding protein kinase beta) (CDC42BP-beta) (DMPK-like beta) (Myotonic dystrophy kinase-related CDC42-binding kinase beta) (MRCK beta) (Myotonic dystrophy protein kinase-like beta)	CDC42BPB KIAA1124	Homo sapiens (Human)	1711					Q9Y5S2
O60493	O60493	SNX3_HUMAN	reviewed	Sorting nexin-3 (Protein SDP3)	SNX3	Homo sapiens (Human)	162	DISEASE: Note=A chromosomal aberration involving SNX3 has been found in patients with syndromic microphthalmia. Translocation t(6;13)(q21;q12). {ECO:0000269|PubMed:12471201}.				O60493
E9PPC8	E9PPC8	E9PPC8_HUMAN	unreviewed	Serine/threonine-protein phosphatase (EC 3.1.3.16) (Fragment)	PPP3CA	Homo sapiens (Human)	132					E9PPC8
O96005	O96005	CLPT1_HUMAN	reviewed	Cleft lip and palate transmembrane protein 1	CLPTM1	Homo sapiens (Human)	669					O96005
E7EVX8	E7EVX8	E7EVX8_HUMAN	unreviewed	Pre-mRNA-processing factor 31 (U4/U6 small nuclear ribonucleoprotein Prp31)	PRPF31	Homo sapiens (Human)	493					E7EVX8
B5MBZ8	B5MBZ8	B5MBZ8_HUMAN	unreviewed	Protein phosphatase 1 regulatory subunit 7	PPP1R7	Homo sapiens (Human)	274					B5MBZ8
Q10471	Q10471	GALT2_HUMAN	reviewed	Polypeptide N-acetylgalactosaminyltransferase 2 (EC 2.4.1.41) (Polypeptide GalNAc transferase 2) (GalNAc-T2) (pp-GaNTase 2) (Protein-UDP acetylgalactosaminyltransferase 2) (UDP-GalNAc:polypeptide N-acetylgalactosaminyltransferase 2) [Cleaved into: Polypeptide N-acetylgalactosaminyltransferase 2 soluble form]	GALNT2	Homo sapiens (Human)	571	DISEASE: Congenital disorder of glycosylation 2T (CDG2T) [MIM:618885]: A form of congenital disorder of glycosylation, a genetically heterogeneous group of multisystem disorders caused by a defect in glycoprotein biosynthesis and characterized by under-glycosylated serum glycoproteins. Congenital disorders of glycosylation result in a wide variety of clinical features, such as defects in the nerv…			PATHWAY: Protein modification; protein glycosylation. {ECO:0000269|PubMed:16434399, ECO:0000269|PubMed:25939779, ECO:0000269|PubMed:7592619}.	Q10471
P00374	P00374	DYR_HUMAN	reviewed	Dihydrofolate reductase (EC 1.5.1.3)	DHFR	Homo sapiens (Human)	187	DISEASE: Megaloblastic anemia due to dihydrofolate reductase deficiency (DHFRD) [MIM:613839]: An inborn error of metabolism, characterized by megaloblastic anemia and/or pancytopenia, severe cerebral folate deficiency, and cerebral tetrahydrobiopterin deficiency. Clinical features include variable neurologic symptoms, ranging from severe developmental delay and generalized seizures in infancy, to…			PATHWAY: Cofactor biosynthesis; tetrahydrofolate biosynthesis; 5,6,7,8-tetrahydrofolate from 7,8-dihydrofolate: step 1/1.	P00374
P08240	P08240	SRPRA_HUMAN	reviewed	Signal recognition particle receptor subunit alpha (SR-alpha) (Docking protein alpha) (DP-alpha)	SRPRA SRPR	Homo sapiens (Human)	638					P08240
Q6UXN9	Q6UXN9	WDR82_HUMAN	reviewed	WD repeat-containing protein 82 (Protein TMEM113) (Swd2)	WDR82 TMEM113 WDR82A UNQ9342/PRO34047	Homo sapiens (Human)	313					Q6UXN9
H0YAL7	H0YAL7	H0YAL7_HUMAN	unreviewed	Eukaryotic translation elongation factor 1 epsilon-1 (Fragment)	EEF1E1	Homo sapiens (Human)	136					H0YAL7
P68431	P68431	H31_HUMAN	reviewed	Histone H3.1 (Histone H3/a) (Histone H3/b) (Histone H3/c) (Histone H3/d) (Histone H3/f) (Histone H3/h) (Histone H3/i) (Histone H3/j) (Histone H3/k) (Histone H3/l)	H3C1 H3FA HIST1H3A; H3C2 H3FL HIST1H3B; H3C3 H3FC HIST1H3C; H3C4 H3FB HIST1H3D; H3C6 H3FD HIST1H3E; H3C7 H3FI HIST1H3F; H3C8 H3FH HIST1H3G; H3C10 H3FK HIST1H3H; H3C11 H3FF HIST1H3I; H3C12 H3FJ HIST1H3J	Homo sapiens (Human)	136	DISEASE: Glioma (GLM) [MIM:137800]: Gliomas are benign or malignant central nervous system neoplasms derived from glial cells. They comprise astrocytomas and glioblastoma multiforme that are derived from astrocytes, oligodendrogliomas derived from oligodendrocytes and ependymomas derived from ependymocytes. {ECO:0000269|PubMed:22286216}. Note=The gene represented in this entry is involved in dise…				P68431
Q66K74	Q66K74	MAP1S_HUMAN	reviewed	Microtubule-associated protein 1S (MAP-1S) (BPY2-interacting protein 1) (Microtubule-associated protein 8) (Variable charge Y chromosome 2-interacting protein 1) (VCY2-interacting protein 1) (VCY2IP-1) [Cleaved into: MAP1S heavy chain; MAP1S light chain]	MAP1S BPY2IP1 C19orf5 MAP8 VCY2IP1	Homo sapiens (Human)	1059					Q66K74
Q5TB53	Q5TB53	Q5TB53_HUMAN	unreviewed	Transmembrane 9 superfamily member (Fragment)	TM9SF3	Homo sapiens (Human)	253					Q5TB53
Q99627	Q99627	CSN8_HUMAN	reviewed	COP9 signalosome complex subunit 8 (SGN8) (Signalosome subunit 8) (COP9 homolog) (hCOP9) (JAB1-containing signalosome subunit 8)	COPS8 CSN8	Homo sapiens (Human)	209					Q99627
A0A0C4DGX4	A0A0C4DGX4	A0A0C4DGX4_HUMAN	unreviewed	Cullin-1	CUL1	Homo sapiens (Human)	752				PATHWAY: Protein modification; protein ubiquitination. {ECO:0000256|ARBA:ARBA00004906}.	A0A0C4DGX4
Q96QR8	Q96QR8	PURB_HUMAN	reviewed	Transcriptional activator protein Pur-beta (Purine-rich element-binding protein B)	PURB	Homo sapiens (Human)	312					Q96QR8
Q08722	Q08722	CD47_HUMAN	reviewed	Leukocyte surface antigen CD47 (Antigenic surface determinant protein OA3) (Integrin-associated protein) (IAP) (Protein MER6) (CD antigen CD47)	CD47 MER6	Homo sapiens (Human)	323					Q08722
K7EQ37	K7EQ37	K7EQ37_HUMAN	unreviewed	Protein unc-13 homolog D (Fragment)	UNC13D	Homo sapiens (Human)	267					K7EQ37
O75323	O75323	NIPS2_HUMAN	reviewed	Protein NipSnap homolog 2 (NipSnap2) (Glioblastoma-amplified sequence)	NIPSNAP2 GBAS	Homo sapiens (Human)	286					O75323
D6RGI3	D6RGI3	D6RGI3_HUMAN	unreviewed	Septin	SEPTIN11 SEPT11 hCG_24410	Homo sapiens (Human)	425					D6RGI3
A6NHL2	A6NHL2	TBAL3_HUMAN	reviewed	Tubulin alpha chain-like 3	TUBAL3	Homo sapiens (Human)	446					A6NHL2
Q14576	Q14576	ELAV3_HUMAN	reviewed	ELAV-like protein 3 (Hu-antigen C) (HuC) (Paraneoplastic cerebellar degeneration-associated antigen) (Paraneoplastic limbic encephalitis antigen 21)	ELAVL3 HUC PLE21	Homo sapiens (Human)	367					Q14576
E9PC52	E9PC52	E9PC52_HUMAN	unreviewed	Histone-binding protein RBBP7	RBBP7	Homo sapiens (Human)	416					E9PC52
J3KQJ1	J3KQJ1	J3KQJ1_HUMAN	unreviewed	Inactive C-alpha-formylglycine-generating enzyme 2	SUMF2	Homo sapiens (Human)	320					J3KQJ1
A0A087WUV8	A0A087WUV8	A0A087WUV8_HUMAN	unreviewed	Basigin	BSG	Homo sapiens (Human)	189					A0A087WUV8
B0YIW2	B0YIW2	B0YIW2_HUMAN	unreviewed	Apolipoprotein C-III (Apolipoprotein C3)	APOC3	Homo sapiens (Human)	117					B0YIW2
