# Supplementary material for: A Novel Method for Creating a Synthetic L-DOPA Proteome and In Vitro Evidence of Incorporation
Source: Proteomes. 2021 May 24;9(2):24. doi: 10.3390/proteomes9020024 (PMC8162537; doi:10.3390/proteomes9020024)
Supplement: Supplementary file 1 [file proteomes-09-00024-s001.zip › Resubmission_Sup/Supplementary_File_Two.xlsx]

## Sheet: Master_Sheet_Cleaned
Peptide	-10lgP	Mass	Length	ppm	m/z	RT	Fraction	Scan	Source File	#Feature	Accession	PTM	AScore	Found By	Control	DOPA	Conversion
SGDAAIVDM(+15.99)VPGKPM(+15.99)C(+71.04)VESFSDY(+15.99)PPLGR	25.69	3056.39	28	0.6	1019.81	85.66	7	F7:27277	20180414_Joel_PooledBio_TYR_10_1_DDA_1.raw	1	P68104|EF1A1_HUMAN:Q5VTE0|EF1A3_HUMAN	Oxidation (M); Propionamide; L-DOPA	M9:Oxidation (M):1000.00;M15:Oxidation (M):1000.00;C16:Propionamide:1000.00;Y23:L-DOPA:1000.00	PEAKS DB			YES
IVNDDQ(+.98)SFY(+15.99)ADIYM(+15.99)EDGLIK	20.52	2381.06	20	-1.6	1191.54	98.35	7	F7:31756	20180414_Joel_PooledBio_TYR_10_1_DDA_1.raw	1	Q14195|DPYL3_HUMAN:A0A1C7CYX9|A0A1C7CYX9_HUMAN	Oxidation (M)	Q6:Deamidation (NQ):0.00;Y9:L-DOPA:0.00;M14:Oxidation (M):1000.00	PEAKS DB			YES
ITADLLSN(+.98)GIDVY(+15.99)PQKEFDEDSEDR	19.82	2885.31	25	-0.4	962.777	91.84	7	F7:29568	20180414_Joel_PooledBio_TYR_10_1_DDA_1.raw	1	Q9UHD8|SEPT9_HUMAN	L-DOPA	N8:Deamidation (NQ):0.00;Y13:L-DOPA:1000.00	PEAKS DB			YES
A(+43.01)HQVVEDGY(+15.99)EFFAK	19.6	1697.77	14	-1.2	849.89	94.18	7	F7:30384	20180414_Joel_PooledBio_TYR_10_1_DDA_1.raw	1	P62136|PP1A_HUMAN:P36873|PP1G_HUMAN:F8W0W8|F8W0W8_HUMAN:P62140|PP1B_HUMAN	Carbamylation; L-DOPA	A1:Carbamylation:19.30;Y9:L-DOPA:1000.00	PEAKS DB			YES
TVSLGAGAKDELHIVEAEAM(+15.99)N(+.98)Y(+15.99)EGSPIK	18.08	2961.43	28	10.6	741.372	95.21	7	F7:30754	20180414_Joel_PooledBio_TYR_10_1_DDA_1.raw	1	P06748|NPM_HUMAN	Oxidation (M); Deamidation (NQ); L-DOPA	M20:Oxidation (M):1000.00;N21:Deamidation (NQ):1000.00;Y22:L-DOPA:1000.00	PEAKS DB			YES
NIDDGTSDRPY(+15.99)SHALVAGIDR	17.72	2287.08	21	-3.4	763.366	68.89	7	F7:20264	20180414_Joel_PooledBio_TYR_10_1_DDA_1.raw	1	P61353|RL27_HUMAN	L-DOPA	Y11:L-DOPA:1000.00	PEAKS DB			YES
HEQEY(+15.99)M(+15.99)EVR	17.57	1251.52	9	-0.6	626.766	35.55	7	F7:6740	20180414_Joel_PooledBio_TYR_10_1_DDA_1.raw	1	Q15363|TMED2_HUMAN	L-DOPA; Oxidation (M)	Y5:L-DOPA:1000.00;M6:Oxidation (M):1000.00	PEAKS DB			YES
Y(+15.99)(+43.01)QLDKDGVVLFK	16.22	1482.77	12	0.6	742.394	90.93	7	F7:29195	20180414_Joel_PooledBio_TYR_10_1_DDA_1.raw	1	P07237|PDIA1_HUMAN		Y1:L-DOPA:1000.00;Y1:Carbamylation:0.00	PEAKS DB			YES
Y(+43.01)GIVDY(+15.99)M(+15.99)IEQSGPPSK	37.89	1857.85	16	-1.8	929.928	84.92	8	F8:26941	20180414_Joel_PooledBio_TYR_10_1_DDA_2.raw	1	P13667|PDIA4_HUMAN	Carbamylation; L-DOPA; Oxidation (M)	Y1:Carbamylation:46.69;Y6:L-DOPA:1000.00;M7:Oxidation (M):1000.00	PEAKS DB			YES
IVILEY(+15.99)QPSK	32.86	1204.67	10	0.4	603.343	75.45	8	F8:23007	20180414_Joel_PooledBio_TYR_10_1_DDA_2.raw	1	Q15393|SF3B3_HUMAN	L-DOPA	Y6:L-DOPA:1000.00	PEAKS DB			YES
FAVEAANY(+15.99)Q(+.98)DTIGR	31.71	1570.73	14	4.9	786.374	71.34	8	F8:21251	20180414_Joel_PooledBio_TYR_10_1_DDA_2.raw	1	P08670|VIME_HUMAN	L-DOPA	Y8:L-DOPA:1000.00;Q9:Deamidation (NQ):0.00	PEAKS DB			YES
SPAGLQ(+.98)VLNDY(+15.99)LADK	29.83	1619.8	15	-0.9	810.909	84.71	8	F8:26839	20180414_Joel_PooledBio_TYR_10_1_DDA_2.raw	1	P24534|EF1B_HUMAN	L-DOPA	Q6:Deamidation (NQ):0.00;Y11:L-DOPA:1000.00	PEAKS DB			YES
AEDGSVIDY(+15.99)ELIDQDAR	27.15	1923.87	17	3.1	962.945	84.19	8	F8:26685	20180414_Joel_PooledBio_TYR_10_1_DDA_2.raw	1	P07355|ANXA2_HUMAN	L-DOPA	Y9:L-DOPA:1000.00	PEAKS DB			YES
F(+15.99)(+43.01)QSSHHPTDITSLDQY(+15.99)VER	26.13	2334.05	19	-0.1	779.024	83.24	8	F8:26303	20180414_Joel_PooledBio_TYR_10_1_DDA_2.raw	1	P14625|ENPL_HUMAN	Hydroxyl on Phe; Carbamylation; L-DOPA	F1:Hydroxyl on Phe:1000.00;F1:Carbamylation:1000.00;Y16:L-DOPA:1000.00	PEAKS DB			YES
FWEVISDEHGIDPSGNY(+15.99)VGDSDLQLER	24.68	3092.4	27	-1.1	1031.81	95.63	8	F8:30900	20180414_Joel_PooledBio_TYR_10_1_DDA_2.raw	1	Q13509|TBB3_HUMAN	L-DOPA	Y17:L-DOPA:1000.00	PEAKS DB			YES
PVDEY(+15.99)QIFK	24.09	1153.57	9	0.5	577.79	76.61	8	F8:23501	20180414_Joel_PooledBio_TYR_10_1_DDA_2.raw	1	O95373|IPO7_HUMAN	L-DOPA	Y5:L-DOPA:1000.00	PEAKS DB			YES
I(+43.01)DKTDY(+15.99)MVGSYGPR	23.95	1659.76	14	-1	830.885	69.33	8	F8:20313	20180414_Joel_PooledBio_TYR_10_1_DDA_2.raw	1	P52565|GDIR1_HUMAN:J3KTF8|J3KTF8_HUMAN:J3QQX2|J3QQX2_HUMAN	Carbamylation; L-DOPA	I1:Carbamylation:11.10;Y6:L-DOPA:23.70	PEAKS DB			YES
PPPEEFLFY(+15.99)LPGQPEGIR	20.99	2101.05	18	1.2	701.359	111.14	8	F8:35377	20180414_Joel_PooledBio_TYR_10_1_DDA_2.raw	1	Q13740|CD166_HUMAN	L-DOPA	Y9:L-DOPA:1000.00	PEAKS DB			YES
I(+43.01)M(+15.99)GLDLPDGGHLTHGY(+15.99)MSDVK	18.96	2330.07	21	0.4	777.697	85.01	8	F8:26975	20180414_Joel_PooledBio_TYR_10_1_DDA_2.raw	1	P34897|GLYM_HUMAN	Carbamylation; Oxidation (M); L-DOPA	I1:Carbamylation:29.29;M2:Oxidation (M):13.21;Y16:L-DOPA:1000.00	PEAKS DB			YES
S(+43.01)AVGHEY(+15.99)QSK	18.93	1163.52	10	0.1	582.768	36.81	8	F8:6894	20180414_Joel_PooledBio_TYR_10_1_DDA_2.raw	1	Q14247|SRC8_HUMAN	Carbamylation; L-DOPA	S1:Carbamylation:29.63;Y7:L-DOPA:1000.00	PEAKS DB			YES
AQY(+15.99)ESIAAK	18.75	995.492	9	2.2	498.755	45.55	8	F8:10267	20180414_Joel_PooledBio_TYR_10_1_DDA_2.raw	1		L-DOPA	Y3:L-DOPA:1000.00	PEAKS DB			YES
AQY(+15.99)ESLAAK	18.75	995.492	9	2.2	498.755	45.55	8	F8:10267	20180414_Joel_PooledBio_TYR_10_1_DDA_2.raw	1	Q16352|AINX_HUMAN	L-DOPA	Y3:L-DOPA:1000.00	PEAKS DB			YES
KESY(+15.99)SIYIYK	17.94	1308.66	10	-10.4	655.331	67.58	8	F8:19619	20180414_Joel_PooledBio_TYR_10_1_DDA_2.raw	1	Q96A08|H2B1A_HUMAN	L-DOPA	Y4:L-DOPA:12.33	PEAKS DB			YES
WAEQY(+15.99)LK	17.81	952.465	7	-0.6	477.24	66.15	8	F8:18965	20180414_Joel_PooledBio_TYR_10_1_DDA_2.raw	1	P30040|ERP29_HUMAN	L-DOPA	Y5:L-DOPA:1000.00	PEAKS DB			YES
V(+43.01)LVLSQDY(+15.99)GK	17.76	1179.61	10	1.5	590.815	91.5	8	F8:29405	20180414_Joel_PooledBio_TYR_10_1_DDA_2.raw	1	Q01082|SPTB2_HUMAN	Carbamylation; L-DOPA	V1:Carbamylation:46.57;Y8:L-DOPA:1000.00	PEAKS DB			YES
VSDTVVEPY(+15.99)NATLSVH	17.72	1745.85	16	-1.9	873.929	74.2	8	F8:22416	20180414_Joel_PooledBio_TYR_10_1_DDA_2.raw	1	P07437|TBB5_HUMAN:P68371|TBB4B_HUMAN:Q9BVA1|TBB2B_HUMAN:Q13885|TBB2A_HUMAN:P04350|TBB4A_HUMAN:Q9BUF5|TBB6_HUMAN:Q3ZCM7|TBB8_HUMAN	L-DOPA	Y9:L-DOPA:1000.00	PEAKS DB			YES
FEIGEGENLDLPY(+15.99)GLER	17.72	1965.93	17	-0.9	983.972	98.44	8	F8:31802	20180414_Joel_PooledBio_TYR_10_1_DDA_2.raw	1	Q02790|FKBP4_HUMAN	L-DOPA	Y13:L-DOPA:1000.00	PEAKS DB			YES
FWEVISDEHGIDPTGTY(+15.99)HGDSDLQLER	17.34	3131.41	27	0.1	1044.81	90.87	8	F8:29139	20180414_Joel_PooledBio_TYR_10_1_DDA_2.raw	1	P68371|TBB4B_HUMAN:P04350|TBB4A_HUMAN	L-DOPA	Y17:L-DOPA:1000.00	PEAKS DB			YES
LSPPY(+15.99)SSPQEF(+15.99)AQDVGR	17.07	1908.89	17	-2.3	955.448	79.85	8	F8:24826	20180414_Joel_PooledBio_TYR_10_1_DDA_2.raw	1	Q13263|TIF1B_HUMAN	L-DOPA; Hydroxyl on Phe	Y5:L-DOPA:1000.00;F11:Hydroxyl on Phe:1000.00	PEAKS DB			YES
LYKEELEQTY(+15.99)HAK	16.86	1666.82	13	-2.5	834.415	54.09	8	F8:13817	20180414_Joel_PooledBio_TYR_10_1_DDA_2.raw	1	P20700|LMNB1_HUMAN	L-DOPA	Y10:L-DOPA:32.94	PEAKS DB			YES
G(+43.01)YFEY(+15.99)IEENK	16.77	1349.58	10	1.6	675.797	93.14	8	F8:29970	20180414_Joel_PooledBio_TYR_10_1_DDA_2.raw	1	Q00839|HNRPU_HUMAN	Carbamylation; L-DOPA	G1:Carbamylation:46.57;Y5:L-DOPA:77.24	PEAKS DB			YES
VSDLTQAANKN(+.98)NDALRQAK(+43.01)QEMMEY(+15.99)R	16.66	3083.44	26	-15.4	1028.8	83.21	8	F8:26249	20180414_Joel_PooledBio_TYR_10_1_DDA_2.raw	1	P17661|DESM_HUMAN	Carbamylation; L-DOPA	N11:Deamidation (NQ):0.00;K19:Carbamylation:7.81;Y25:L-DOPA:1000.00	PEAKS DB			YES
LELAQY(+15.99)R	16.64	907.476	7	0.2	454.745	60.82	8	F8:16706	20180414_Joel_PooledBio_TYR_10_1_DDA_2.raw	1	P25705|ATPA_HUMAN	L-DOPA	Y6:L-DOPA:1000.00	PEAKS DB			YES
T(+43.01)TGIVMDSGDGVTHTVPIYEGY(+15.99)ALPHAILR	45.72	3241.61	30	-0.6	1081.54	98.49	7	F7:31806	20180414_Joel_PooledBio_TYR_10_1_DDA_1.raw	2	P60709|ACTB_HUMAN:P63261|ACTG_HUMAN	Carbamylation	T1:Carbamylation:1000.00;Y22:L-DOPA:0.00	PEAKS DB			YES
EEIVDKY(+15.99)DLFVGSQATDFGEALVR	39.32	2716.32	24	0.2	906.448	104.95	8	F8:33795	20180414_Joel_PooledBio_TYR_10_1_DDA_2.raw	2	O43852|CALU_HUMAN	L-DOPA	Y7:L-DOPA:1000.00	PEAKS DB			YES
Y(+15.99)QLDPTASISAK	35.96	1308.66	12	-3.2	655.333	66.43	7	F7:19225	20180414_Joel_PooledBio_TYR_10_1_DDA_1.raw	2	A0A0A0MR02|A0A0A0MR02_HUMAN:P45880|VDAC2_HUMAN	L-DOPA	Y1:L-DOPA:1000.00	PEAKS DB			YES
SPY(+15.99)QEFTDHLVK	34.28	1478.7	12	0.9	493.909	79.47	8	F8:24618	20180414_Joel_PooledBio_TYR_10_1_DDA_2.raw	2	P15880|RS2_HUMAN	L-DOPA	Y3:L-DOPA:1000.00	PEAKS DB			YES
DDITNEEY(+15.99)GEFYK	24.44	1637.67	13	-0.5	819.843	73.55	7	F7:22205	20180414_Joel_PooledBio_TYR_10_1_DDA_1.raw	2	P07900|HS90A_HUMAN	L-DOPA	Y8:L-DOPA:42.68	PEAKS DB			YES
DGY(+15.99)NYTLSK	23.83	1075.48	9	1	538.749	54.77	7	F7:14340	20180414_Joel_PooledBio_TYR_10_1_DDA_1.raw	2	P31949|S10AB_HUMAN		Y3:L-DOPA:0.00	PEAKS DB			YES
FAVEAANY(+15.99)QDTIGR	22.37	1569.74	14	0.6	785.879	71.17	8	F8:21123	20180414_Joel_PooledBio_TYR_10_1_DDA_2.raw	2	P08670|VIME_HUMAN	L-DOPA	Y8:L-DOPA:1000.00	PEAKS DB			YES
S(+43.01)ADESGQALLAAGHY(+15.99)ASDEVR	22.12	2204.99	21	0.4	1103.5	82.35	7	F7:25874	20180414_Joel_PooledBio_TYR_10_1_DDA_1.raw	2	Q13813|SPTN1_HUMAN:A0A0D9SF54|A0A0D9SF54_HUMAN	Carbamylation; L-DOPA	S1:Carbamylation:1000.00;Y15:L-DOPA:1000.00	PEAKS DB			YES
SGY(+15.99)HQSASEHGLVVIAPDTSPR	20.84	2323.12	22	2.3	581.788	65.61	8	F8:18742	20180414_Joel_PooledBio_TYR_10_1_DDA_2.raw	2	P10768|ESTD_HUMAN	L-DOPA	Y3:L-DOPA:1000.00	PEAKS DB			YES
GAVYSFDPVGSY(+15.99)QR	19.09	1560.72	14	1.5	781.369	78.54	7	F7:24275	20180414_Joel_PooledBio_TYR_10_1_DDA_1.raw	2	P20618|PSB1_HUMAN	L-DOPA	Y12:L-DOPA:24.34	PEAKS DB			YES
F(+15.99)QSSHHPTDITSLDQY(+15.99)VER	28.32	2291.05	19	-0.2	764.689	75.87	8	F8:23021	20180414_Joel_PooledBio_TYR_10_1_DDA_2.raw	3	P14625|ENPL_HUMAN	Hydroxyl on Phe; L-DOPA	F1:Hydroxyl on Phe:1000.00;Y16:L-DOPA:1000.00	PEAKS DB			YES
SDSYVELSQY(+15.99)R	29.35	1361.61	11	-1.7	681.811	68.21	9	F9:19984	20180414_Joel_PooledBio_TYR_10_1_DDA_3.raw	1	P52298|NCBP2_HUMAN	L-DOPA	Y10:L-DOPA:42.78	PEAKS DB			YES
SGDAAIVDM(+15.99)VPGKPMC(+71.04)VESF(+15.99)SDY(+15.99)PPLGR	27.28	3056.39	28	-0.8	1019.8	85.85	9	F9:27183	20180414_Joel_PooledBio_TYR_10_1_DDA_3.raw	1	P68104|EF1A1_HUMAN:Q5VTE0|EF1A3_HUMAN	Propionamide; Hydroxyl on Phe; L-DOPA	M9:Oxidation (M):0.00;C16:Propionamide:1000.00;F20:Hydroxyl on Phe:1000.00;Y23:L-DOPA:1000.00	PEAKS DB			YES
D(+43.01)LY(+15.99)ANTVLSGGTTM(+15.99)YPGIADR	27.22	2289.06	21	-0.9	764.026	92.21	9	F9:29699	20180414_Joel_PooledBio_TYR_10_1_DDA_3.raw	1	P60709|ACTB_HUMAN:P63261|ACTG_HUMAN	Carbamylation; L-DOPA; Oxidation (M)	D1:Carbamylation:1000.00;Y3:L-DOPA:9.53;M14:Oxidation (M):1000.00	PEAKS DB			YES
ELGEY(+15.99)GLQAYTEVK	23.92	1614.78	14	-3.6	808.393	80.61	9	F9:25168	20180414_Joel_PooledBio_TYR_10_1_DDA_3.raw	1	P05091|ALDH2_HUMAN	L-DOPA	Y5:L-DOPA:10.65	PEAKS DB			YES
YGIVDY(+15.99)M(+15.99)IEQ(+.98)SGPPSK	23.42	1815.82	16	10.5	908.929	75	9	F9:22844	20180414_Joel_PooledBio_TYR_10_1_DDA_3.raw	1	P13667|PDIA4_HUMAN	L-DOPA; Oxidation (M); Deamidation (NQ)	Y6:L-DOPA:23.70;M7:Oxidation (M):1000.00;Q10:Deamidation (NQ):1000.00	PEAKS DB			YES
TVSLGAGAKDELHIVEAEAM(+15.99)NY(+15.99)EGSPIK	23.4	2960.44	28	1	741.119	95.34	9	F9:30771	20180414_Joel_PooledBio_TYR_10_1_DDA_3.raw	1	P06748|NPM_HUMAN	Oxidation (M); L-DOPA	M20:Oxidation (M):1000.00;Y22:L-DOPA:1000.00	PEAKS DB			YES
DHQSSPY(+15.99)AAVPYK	21.67	1477.68	13	-5.3	739.845	57.42	9	F9:15353	20180414_Joel_PooledBio_TYR_10_1_DDA_3.raw	1	Q99453|PHX2B_HUMAN	L-DOPA	Y7:L-DOPA:10.65	PEAKS DB			YES
LY(+15.99)QVEYAFK	20.48	1175.59	9	-1.1	588.8	78.1	9	F9:24157	20180414_Joel_PooledBio_TYR_10_1_DDA_3.raw	1	P60900|PSA6_HUMAN:G3V5Z7|G3V5Z7_HUMAN	L-DOPA	Y2:L-DOPA:33.81	PEAKS DB			YES
Y(+15.99)(+43.01)PIEHGIITNWDDM(+15.99)EK	20.29	2034.9	16	0.4	1018.46	89.17	9	F9:28537	20180414_Joel_PooledBio_TYR_10_1_DDA_3.raw	1	P63267|ACTH_HUMAN	L-DOPA; Carbamylation; Oxidation (M)	Y1:L-DOPA:1000.00;Y1:Carbamylation:36.52;M14:Oxidation (M):1000.00	PEAKS DB			YES
QEY(+15.99)D(-18.01)ESGPSIVHR	19.28	1513.68	13	-0.9	757.846	57.6	9	F9:15378	20180414_Joel_PooledBio_TYR_10_1_DDA_3.raw	1	P60709|ACTB_HUMAN:P63261|ACTG_HUMAN	L-DOPA; Dehydration	Y3:L-DOPA:1000.00;D4:Dehydration:30.83	PEAKS PTM			YES
F(+43.01)ANY(+15.99)IDK	17.63	928.429	7	0.8	465.222	84.84	9	F9:26972	20180414_Joel_PooledBio_TYR_10_1_DDA_3.raw	1	P08670|VIME_HUMAN	Carbamylation; L-DOPA	F1:Carbamylation:73.05;Y4:L-DOPA:1000.00	PEAKS DB			YES
GDADMY(+15.99)DLPK	17.28	1139.48	10	0.4	570.748	56.66	9	F9:14979	20180414_Joel_PooledBio_TYR_10_1_DDA_3.raw	1	P50402|EMD_HUMAN	L-DOPA	Y6:L-DOPA:1000.00	PEAKS DB			YES
IHFPLAT(-18.01)Y(+15.99)APVISAEK	16.43	1753.94	16	-6.2	877.972	94.68	9	F9:30541	20180414_Joel_PooledBio_TYR_10_1_DDA_3.raw	1	Q9BQE3|TBA1C_HUMAN:F5H5D3|F5H5D3_HUMAN:Q13748|TBA3C_HUMAN:P68366|TBA4A_HUMAN	Dehydration; L-DOPA	T7:Dehydration:36.87;Y8:L-DOPA:1000.00	PEAKS PTM			YES
LISWYDNEFGY(+15.99)SNR	16.26	1778.79	14	-4.7	890.398	91.11	14	F14:31034	20180414_Joel_PooledBio_TYR_2_1_DDA_2.raw	1	P04406|G3P_HUMAN	L-DOPA	Y11:L-DOPA:18.01	PEAKS DB			YES
TM(+15.99)LY(+15.99)TPQEM(+15.99)K	16.16	1288.57	10	0.5	645.292	49.36	9	F9:11971	20180414_Joel_PooledBio_TYR_10_1_DDA_3.raw	1	Q9Y265|RUVB1_HUMAN	Oxidation (M); L-DOPA	M2:Oxidation (M):1000.00;Y4:L-DOPA:1000.00;M9:Oxidation (M):1000.00	PEAKS DB			YES
SPAGLQVLN(+.98)DY(+15.99)LADK	35.65	1619.8	15	-0.5	810.909	84.63	9	F9:26811	20180414_Joel_PooledBio_TYR_10_1_DDA_3.raw	2	P24534|EF1B_HUMAN	L-DOPA	N9:Deamidation (NQ):0.00;Y11:L-DOPA:1000.00	PEAKS DB			YES
Y(+15.99)GQISEVVVVK	25.54	1235.68	11	0.2	618.846	70.69	7	F7:20957	20180414_Joel_PooledBio_TYR_10_1_DDA_1.raw	2	Q14011|CIRBP_HUMAN	L-DOPA	Y1:L-DOPA:1000.00	PEAKS DB			YES
FAVEAAN(+.98)Y(+15.99)QDTIGR	24.39	1570.73	14	0.6	786.371	71.28	9	F9:21279	20180414_Joel_PooledBio_TYR_10_1_DDA_3.raw	2	P08670|VIME_HUMAN	Deamidation (NQ); L-DOPA	N7:Deamidation (NQ):14.04;Y8:L-DOPA:1000.00	PEAKS DB			YES
SQETEC(+71.04)TY(+15.99)F(+31.99)STPLLLGK	16.99	2034.95	17	-1.3	1018.48	94.96	9	F9:30695	20180414_Joel_PooledBio_TYR_10_1_DDA_3.raw	2	P40926|MDHM_HUMAN	Propionamide; L-DOPA; Dihydroxy	C6:Propionamide:1000.00;Y8:L-DOPA:1000.00;F9:Dihydroxy:12.33	PEAKS PTM			YES
LSY(+15.99)SATEETLQEVFEK	17.64	1888.89	16	2.2	945.456	99.73	9	F9:32224	20180414_Joel_PooledBio_TYR_10_1_DDA_3.raw	2	P19338|NUCL_HUMAN	L-DOPA	Y3:L-DOPA:1000.00	PEAKS DB			YES
VPADTEVVC(+71.04)APPTAY(+15.99)IDF(+15.99)AR	33.46	2237.07	20	-1	1119.54	91.1	8	F8:29228	20180414_Joel_PooledBio_TYR_10_1_DDA_2.raw	3	P60174|TPIS_HUMAN	Propionamide; L-DOPA; Hydroxyl on Phe	C9:Propionamide:1000.00;Y15:L-DOPA:1000.00;F18:Hydroxyl on Phe:1000.00	PEAKS DB			YES
S(+43.01)Y(+15.99)ELPDGQVITIGNER	23.61	1848.89	16	-0.9	925.449	92.9	7	F7:29988	20180414_Joel_PooledBio_TYR_10_1_DDA_1.raw	3	P60709|ACTB_HUMAN:P63261|ACTG_HUMAN:P63267|ACTH_HUMAN:Q562R1|ACTBL_HUMAN:A5A3E0|POTEF_HUMAN:Q9BYX7|ACTBM_HUMAN	Carbamylation; L-DOPA	S1:Carbamylation:1000.00;Y2:L-DOPA:1000.00	PEAKS DB			YES
S(+43.01)HEGETAY(+15.99)IR	22.1	1220.54	10	0	611.278	47.68	8	F8:11138	20180414_Joel_PooledBio_TYR_10_1_DDA_2.raw	3	Q07955|SRSF1_HUMAN:J3KTL2|J3KTL2_HUMAN	Carbamylation; L-DOPA	S1:Carbamylation:1000.00;Y8:L-DOPA:1000.00	PEAKS DB			YES
NIILEEGKEILVGDVGQTVDDPY(+15.99)ATFVK	19.29	3077.58	28	-0.6	1026.87	108.18	9	F9:34539	20180414_Joel_PooledBio_TYR_10_1_DDA_3.raw	3	P23528|COF1_HUMAN:E9PK25|E9PK25_HUMAN	L-DOPA	Y23:L-DOPA:1000.00	PEAKS DB			YES
RPEDY(+15.99)QGGR	25.74	1092.49	9	1.3	365.173	27.54	9	F9:4511	20180414_Joel_PooledBio_TYR_10_1_DDA_3.raw	4	Q15084|PDIA6_HUMAN	L-DOPA	Y5:L-DOPA:1000.00	PEAKS DB			YES
VGAGAPVY(+15.99)MAAVLEYLTAEILELAGNAAR	42.92	2948.53	29	0	738.14	135.91	10	F10:40725	20180414_Joel_PooledBio_TYR_1_1_DDA_1.raw	1	Q6FI13|H2A2A_HUMAN	L-DOPA	Y8:L-DOPA:34.75	PEAKS DB			YES
NTPAMY(+15.99)VAIQAVLSLYASGR	26.59	2140.1	20	-14.4	714.363	119.82	10	F10:37267	20180414_Joel_PooledBio_TYR_1_1_DDA_1.raw	1	P60709|ACTB_HUMAN:P63261|ACTG_HUMAN:Q562R1|ACTBL_HUMAN	L-DOPA	Y6:L-DOPA:57.10	PEAKS DB			YES
TLSSSTQ(+.98)ASIEIDSLY(+15.99)EGIDFYTSITR	24.35	3013.43	27	18.3	1005.5	134.89	10	F10:40289	20180414_Joel_PooledBio_TYR_1_1_DDA_1.raw	1	P11142|HSP7C_HUMAN	Deamidation (NQ); L-DOPA	Q7:Deamidation (NQ):1000.00;Y16:L-DOPA:9.45	PEAKS DB			YES
TTGIVM(+15.99)DSGDGVTHTVPIYEGY(+15.99)ALPHAILR	24.12	3214.6	30	1.4	804.658	88.29	10	F10:29005	20180414_Joel_PooledBio_TYR_1_1_DDA_1.raw	1	P60709|ACTB_HUMAN:P63261|ACTG_HUMAN	Oxidation (M)	M6:Oxidation (M):1000.00;Y22:L-DOPA:0.00	PEAKS DB			YES
AGAGSATLSM(+15.99)AY(+15.99)AGAR	19.44	1485.69	16	-2.5	743.85	50.15	10	F10:13847	20180414_Joel_PooledBio_TYR_1_1_DDA_1.raw	1	P40926|MDHM_HUMAN	Oxidation (M); L-DOPA	M10:Oxidation (M):1000.00;Y12:L-DOPA:1000.00	PEAKS DB			YES
VIHLSNLPHSGY(+15.99)SDSAVLK	19.13	2052.06	19	1.2	514.024	69.59	10	F10:21989	20180414_Joel_PooledBio_TYR_1_1_DDA_1.raw	1	A0A0R4J2E8|A0A0R4J2E8_HUMAN:P43243|MATR3_HUMAN:A8MXP9|A8MXP9_HUMAN	L-DOPA	Y12:L-DOPA:1000.00	PEAKS DB			YES
M(+15.99)TQIMF(+15.99)ETFNTPAMY(+15.99)VAIQAVLSLYASGR	17.94	3300.59	29	1.7	1101.2	132.54	10	F10:39800	20180414_Joel_PooledBio_TYR_1_1_DDA_1.raw	1	P60709|ACTB_HUMAN:P63261|ACTG_HUMAN	Oxidation (M); L-DOPA	M1:Oxidation (M):5.55;F6:Hydroxyl on Phe:0.00;Y15:L-DOPA:17.73	PEAKS DB			YES
GM(+15.99)Y(+15.99)DGPVFDLTTTPK	16.83	1672.77	15	-0.4	837.39	78.46	10	F10:25581	20180414_Joel_PooledBio_TYR_1_1_DDA_1.raw	1	Q14195|DPYL3_HUMAN	Oxidation (M); L-DOPA	M2:Oxidation (M):1000.00;Y3:L-DOPA:1000.00	PEAKS DB			YES
EILVGDVGQ(+.98)TVDDPY(+15.99)ATFVK	16.57	2182.07	20	8.5	728.37	96.65	10	F10:31794	20180414_Joel_PooledBio_TYR_1_1_DDA_1.raw	1	P23528|COF1_HUMAN:E9PK25|E9PK25_HUMAN	Deamidation (NQ); L-DOPA	Q9:Deamidation (NQ):1000.00;Y15:L-DOPA:1000.00	PEAKS DB			YES
GTWIHPEIDNPEY(+15.99)SPDPSIY(+15.99)AYDNFGVLGLDLWQVK	16.47	4179.97	36	0.6	1046	121.05	10	F10:37562	20180414_Joel_PooledBio_TYR_1_1_DDA_1.raw	1	P27797|CALR_HUMAN		Y13:L-DOPA:0.00;Y20:L-DOPA:0.00	PEAKS DB			YES
LY(+15.99)LADPM(+15.99)K	16.33	981.484	8	1.8	491.75	51.51	10	F10:14474	20180414_Joel_PooledBio_TYR_1_1_DDA_1.raw	1	P49458|SRP09_HUMAN	L-DOPA; Oxidation (M)	Y2:L-DOPA:1000.00;M7:Oxidation (M):1000.00	PEAKS DB			YES
ITAEEMY(+15.99)DIFGK	17.76	1431.66	12	0.4	716.837	80.93	7	F7:25301	20180414_Joel_PooledBio_TYR_10_1_DDA_1.raw	3	Q9Y3B4|SF3B6_HUMAN	L-DOPA	Y7:L-DOPA:1000.00	PEAKS DB			YES
VGAGAPVYLAAVLEY(+15.99)LTAEILELAGNAAR	32.71	2930.58	29	0.4	977.866	136.87	11	F11:40166	20180414_Joel_PooledBio_TYR_1_1_DDA_2.raw	2	Q8IUE6|H2A2B_HUMAN	L-DOPA	Y15:L-DOPA:0.00	PEAKS DB			YES
AFMEALQAGADISMIGQFGVGFY(+15.99)SAYLVAEK	33.86	3299.59	31	1.9	1100.87	135.07	11	F11:39519	20180414_Joel_PooledBio_TYR_1_1_DDA_2.raw	1	P08238|HS90B_HUMAN:P07900|HS90A_HUMAN		Y23:L-DOPA:0.00	PEAKS DB			YES
DY(+15.99)GVLLEGSGLALR	32.01	1477.78	14	9.5	739.903	90.75	11	F11:29513	20180414_Joel_PooledBio_TYR_1_1_DDA_2.raw	1	P30048|PRDX3_HUMAN	L-DOPA	Y2:L-DOPA:1000.00	PEAKS DB			YES
IIAPPERKY(+15.99)SVWIGGSILASLSTFQQMWISKQEYDEAGPSIVHR	26.94	5003.56	44	2.2	834.937	128.86	11	F11:38367	20180414_Joel_PooledBio_TYR_1_1_DDA_2.raw	1			Y9:L-DOPA:0.00	PEAKS DB			YES
DLTDY(+15.99)LMK(+43.01)ILTER	26.25	1668.84	13	1.6	835.428	121.3	11	F11:36969	20180414_Joel_PooledBio_TYR_1_1_DDA_2.raw	1	P60709|ACTB_HUMAN:P63261|ACTG_HUMAN:P63267|ACTH_HUMAN:Q562R1|ACTBL_HUMAN	L-DOPA; Carbamylation	Y5:L-DOPA:1000.00;K8:Carbamylation:21.15	PEAKS DB			YES
LY(+15.99)SESLAR	20.96	953.482	8	0.2	477.748	43.94	11	F11:11022	20180414_Joel_PooledBio_TYR_1_1_DDA_2.raw	1	P50395|GDIB_HUMAN:P31150|GDIA_HUMAN	L-DOPA	Y2:L-DOPA:1000.00	PEAKS DB			YES
TLVLSNLSY(+15.99)SATEETLQEVFEK	20.22	2516.25	22	-6.2	839.753	115.17	11	F11:35768	20180414_Joel_PooledBio_TYR_1_1_DDA_2.raw	1	P19338|NUCL_HUMAN	L-DOPA	Y9:L-DOPA:1000.00	PEAKS DB			YES
DY(+15.99)FEEYGK	20.08	1065.43	8	1	533.722	58.41	11	F11:16912	20180414_Joel_PooledBio_TYR_1_1_DDA_2.raw	1	P22626|ROA2_HUMAN	L-DOPA	Y2:L-DOPA:27.19	PEAKS DB			YES
AFVSMVY(+15.99)SEEGAEDR	18.62	1704.73	15	-2.1	853.37	63.45	11	F11:19129	20180414_Joel_PooledBio_TYR_1_1_DDA_2.raw	1	Q14683|SMC1A_HUMAN	L-DOPA	Y7:L-DOPA:1000.00	PEAKS DB			YES
EIAEAY(+15.99)LGK	18.11	1008.51	9	1.5	505.264	53.76	11	F11:15038	20180414_Joel_PooledBio_TYR_1_1_DDA_2.raw	1	P11142|HSP7C_HUMAN	L-DOPA	Y6:L-DOPA:1000.00	PEAKS DB			YES
S(+43.01)LYASSPGGVY(+15.99)ATR	18.03	1486.71	14	0.3	744.36	64.87	11	F11:19734	20180414_Joel_PooledBio_TYR_1_1_DDA_2.raw	1	P08670|VIME_HUMAN	Carbamylation; L-DOPA	S1:Carbamylation:1000.00;Y11:L-DOPA:36.20	PEAKS DB			YES
GVADALLY(+15.99)R	18.03	992.529	9	4.3	497.274	69.56	11	F11:21678	20180414_Joel_PooledBio_TYR_1_1_DDA_2.raw	1	P14406|CX7A2_HUMAN:H0UI06|H0UI06_HUMAN	L-DOPA	Y8:L-DOPA:1000.00	PEAKS DB			YES
Y(+15.99)LPDIIK	17.1	876.496	7	-0.6	439.255	69.36	11	F11:21650	20180414_Joel_PooledBio_TYR_1_1_DDA_2.raw	1	O15355|PPM1G_HUMAN	L-DOPA	Y1:L-DOPA:1000.00	PEAKS DB			YES
LSILY(+15.99)PATTGR	16.1	1206.66	11	-2.3	604.336	69.38	11	F11:21583	20180414_Joel_PooledBio_TYR_1_1_DDA_2.raw	1	P30041|PRDX6_HUMAN	L-DOPA	Y5:L-DOPA:1000.00	PEAKS DB			YES
ES(-18.01)YSVYVY(+15.99)K	30.33	1134.52	9	7.3	568.273	59.2	11	F11:17333	20180414_Joel_PooledBio_TYR_1_1_DDA_2.raw	2	P58876|H2B1D_HUMAN:Q99879|H2B1M_HUMAN	L-DOPA	S2:Dehydration:0.00;Y8:L-DOPA:22.85	PEAKS PTM			YES
TTM(+15.99)Y(+15.99)PGIADR	22.51	1155.52	10	0.9	578.769	46.22	11	F11:11730	20180414_Joel_PooledBio_TYR_1_1_DDA_2.raw	2	P60709|ACTB_HUMAN:P63261|ACTG_HUMAN:P63267|ACTH_HUMAN	Oxidation (M); L-DOPA	M3:Oxidation (M):1000.00;Y4:L-DOPA:1000.00	PEAKS DB			YES
VFLENVIRDAVTY(+15.99)TEHAK	21.88	2120.09	18	0.9	707.705	110.98	11	F11:34857	20180414_Joel_PooledBio_TYR_1_1_DDA_2.raw	2	P62805|H4_HUMAN	L-DOPA	Y13:L-DOPA:1000.00	PEAKS DB			YES
Y(+15.99)(+43.01)AHLSAR	19.26	875.425	7	-2.4	438.719	45.23	11	F11:11374	20180414_Joel_PooledBio_TYR_1_1_DDA_2.raw	2	Q16658|FSCN1_HUMAN	L-DOPA; Carbamylation	Y1:L-DOPA:1000.00;Y1:Carbamylation:1000.00	PEAKS DB			YES
Y(+15.99)EWDVAEAR	17.01	1153.5	9	0.7	577.76	64.58	11	F11:19594	20180414_Joel_PooledBio_TYR_1_1_DDA_2.raw	2	P13639|EF2_HUMAN	L-DOPA	Y1:L-DOPA:1000.00	PEAKS DB			YES
IM(+15.99)GLDLPDGGHLTHGY(+15.99)MSDVK	16.65	2287.06	21	-5.3	572.77	72.03	10	F10:22933	20180414_Joel_PooledBio_TYR_1_1_DDA_1.raw	2	P34897|GLYM_HUMAN	Oxidation (M); L-DOPA	M2:Oxidation (M):9.32;Y16:L-DOPA:1000.00	PEAKS DB			YES
T(+43.01)TGFGMIY(+15.99)DSLDYAK	35.19	1739.77	15	-0.1	870.893	96.68	12	F12:31477	20180414_Joel_PooledBio_TYR_1_1_DDA_3.raw	1	E7ETK0|E7ETK0_HUMAN:A0A087WUS0|A0A087WUS0_HUMAN:P62847|RS24_HUMAN	Carbamylation; L-DOPA	T1:Carbamylation:58.78;Y8:L-DOPA:30.64	PEAKS DB			YES
Y(+15.99)(+43.01)LAEVAAGDDKK	31.24	1337.65	12	-0.4	669.83	68.42	12	F12:21367	20180414_Joel_PooledBio_TYR_1_1_DDA_3.raw	1	P63104|1433Z_HUMAN	L-DOPA; Carbamylation	Y1:L-DOPA:1000.00;Y1:Carbamylation:128.04	PEAKS DB			YES
Y(+15.99)(+43.01)GVSGYPTLK	27.18	1142.56	10	-2.9	572.286	68.54	12	F12:21441	20180414_Joel_PooledBio_TYR_1_1_DDA_3.raw	1	P30101|PDIA3_HUMAN	L-DOPA; Carbamylation	Y1:L-DOPA:46.62;Y1:Carbamylation:43.00	PEAKS DB			YES
Y(+15.99)EPIVTK	24.61	864.459	7	-1.2	433.236	40.18	11	F11:9221	20180414_Joel_PooledBio_TYR_1_1_DDA_2.raw	1	P09172|DOPO_HUMAN	L-DOPA	Y1:L-DOPA:1000.00	PEAKS DB			YES
AAY(+15.99)EAELGDAR	24.45	1180.54	11	0	591.275	48.75	12	F12:13079	20180414_Joel_PooledBio_TYR_1_1_DDA_3.raw	1	P02545|LMNA_HUMAN	L-DOPA	Y3:L-DOPA:1000.00	PEAKS DB			YES
VIGMHY(+15.99)FSPVDK	23.49	1407.69	12	-0.3	470.236	59.57	12	F12:17700	20180414_Joel_PooledBio_TYR_1_1_DDA_3.raw	1	P40939|ECHA_HUMAN	L-DOPA	Y6:L-DOPA:1000.00	PEAKS PTM			YES
KY(+15.99)SVWIGGSILASLSTFQQMWISK	21.91	2745.42	24	2	916.149	129.32	12	F12:38350	20180414_Joel_PooledBio_TYR_1_1_DDA_3.raw	1	P60709|ACTB_HUMAN:P63261|ACTG_HUMAN:P63267|ACTH_HUMAN:Q562R1|ACTBL_HUMAN	L-DOPA	Y2:L-DOPA:1000.00	PEAKS PTM			YES
Y(+15.99)GEPTLR	20.72	850.418	7	-0.4	426.216	42.4	12	F12:10411	20180414_Joel_PooledBio_TYR_1_1_DDA_3.raw	1	Q13200|PSMD2_HUMAN	L-DOPA	Y1:L-DOPA:1000.00	PEAKS DB			YES
TFADELVELSTALEHQEY(+15.99)ITFLEDLK	20.54	3069.51	26	1.2	1024.18	135.26	12	F12:39511	20180414_Joel_PooledBio_TYR_1_1_DDA_3.raw	1	Q07021|C1QBP_HUMAN	L-DOPA	Y18:L-DOPA:1000.00	PEAKS DB			YES
T(+43.01)TGIVM(+15.99)DSGDGVTHTVPIY(+15.99)EGYALPHAILR	19.82	3257.6	30	4.2	1086.88	93.21	12	F12:30386	20180414_Joel_PooledBio_TYR_1_1_DDA_3.raw	1	P60709|ACTB_HUMAN:P63261|ACTG_HUMAN	Carbamylation; Oxidation (M)	T1:Carbamylation:1000.00;M6:Oxidation (M):1000.00;Y19:L-DOPA:0.00	PEAKS DB			YES
DLTDY(+15.99)LM(+15.99)K	19.21	1029.47	8	0.2	515.742	66.63	12	F12:20584	20180414_Joel_PooledBio_TYR_1_1_DDA_3.raw	1	P60709|ACTB_HUMAN:P63261|ACTG_HUMAN:P63267|ACTH_HUMAN:Q562R1|ACTBL_HUMAN	L-DOPA; Oxidation (M)	Y5:L-DOPA:1000.00;M7:Oxidation (M):1000.00	PEAKS DB			YES
SSFSHY(+15.99)SGLK	18.38	1127.52	10	0.6	376.849	45.6	12	F12:11756	20180414_Joel_PooledBio_TYR_1_1_DDA_3.raw	1	Q8NC51|PAIRB_HUMAN	L-DOPA	Y6:L-DOPA:1000.00	PEAKS DB			YES
IIAPPERKY(+15.99)SVWIGGSILASLSTF(+15.99)QQM(+15.99)WISKPEYDEAGPSIVHR	17.22	5004.55	44	2.9	835.101	128.58	12	F12:38199	20180414_Joel_PooledBio_TYR_1_1_DDA_3.raw	1	P63267|ACTH_HUMAN	Hydroxyl on Phe; Oxidation (M)	Y9:L-DOPA:0.00;F24:Hydroxyl on Phe:1000.00;M27:Oxidation (M):1000.00	PEAKS DB			YES
Y(+15.99)FGGTEDR	16.77	959.398	8	-0.3	480.706	37.09	12	F12:8083	20180414_Joel_PooledBio_TYR_1_1_DDA_3.raw	1	Q16658|FSCN1_HUMAN	L-DOPA	Y1:L-DOPA:1000.00	PEAKS DB			YES
FPDFVY(+15.99)K	16.61	930.449	7	0.2	466.232	73.2	12	F12:23395	20180414_Joel_PooledBio_TYR_1_1_DDA_3.raw	1	A0A1C7CYX9|A0A1C7CYX9_HUMAN:O14531|DPYL4_HUMAN	L-DOPA	Y6:L-DOPA:1000.00	PEAKS DB			YES
TTGVVLDSGDGVTHAVPIY(+15.99)EGFAMPH	26.95	2685.27	26	0.9	896.1	90.95	8	F8:29214	20180414_Joel_PooledBio_TYR_10_1_DDA_2.raw	2	P61163|ACTZ_HUMAN:P42025|ACTY_HUMAN	L-DOPA	Y19:L-DOPA:1000.00	PEAKS DB			YES
RISGLIY(+15.99)EETR	21.25	1351.71	11	-1.3	451.577	59.69	12	F12:17823	20180414_Joel_PooledBio_TYR_1_1_DDA_3.raw	2	P62805|H4_HUMAN	L-DOPA	Y7:L-DOPA:1000.00	PEAKS DB			YES
SLY(+15.99)ASSPGGVYATR	34.39	1443.7	14	0.4	722.857	55.16	10	F10:15991	20180414_Joel_PooledBio_TYR_1_1_DDA_1.raw	3	P08670|VIME_HUMAN	L-DOPA	Y3:L-DOPA:9.10	PEAKS DB			YES
Y(+15.99)GDGPRPPK	37.55	1001.49	9	0.5	501.754	29.44	12	F12:5247	20180414_Joel_PooledBio_TYR_1_1_DDA_3.raw	2	Q08211|DHX9_HUMAN	L-DOPA	Y1:L-DOPA:1000.00	PEAKS DB			YES
S(+43.01)IYY(+15.99)ITGESK	27.21	1218.58	10	4.5	610.298	74.62	11	F11:23718	20180414_Joel_PooledBio_TYR_1_1_DDA_2.raw	2	P08238|HS90B_HUMAN	Carbamylation; L-DOPA	S1:Carbamylation:51.20;Y4:L-DOPA:40.00	PEAKS DB			YES
VAY(+15.99)VSFGPHAGK	23.86	1247.63	12	0.3	416.884	55.43	12	F12:15901	20180414_Joel_PooledBio_TYR_1_1_DDA_3.raw	2	P50914|RL14_HUMAN	L-DOPA	Y3:L-DOPA:1000.00	PEAKS DB			YES
FAY(+15.99)DGLK	23.63	828.402	7	0.4	415.208	53.46	12	F12:15127	20180414_Joel_PooledBio_TYR_1_1_DDA_3.raw	2	P28331|NDUS1_HUMAN	L-DOPA	Y3:L-DOPA:1000.00	PEAKS DB			YES
Y(+15.99)GEYFPGTGDLR	22.04	1389.62	12	0	695.817	71.31	12	F12:22530	20180414_Joel_PooledBio_TYR_1_1_DDA_3.raw	2	Q92769|HDAC2_HUMAN	L-DOPA	Y1:L-DOPA:12.33	PEAKS DB			YES
TY(+15.99)SLGSALR	21.89	982.508	9	1.1	492.262	63.28	14	F14:19380	20180414_Joel_PooledBio_TYR_2_1_DDA_2.raw	2	P08670|VIME_HUMAN	L-DOPA	Y2:L-DOPA:1000.00	PEAKS DB			YES
IDKTDYM(+15.99)VGSY(+15.99)GPR	21.02	1632.75	14	1.4	545.256	52.27	11	F11:14380	20180414_Joel_PooledBio_TYR_1_1_DDA_2.raw	2	P52565|GDIR1_HUMAN:J3KTF8|J3KTF8_HUMAN:J3QQX2|J3QQX2_HUMAN	Oxidation (M); L-DOPA	M7:Oxidation (M):1000.00;Y11:L-DOPA:38.32	PEAKS DB			YES
IHFPLATY(+15.99)APVISAEK	41.01	1771.95	16	0.9	591.658	86.91	12	F12:28449	20180414_Joel_PooledBio_TYR_1_1_DDA_3.raw	3	Q9BQE3|TBA1C_HUMAN:F5H5D3|F5H5D3_HUMAN:Q13748|TBA3C_HUMAN:P68366|TBA4A_HUMAN	L-DOPA	Y8:L-DOPA:1000.00	PEAKS DB			YES
ALAAAGY(+15.99)DVEK	40.95	1122.56	11	0.3	562.285	48.07	12	F12:12838	20180414_Joel_PooledBio_TYR_1_1_DDA_3.raw	3	P10412|H14_HUMAN:P16403|H12_HUMAN:P16402|H13_HUMAN:P22492|H1T_HUMAN	L-DOPA	Y7:L-DOPA:1000.00	PEAKS DB			YES
SFY(+15.99)PEEVSSM(+15.99)VLTK	39.86	1647.77	14	0.1	824.893	76.43	12	F12:24546	20180414_Joel_PooledBio_TYR_1_1_DDA_3.raw	3	P11142|HSP7C_HUMAN	L-DOPA; Oxidation (M)	Y3:L-DOPA:1000.00;M10:Oxidation (M):1000.00	PEAKS DB			YES
Y(+15.99)LTAEAFGFK	37.07	1161.57	10	-0.2	581.792	82.58	12	F12:26960	20180414_Joel_PooledBio_TYR_1_1_DDA_3.raw	3	Q16658|FSCN1_HUMAN	L-DOPA	Y1:L-DOPA:1000.00	PEAKS DB			YES
GLLLY(+15.99)GPPGTGK	35.5	1187.65	12	0.2	594.835	69.28	11	F11:21546	20180414_Joel_PooledBio_TYR_1_1_DDA_2.raw	3		L-DOPA	Y5:L-DOPA:1000.00	PEAKS DB			YES
GILLY(+15.99)GPPGTGK	35.5	1187.65	12	0.2	594.835	69.28	11	F11:21546	20180414_Joel_PooledBio_TYR_1_1_DDA_2.raw	3	P55072|TERA_HUMAN	L-DOPA	Y5:L-DOPA:1000.00	PEAKS DB			YES
VY(+15.99)STSVTGSR	32.2	1071.52	10	1.6	536.768	34.56	11	F11:6948	20180414_Joel_PooledBio_TYR_1_1_DDA_2.raw	3	Q9H299|SH3L3_HUMAN	L-DOPA	Y2:L-DOPA:1000.00	PEAKS DB			YES
KESY(+15.99)SVYVY(+15.99)K	32.19	1296.62	10	-0.9	649.318	49.97	12	F12:13658	20180414_Joel_PooledBio_TYR_1_1_DDA_3.raw	3	P58876|H2B1D_HUMAN:Q99879|H2B1M_HUMAN	L-DOPA	Y4:L-DOPA:29.32;Y9:L-DOPA:45.01	PEAKS DB			YES
Y(+15.99)LAEVATGEK	29.85	1095.54	10	0.6	548.78	46.62	11	F11:12003	20180414_Joel_PooledBio_TYR_1_1_DDA_2.raw	3	P61981|1433G_HUMAN	L-DOPA	Y1:L-DOPA:1000.00	PEAKS DB			YES
IWHHTFY(+15.99)NELR	28.87	1530.74	11	-0.4	511.253	63.77	10	F10:19605	20180414_Joel_PooledBio_TYR_1_1_DDA_1.raw	3	P60709|ACTB_HUMAN:P63261|ACTG_HUMAN:A5A3E0|POTEF_HUMAN:P0CG38|POTEI_HUMAN:P0CG39|POTEJ_HUMAN:Q9BYX7|ACTBM_HUMAN	L-DOPA	Y7:L-DOPA:1000.00	PEAKS DB			YES
SY(+15.99)SDPPLK	25.14	921.444	8	-4.9	461.727	39.21	12	F12:9039	20180414_Joel_PooledBio_TYR_1_1_DDA_3.raw	3	P52597|HNRPF_HUMAN	L-DOPA	Y2:L-DOPA:1000.00	PEAKS DB			YES
LSVDY(+15.99)GKK	24.76	924.492	8	0.8	463.253	35.43	12	F12:7448	20180414_Joel_PooledBio_TYR_1_1_DDA_3.raw	3	Q9BQE3|TBA1C_HUMAN:F5H5D3|F5H5D3_HUMAN:Q13748|TBA3C_HUMAN:P68366|TBA4A_HUMAN	L-DOPA	Y5:L-DOPA:1000.00	PEAKS DB			YES
ESYSVY(+15.99)VY(+15.99)K	24.31	1168.53	9	-0.5	585.271	56.34	12	F12:16392	20180414_Joel_PooledBio_TYR_1_1_DDA_3.raw	3	P58876|H2B1D_HUMAN:Q99879|H2B1M_HUMAN	L-DOPA	Y6:L-DOPA:38.16;Y8:L-DOPA:61.30	PEAKS DB			YES
SYSVYVY(+15.99)K	23.71	1023.49	8	0.3	512.753	56.25	12	F12:16369	20180414_Joel_PooledBio_TYR_1_1_DDA_3.raw	3	P58876|H2B1D_HUMAN:Q99879|H2B1M_HUMAN	L-DOPA	Y7:L-DOPA:22.85	PEAKS DB			YES
KGLDPY(+15.99)NVLAPK	23.6	1329.73	12	0.7	665.872	71.4	12	F12:22604	20180414_Joel_PooledBio_TYR_1_1_DDA_3.raw	3	P10606|COX5B_HUMAN	L-DOPA	Y6:L-DOPA:1000.00	PEAKS DB			YES
Q(-17.03)DEHGY(+15.99)ISR	23.23	1102.47	9	1.1	552.242	37.15	10	F10:8402	20180414_Joel_PooledBio_TYR_1_1_DDA_1.raw	3	P04792|HSPB1_HUMAN	Pyro-glu from Q; L-DOPA	Q1:Pyro-glu from Q:1000.00;Y6:L-DOPA:1000.00	PEAKS PTM			YES
ESY(+15.99)SIYVY(+15.99)K	20.74	1182.54	9	2	592.281	60.83	12	F12:18208	20180414_Joel_PooledBio_TYR_1_1_DDA_3.raw	3	Q8N257|H2B3B_HUMAN:Q6DRA6|H2B2D_HUMAN:Q6DN03|H2B2C_HUMAN	L-DOPA	Y3:L-DOPA:38.16;Y8:L-DOPA:26.31	PEAKS DB			YES
Q(-17.03)QY(+15.99)ESVAAK	19.16	1021.47	9	-2	1022.48	44.77	11	F11:11232	20180414_Joel_PooledBio_TYR_1_1_DDA_2.raw	4	P08670|VIME_HUMAN	Pyro-glu from Q; L-DOPA	Q1:Pyro-glu from Q:1000.00;Y3:L-DOPA:1000.00	PEAKS PTM			YES
Y(+15.99)FDPAN(+.98)GK	27.4	927.397	8	0	464.706	40.76	10	F10:9976	20180414_Joel_PooledBio_TYR_1_1_DDA_1.raw	6	P13639|EF2_HUMAN	L-DOPA; Deamidation (NQ)	Y1:L-DOPA:1000.00;N6:Deamidation (NQ):1000.00	PEAKS DB			YES
GFAFVQY(+15.99)VNER	28.26	1344.65	11	3	673.332	87.55	13	F13:27364	20180414_Joel_PooledBio_TYR_2_1_DDA_1.raw	1		L-DOPA	Y7:L-DOPA:1000.00	PEAKS DB			YES
WSDGSY(+15.99)LEDQDMWR	25.44	1802.72	14	-0.4	902.367	87.76	13	F13:27426	20180414_Joel_PooledBio_TYR_2_1_DDA_1.raw	1		L-DOPA	Y6:L-DOPA:1000.00	PEAKS DB			YES
T(+43.01)TGIVMDSGDGVTHTVPIY(+15.99)EGYALPHAILR	20.5	3241.61	30	1.9	811.411	98.24	13	F13:30891	20180414_Joel_PooledBio_TYR_2_1_DDA_1.raw	1	P60709|ACTB_HUMAN:P63261|ACTG_HUMAN	Carbamylation	T1:Carbamylation:1000.00;Y19:L-DOPA:0.00	PEAKS DB			YES
GGDDLDPNY(+15.99)VLSSR	19.69	1522.69	14	0.9	762.353	73.38	13	F13:21869	20180414_Joel_PooledBio_TYR_2_1_DDA_1.raw	1	P12277|KCRB_HUMAN:P06732|KCRM_HUMAN	L-DOPA	Y9:L-DOPA:1000.00	PEAKS DB			YES
YHTSQSGDEM(+15.99)TSLSEY(+15.99)VSR	18.97	2207.93	19	-0.8	1104.97	64.08	13	F13:17998	20180414_Joel_PooledBio_TYR_2_1_DDA_1.raw	1	P08238|HS90B_HUMAN	Oxidation (M); L-DOPA	M10:Oxidation (M):1000.00;Y16:L-DOPA:14.42	PEAKS DB			YES
GPSPLTM(+15.99)GAQDTLPVAAAFTETVN(+.98)AY(+15.99)FKGADPSK	18.5	3484.67	34	16.4	1162.58	102.45	13	F13:32049	20180414_Joel_PooledBio_TYR_2_1_DDA_1.raw	1		Oxidation (M); L-DOPA	M7:Oxidation (M):1000.00;N24:Deamidation (NQ):0.00;Y26:L-DOPA:1000.00	PEAKS DB			YES
E(+43.01)KPYFPIPEEY(+15.99)TFIQNVPLEDR	17.6	2782.35	22	2.4	928.459	110.59	13	F13:34040	20180414_Joel_PooledBio_TYR_2_1_DDA_1.raw	1	Q00839|HNRPU_HUMAN	Carbamylation	E1:Carbamylation:10.11;Y11:L-DOPA:0.00	PEAKS DB			YES
LDQLIY(+15.99)IPLPDEK	17.44	1571.84	13	0.8	786.93	100.14	13	F13:31542	20180414_Joel_PooledBio_TYR_2_1_DDA_1.raw	1	P55072|TERA_HUMAN	L-DOPA	Y6:L-DOPA:1000.00	PEAKS DB			YES
GTDY(+15.99)QLSK	16.49	926.434	8	-1.5	464.224	40.92	13	F13:8591	20180414_Joel_PooledBio_TYR_2_1_DDA_1.raw	1	P54577|SYYC_HUMAN	L-DOPA	Y4:L-DOPA:1000.00	PEAKS DB			YES
SSGPYGGGGQY(+15.99)FAKPR	16.17	1643.77	16	0.7	548.931	57.41	13	F13:15281	20180414_Joel_PooledBio_TYR_2_1_DDA_1.raw	1	P09651|ROA1_HUMAN	L-DOPA	Y11:L-DOPA:9.45	PEAKS DB			YES
EKPYFPIPEEY(+15.99)TFIQNVPLEDR	25.67	2739.34	22	1	914.123	105.75	8	F8:33984	20180414_Joel_PooledBio_TYR_10_1_DDA_2.raw	2	Q00839|HNRPU_HUMAN		Y11:L-DOPA:0.00	PEAKS DB			YES
VTHAVVTVPAY(+15.99)FN(+.98)DAQR	24.38	1903.94	17	-0.1	952.979	77.68	8	F8:23956	20180414_Joel_PooledBio_TYR_10_1_DDA_2.raw	2	P11021|GRP78_HUMAN	L-DOPA	Y11:L-DOPA:1000.00;N13:Deamidation (NQ):0.00	PEAKS DB			YES
IM(+15.99)DPNIVGSEHY(+15.99)DVAR	24.24	1846.85	16	-3.1	924.43	64.54	8	F8:18252	20180414_Joel_PooledBio_TYR_10_1_DDA_2.raw	2	P06576|ATPB_HUMAN	Oxidation (M); L-DOPA	M2:Oxidation (M):1000.00;Y12:L-DOPA:1000.00	PEAKS DB			YES
YDENGNPWSAY(+15.99)GGDFGDTPNDR	23.14	2461.97	22	-0.5	1231.99	84.2	13	F13:26309	20180414_Joel_PooledBio_TYR_2_1_DDA_1.raw	3		L-DOPA	Y11:L-DOPA:4.78	PEAKS DB			YES
ITADLLSN(+.98)GIDVY(+15.99)PQK	27.47	1762.9	16	0.3	882.457	88.81	9	F9:28453	20180414_Joel_PooledBio_TYR_10_1_DDA_3.raw	2	Q9UHD8|SEPT9_HUMAN	Deamidation (NQ); L-DOPA	N8:Deamidation (NQ):6.08;Y13:L-DOPA:1000.00	PEAKS DB			YES
A(+43.01)FVHWY(+15.99)VGEGMEEGEFSEAR	36.71	2388.01	20	-0.8	1195.01	100.87	13	F13:31643	20180414_Joel_PooledBio_TYR_2_1_DDA_1.raw	3	Q9BQE3|TBA1C_HUMAN:F5H5D3|F5H5D3_HUMAN:Q13748|TBA3C_HUMAN:P68366|TBA4A_HUMAN	Carbamylation; L-DOPA	A1:Carbamylation:1000.00;Y6:L-DOPA:1000.00	PEAKS DB			YES
Y(+15.99)(+43.01)HQIGSGK	16.96	947.446	8	0.1	474.73	39.29	7	F7:8035	20180414_Joel_PooledBio_TYR_10_1_DDA_1.raw	3	O14979|HNRDL_HUMAN	L-DOPA; Carbamylation	Y1:L-DOPA:1000.00;Y1:Carbamylation:44.72	PEAKS DB			YES
M(+15.99)APY(+15.99)QGPDAVPGALDYK	34.68	1823.84	17	-3.6	912.924	73.57	9	F9:22196	20180414_Joel_PooledBio_TYR_10_1_DDA_3.raw	4	O43707|ACTN4_HUMAN	Oxidation (M); L-DOPA	M1:Oxidation (M):1000.00;Y4:L-DOPA:22.74	PEAKS DB			YES
LNLEAINY(+15.99)M(+15.99)AADGDFK	33.97	1815.83	16	-0.4	908.924	86.63	7	F7:27563	20180414_Joel_PooledBio_TYR_10_1_DDA_1.raw	4	P09382|LEG1_HUMAN	L-DOPA; Oxidation (M)	Y8:L-DOPA:1000.00;M9:Oxidation (M):1000.00	PEAKS DB			YES
ETAIELGY(+15.99)LTAEQFDEWVKPK	16.99	2482.23	21	1.6	828.418	117.97	10	F10:36833	20180414_Joel_PooledBio_TYR_1_1_DDA_1.raw	2	P07954|FUMH_HUMAN	L-DOPA	Y8:L-DOPA:1000.00	PEAKS DB			YES
GHY(+15.99)TEGAELVD(+21.98)SVLDVVR	20.4	1995.95	18	-13.3	499.988	105.67	10	F10:33906	20180414_Joel_PooledBio_TYR_1_1_DDA_1.raw	3	P07437|TBB5_HUMAN:P68371|TBB4B_HUMAN:Q9BVA1|TBB2B_HUMAN:Q13885|TBB2A_HUMAN:Q13509|TBB3_HUMAN	L-DOPA	Y3:L-DOPA:1000.00;D11:Sodium adduct:0.00	PEAKS PTM			YES
KY(+15.99)TLPPGVDPTQVSSSLSPEGTLTVEAPM(+15.99)PK	29.73	3257.64	31	0.3	1086.89	88.58	13	F13:27711	20180414_Joel_PooledBio_TYR_2_1_DDA_1.raw	3	P04792|HSPB1_HUMAN	L-DOPA; Oxidation (M)	Y2:L-DOPA:1000.00;M29:Oxidation (M):1000.00	PEAKS DB			YES
FWEVISDEHGIDPTGSY(+15.99)HGDSDLQLER	31.12	3117.39	27	1.3	780.357	90.64	13	F13:28468	20180414_Joel_PooledBio_TYR_2_1_DDA_1.raw	2	Q9BVA1|TBB2B_HUMAN:Q13885|TBB2A_HUMAN	L-DOPA	Y17:L-DOPA:1000.00	PEAKS DB			YES
Y(+15.99)(+43.01)SLEPVAVELK	40.73	1305.68	11	0.5	653.848	88.5	14	F14:30026	20180414_Joel_PooledBio_TYR_2_1_DDA_2.raw	1	P00558|PGK1_HUMAN	L-DOPA; Carbamylation	Y1:L-DOPA:1000.00;Y1:Carbamylation:59.58	PEAKS DB			YES
Y(+15.99)(+43.01)LTAEAFGFK	40.64	1204.58	10	2.2	603.297	102.04	14	F14:34769	20180414_Joel_PooledBio_TYR_2_1_DDA_2.raw	1	Q16658|FSCN1_HUMAN	L-DOPA; Carbamylation	Y1:L-DOPA:1000.00;Y1:Carbamylation:95.39	PEAKS DB			YES
Y(+15.99)GGDEIPFSPYR	38.99	1415.64	12	-4	708.822	79.18	14	F14:26253	20180414_Joel_PooledBio_TYR_2_1_DDA_2.raw	1	P21333|FLNA_HUMAN	L-DOPA	Y1:L-DOPA:50.96	PEAKS DB			YES
Y(+15.99)(+43.01)LAEVATGEK	38.71	1138.55	10	0.5	570.283	78.06	14	F14:25686	20180414_Joel_PooledBio_TYR_2_1_DDA_2.raw	1	P61981|1433G_HUMAN	L-DOPA; Carbamylation	Y1:L-DOPA:1000.00;Y1:Carbamylation:100.79	PEAKS DB			YES
GFAFVY(+15.99)FENVDDAK	36.63	1636.74	14	0.9	819.378	100.27	14	F14:34258	20180414_Joel_PooledBio_TYR_2_1_DDA_2.raw	1	P62995|TRA2B_HUMAN	L-DOPA	Y6:L-DOPA:1000.00	PEAKS DB			YES
DYAAY(+15.99)NVLDDPELR	34.97	1668.76	14	0.9	835.39	86.21	14	F14:29084	20180414_Joel_PooledBio_TYR_2_1_DDA_2.raw	1	Q86SX6|GLRX5_HUMAN	L-DOPA	Y5:L-DOPA:47.09	PEAKS DB			YES
H(+43.01)IYY(+15.99)ITGETK	34.05	1282.62	10	2.2	642.318	65.43	14	F14:20395	20180414_Joel_PooledBio_TYR_2_1_DDA_2.raw	1	P07900|HS90A_HUMAN:Q58FG0|HS905_HUMAN	Carbamylation; L-DOPA	H1:Carbamylation:64.80;Y4:L-DOPA:13.80	PEAKS DB			YES
E(+43.01)HALLAY(+15.99)TLGVK	33.87	1372.73	12	-2.8	687.373	90.67	14	F14:30859	20180414_Joel_PooledBio_TYR_2_1_DDA_2.raw	1	P68104|EF1A1_HUMAN:Q5VTE0|EF1A3_HUMAN:Q05639|EF1A2_HUMAN	Carbamylation; L-DOPA	E1:Carbamylation:67.38;Y7:L-DOPA:1000.00	PEAKS DB			YES
GWDENVY(+15.99)YTVPLVR	31.5	1725.84	14	-2.2	863.923	93.44	14	F14:31927	20180414_Joel_PooledBio_TYR_2_1_DDA_2.raw	1	Q9BPW8|NIPS1_HUMAN		Y7:L-DOPA:0.00	PEAKS DB			YES
V(+43.01)FLLGEEVAQY(+15.99)DGAYK	30.14	1859.89	16	-1.1	930.953	125.13	14	F14:40422	20180414_Joel_PooledBio_TYR_2_1_DDA_2.raw	1	P11177|ODPB_HUMAN	Carbamylation; L-DOPA	V1:Carbamylation:46.15;Y11:L-DOPA:19.86	PEAKS DB			YES
SDPVVSY(+15.99)R	29.62	937.45	8	-2	469.732	44.55	14	F14:11031	20180414_Joel_PooledBio_TYR_2_1_DDA_2.raw	1	P13639|EF2_HUMAN	L-DOPA	Y7:L-DOPA:1000.00	PEAKS DB			YES
DGIDDESY(+15.99)GQIFKPIISK	29.22	2040.01	18	1	681.01	92.42	14	F14:31492	20180414_Joel_PooledBio_TYR_2_1_DDA_2.raw	1	Q92769|HDAC2_HUMAN	L-DOPA	Y8:L-DOPA:1000.00	PEAKS DB			YES
IAPPEAPVTGY(+15.99)MFGK	29.1	1592.79	15	4	797.406	75.51	14	F14:24717	20180414_Joel_PooledBio_TYR_2_1_DDA_2.raw	1	P09874|PARP1_HUMAN	L-DOPA	Y11:L-DOPA:1000.00	PEAKS DB			YES
GIAY(+15.99)IEFK	28.97	955.501	8	1.4	478.759	75.88	14	F14:24842	20180414_Joel_PooledBio_TYR_2_1_DDA_2.raw	1	P19338|NUCL_HUMAN	L-DOPA	Y4:L-DOPA:1000.00	PEAKS DB			YES
GM(+31.99)Y(+15.99)DGPVFDLTTTPK	28.5	1688.76	15	-1.2	845.386	83.31	14	F14:27973	20180414_Joel_PooledBio_TYR_2_1_DDA_2.raw	1	Q14195|DPYL3_HUMAN	Sulphone; L-DOPA	M2:Sulphone:1000.00;Y3:L-DOPA:1000.00	PEAKS PTM			YES
Y(+15.99)QEFTDHLVK	28.23	1294.62	10	-1.2	648.316	62.4	14	F14:19050	20180414_Joel_PooledBio_TYR_2_1_DDA_2.raw	1	P15880|RS2_HUMAN	L-DOPA	Y1:L-DOPA:1000.00	PEAKS DB			YES
ESLVVNY(+15.99)EDLAAR	28.1	1493.74	13	2.4	747.877	81.2	14	F14:27079	20180414_Joel_PooledBio_TYR_2_1_DDA_2.raw	1	H0Y8E6|H0Y8E6_HUMAN:P49736|MCM2_HUMAN	L-DOPA	Y7:L-DOPA:1000.00	PEAKS DB			YES
E(+43.01)LAPY(+15.99)DENWFYTR	28.06	1761.76	13	1.9	881.891	101.64	14	F14:34659	20180414_Joel_PooledBio_TYR_2_1_DDA_2.raw	1	P39019|RS19_HUMAN	Carbamylation; L-DOPA	E1:Carbamylation:1000.00;Y5:L-DOPA:28.13	PEAKS DB			YES
Y(+15.99)SGAYGASVSDEELK	27.88	1590.7	15	-3.3	796.357	59.39	14	F14:17689	20180414_Joel_PooledBio_TYR_2_1_DDA_2.raw	1	Q9NX63|MIC19_HUMAN:C9JRZ6|C9JRZ6_HUMAN	L-DOPA	Y1:L-DOPA:22.37	PEAKS DB			YES
VVDLLAPY(+15.99)AK	27.69	1103.62	10	1.2	552.819	80.93	14	F14:26958	20180414_Joel_PooledBio_TYR_2_1_DDA_2.raw	1	P06576|ATPB_HUMAN	L-DOPA	Y8:L-DOPA:1000.00	PEAKS DB			YES
Y(+15.99)ATPAPSAK	26.97	920.46	9	-0.2	461.237	35.25	14	F14:6900	20180414_Joel_PooledBio_TYR_2_1_DDA_2.raw	1	Q14194|DPYL1_HUMAN	L-DOPA	Y1:L-DOPA:1000.00	PEAKS DB			YES
AFSYY(+15.99)GPLR	26.93	1088.53	9	-0.5	545.271	69.55	11	F11:21673	20180414_Joel_PooledBio_TYR_1_1_DDA_2.raw	1	A0A0B4J1Z1|A0A0B4J1Z1_HUMAN:C9JAB2|C9JAB2_HUMAN:Q16629|SRSF7_HUMAN	L-DOPA	Y5:L-DOPA:17.01	PEAKS DB			YES
YALY(+15.99)DATYETK	26.83	1352.61	11	1.5	677.315	64.2	14	F14:19745	20180414_Joel_PooledBio_TYR_2_1_DDA_2.raw	1	P23528|COF1_HUMAN:E9PK25|E9PK25_HUMAN	L-DOPA	Y4:L-DOPA:28.70	PEAKS DB			YES
Y(+15.99)SEGYPGK	26.27	915.397	8	0	458.706	36.19	14	F14:7303	20180414_Joel_PooledBio_TYR_2_1_DDA_2.raw	1	P34897|GLYM_HUMAN	L-DOPA	Y1:L-DOPA:52.86	PEAKS DB			YES
LGETY(+15.99)KDHENIVIAK	26.12	1744.9	15	1.5	873.458	57.14	14	F14:16662	20180414_Joel_PooledBio_TYR_2_1_DDA_2.raw	1	P07237|PDIA1_HUMAN	L-DOPA	Y5:L-DOPA:1000.00	PEAKS DB			YES
Y(+15.99)LPELM(+15.99)AEK	25.62	1124.54	9	0.6	563.279	62.97	14	F14:19291	20180414_Joel_PooledBio_TYR_2_1_DDA_2.raw	1	Q07666|KHDR1_HUMAN:O75525|KHDR3_HUMAN	L-DOPA; Oxidation (M)	Y1:L-DOPA:1000.00;M6:Oxidation (M):1000.00	PEAKS DB			YES
TEEGPTLSY(+15.99)GR	25.16	1224.56	11	0	613.288	51.36	14	F14:14081	20180414_Joel_PooledBio_TYR_2_1_DDA_2.raw	1	A0A0R4J2E8|A0A0R4J2E8_HUMAN:P43243|MATR3_HUMAN:A8MXP9|A8MXP9_HUMAN	L-DOPA	Y9:L-DOPA:1000.00	PEAKS DB			YES
Q(-17.03)PHVGDY(+15.99)R	24.89	969.43	8	-1.3	485.722	46.73	14	F14:11992	20180414_Joel_PooledBio_TYR_2_1_DDA_2.raw	1	Q06323|PSME1_HUMAN	Pyro-glu from Q; L-DOPA	Q1:Pyro-glu from Q:1000.00;Y7:L-DOPA:1000.00	PEAKS PTM			YES
Y(+15.99)TPPPHHIGK	24.8	1161.59	10	-2.2	388.204	33.85	14	F14:6436	20180414_Joel_PooledBio_TYR_2_1_DDA_2.raw	1	O43920|NDUS5_HUMAN	L-DOPA	Y1:L-DOPA:1000.00	PEAKS DB			YES
L(+43.01)DQLIY(+15.99)IPLPDEK	24.72	1614.85	13	0.2	808.433	117.97	14	F14:39010	20180414_Joel_PooledBio_TYR_2_1_DDA_2.raw	1	P55072|TERA_HUMAN	Carbamylation; L-DOPA	L1:Carbamylation:42.90;Y6:L-DOPA:1000.00	PEAKS DB			YES
ISPIEVEY(+15.99)SQAEM(+15.99)K	24.62	1654.78	14	-1.9	828.394	69.5	14	F14:22146	20180414_Joel_PooledBio_TYR_2_1_DDA_2.raw	1	A6NKG5|RTL1_HUMAN	L-DOPA; Oxidation (M)	Y8:L-DOPA:1000.00;M13:Oxidation (M):1000.00	PEAKS DB			YES
PVDFTGY(+15.99)WK	24.35	1127.53	9	1.1	564.772	81.14	14	F14:27023	20180414_Joel_PooledBio_TYR_2_1_DDA_2.raw	1	P09455|RET1_HUMAN:A0A0A0MQT0|A0A0A0MQT0_HUMAN	L-DOPA	Y7:L-DOPA:1000.00	PEAKS DB			YES
VLLPEY(+15.99)GGTK	23.69	1091.59	10	5	546.803	63.31	14	F14:19403	20180414_Joel_PooledBio_TYR_2_1_DDA_2.raw	1	P61604|CH10_HUMAN	L-DOPA	Y6:L-DOPA:1000.00	PEAKS DB			YES
GY(+15.99)GFGLIK	23.26	869.465	8	-0.2	435.74	78.25	14	F14:25822	20180414_Joel_PooledBio_TYR_2_1_DDA_2.raw	1	P21796|VDAC1_HUMAN	L-DOPA	Y2:L-DOPA:1000.00	PEAKS DB			YES
Y(+15.99)GGSSSSSSYGSGR	22.76	1353.54	14	-2.8	677.777	31.43	14	F14:5594	20180414_Joel_PooledBio_TYR_2_1_DDA_2.raw	1	P09651|ROA1_HUMAN	L-DOPA	Y1:L-DOPA:22.83	PEAKS DB			YES
V(+43.01)VPGY(+15.99)GHAVLR	22.47	1225.66	11	0.4	613.836	71.12	14	F14:22804	20180414_Joel_PooledBio_TYR_2_1_DDA_2.raw	1	B4DJV2|B4DJV2_HUMAN:O75390|CISY_HUMAN	Carbamylation; L-DOPA	V1:Carbamylation:1000.00;Y5:L-DOPA:1000.00	PEAKS DB			YES
LKETEPVEAY(+15.99)VIQK	22.26	1661.89	14	0.3	554.97	67.46	14	F14:21214	20180414_Joel_PooledBio_TYR_2_1_DDA_2.raw	1	P46821|MAP1B_HUMAN	L-DOPA	Y10:L-DOPA:1000.00	PEAKS DB			YES
G(+43.01)PAY(+15.99)GLSR	22.22	878.425	8	-0.7	440.219	54	14	F14:15260	20180414_Joel_PooledBio_TYR_2_1_DDA_2.raw	1	P37802|TAGL2_HUMAN	Carbamylation; L-DOPA	G1:Carbamylation:1000.00;Y4:L-DOPA:1000.00	PEAKS DB			YES
G(+43.01)M(+15.99)GPGTPAGY(+15.99)GR	21.7	1194.51	12	2.6	598.263	41.77	14	F14:9715	20180414_Joel_PooledBio_TYR_2_1_DDA_2.raw	1	P23246|SFPQ_HUMAN	Carbamylation; Oxidation (M); L-DOPA	G1:Carbamylation:1000.00;M2:Oxidation (M):1000.00;Y10:L-DOPA:1000.00	PEAKS DB			YES
ASVIDSAELQAY(+15.99)PALVVEK	21.63	2018.06	19	0.5	1010.04	92.17	14	F14:31429	20180414_Joel_PooledBio_TYR_2_1_DDA_2.raw	1	P78527|PRKDC_HUMAN	L-DOPA	Y12:L-DOPA:1000.00	PEAKS DB			YES
LFITEEDY(+15.99)QALR	21.48	1512.75	12	1.3	757.381	85.1	14	F14:28692	20180414_Joel_PooledBio_TYR_2_1_DDA_2.raw	1	Q00610|CLH1_HUMAN:A0A087WVQ6|A0A087WVQ6_HUMAN	L-DOPA	Y8:L-DOPA:1000.00	PEAKS DB			YES
ESY(-18.01)SVYVY(+15.99)K	21.04	1134.52	9	2.1	568.27	69.46	14	F14:22046	20180414_Joel_PooledBio_TYR_2_1_DDA_2.raw	1	P58876|H2B1D_HUMAN:Q99879|H2B1M_HUMAN	L-DOPA	Y3:Dehydration:0.00;Y8:L-DOPA:26.31	PEAKS PTM			YES
G(+43.01)LY(+15.99)DGPVC(+71.04)EVSVTPK	20.95	1692.8	15	2.6	847.411	79.56	14	F14:26363	20180414_Joel_PooledBio_TYR_2_1_DDA_2.raw	1	A0A1C7CYX9|A0A1C7CYX9_HUMAN	Carbamylation; L-DOPA; Propionamide	G1:Carbamylation:31.13;Y3:L-DOPA:1000.00;C8:Propionamide:1000.00	PEAKS DB			YES
V(+43.01)WAHY(+15.99)EEQPVEEVM(+15.99)PVLEEK	20.66	2515.16	20	-0.5	839.393	93.82	14	F14:32074	20180414_Joel_PooledBio_TYR_2_1_DDA_2.raw	1	Q7KZF4|SND1_HUMAN	Carbamylation; L-DOPA; Oxidation (M)	V1:Carbamylation:32.45;Y5:L-DOPA:1000.00;M14:Oxidation (M):1000.00	PEAKS DB			YES
LGPGGLDPVEVY(+15.99)ESLPEELQK	20.5	2284.15	21	0.7	1143.08	108.02	14	F14:36440	20180414_Joel_PooledBio_TYR_2_1_DDA_2.raw	1	Q16543|CDC37_HUMAN	L-DOPA	Y12:L-DOPA:1000.00	PEAKS DB			YES
A(+43.01)DKDY(+15.99)HFK	20.29	1081.48	8	-0.9	361.501	42.09	14	F14:9907	20180414_Joel_PooledBio_TYR_2_1_DDA_2.raw	1	P06748|NPM_HUMAN	L-DOPA	A1:Carbamylation:0.00;Y5:L-DOPA:1000.00	PEAKS DB			YES
DY(+15.99)NVTAN(+.98)SK	20.2	1027.45	9	-0.4	514.73	37.51	14	F14:7918	20180414_Joel_PooledBio_TYR_2_1_DDA_2.raw	1	P00338|LDHA_HUMAN	L-DOPA; Deamidation (NQ)	Y2:L-DOPA:1000.00;N7:Deamidation (NQ):61.69	PEAKS DB			YES
SYIY(+15.99)EKPLAEGPQVTGPIEVPAAR	20.17	2600.35	24	1.2	867.791	82.79	14	F14:27726	20180414_Joel_PooledBio_TYR_2_1_DDA_2.raw	1	P52943|CRIP2_HUMAN	L-DOPA	Y4:L-DOPA:32.28	PEAKS DB			YES
ELVLALYDY(+15.99)QEK	20.09	1498.76	12	-1.8	750.384	91.45	14	F14:31143	20180414_Joel_PooledBio_TYR_2_1_DDA_2.raw	1	Q13813|SPTN1_HUMAN:A0A0D9SF54|A0A0D9SF54_HUMAN	L-DOPA	Y9:L-DOPA:32.28	PEAKS DB			YES
GAGSYIY(+15.99)EKPLAEGPQVTGPIEVPAAR	19.9	2785.43	27	0.4	929.484	83.91	14	F14:28172	20180414_Joel_PooledBio_TYR_2_1_DDA_2.raw	1	P52943|CRIP2_HUMAN	L-DOPA	Y7:L-DOPA:9.40	PEAKS DB			YES
K(+43.01)(+43.01)ESYSVYVY(+15.99)K	19.8	1366.64	10	0.4	684.328	71.48	14	F14:22959	20180414_Joel_PooledBio_TYR_2_1_DDA_2.raw	1	P58876|H2B1D_HUMAN:Q99879|H2B1M_HUMAN	Carbamylation; L-DOPA	K1:Carbamylation:51.66;K1:Carbamylation:51.66;Y9:L-DOPA:26.31	PEAKS DB			YES
I(+43.01)REEY(+15.99)PDR	19.29	1135.53	8	-0.2	568.77	48.29	14	F14:12685	20180414_Joel_PooledBio_TYR_2_1_DDA_2.raw	1	P07437|TBB5_HUMAN:P68371|TBB4B_HUMAN:Q9BVA1|TBB2B_HUMAN:Q13885|TBB2A_HUMAN:Q3ZCM7|TBB8_HUMAN	Carbamylation; L-DOPA	I1:Carbamylation:1000.00;Y5:L-DOPA:1000.00	PEAKS DB			YES
DAEGILEDLQSY(+15.99)R	19.16	1523.71	13	0.9	762.863	96.92	14	F14:33056	20180414_Joel_PooledBio_TYR_2_1_DDA_2.raw	1	Q9NUQ9|FA49B_HUMAN	L-DOPA	Y12:L-DOPA:1000.00	PEAKS DB			YES
T(+43.01)VESEAASY(+15.99)LDQISR	19.14	1726.8	15	2.8	864.41	102.47	14	F14:34887	20180414_Joel_PooledBio_TYR_2_1_DDA_2.raw	1	P61289|PSME3_HUMAN	Carbamylation; L-DOPA	T1:Carbamylation:1000.00;Y9:L-DOPA:1000.00	PEAKS DB			YES
L(+43.01)SVDY(+15.99)GK	19.03	839.403	7	-1.7	840.408	57.66	14	F14:17091	20180414_Joel_PooledBio_TYR_2_1_DDA_2.raw	1	Q9BQE3|TBA1C_HUMAN:F5H5D3|F5H5D3_HUMAN:Q13748|TBA3C_HUMAN:P68366|TBA4A_HUMAN	Carbamylation; L-DOPA	L1:Carbamylation:68.95;Y5:L-DOPA:1000.00	PEAKS DB			YES
L(+43.01)YKEELEQTY(+15.99)HAK	18.64	1709.83	13	2	855.922	72.08	14	F14:23185	20180414_Joel_PooledBio_TYR_2_1_DDA_2.raw	1	P20700|LMNB1_HUMAN	Carbamylation; L-DOPA	L1:Carbamylation:36.05;Y10:L-DOPA:19.48	PEAKS DB			YES
DLEFTIY(+15.99)DDDDVSPFLEGLEERPQR	18.59	3013.38	25	2.2	1005.47	111.91	14	F14:37572	20180414_Joel_PooledBio_TYR_2_1_DDA_2.raw	1	P25786|PSA1_HUMAN	L-DOPA	Y7:L-DOPA:1000.00	PEAKS DB			YES
IFVGGIKEDTEEY(+15.99)NLR	18.49	1897.94	16	1.7	949.98	75.84	14	F14:24802	20180414_Joel_PooledBio_TYR_2_1_DDA_2.raw	1	P51991|ROA3_HUMAN	L-DOPA	Y13:L-DOPA:1000.00	PEAKS DB			YES
MY(+15.99)IETEGK	18.38	985.443	8	2	493.73	40.42	14	F14:9137	20180414_Joel_PooledBio_TYR_2_1_DDA_2.raw	1	Q92598|HS105_HUMAN	L-DOPA	Y2:L-DOPA:1000.00	PEAKS DB			YES
L(+43.01)PIGDVATQY(+15.99)FADR	18.36	1623.79	14	0.3	812.902	107.85	14	F14:36422	20180414_Joel_PooledBio_TYR_2_1_DDA_2.raw	1	Q99832|TCPH_HUMAN	Carbamylation; L-DOPA	L1:Carbamylation:1000.00;Y10:L-DOPA:1000.00	PEAKS DB			YES
Y(+15.99)(+43.01)ISPDQLADLY(+15.99)K	18.35	1499.71	12	0.4	750.865	96.02	14	F14:32763	20180414_Joel_PooledBio_TYR_2_1_DDA_2.raw	1	P06733|ENOA_HUMAN	L-DOPA; Carbamylation	Y1:L-DOPA:1000.00;Y1:Carbamylation:42.63;Y11:L-DOPA:1000.00	PEAKS DB			YES
Y(+15.99)(+43.01)VDEASKK	18.31	997.472	8	1.4	499.744	39.48	14	F14:8745	20180414_Joel_PooledBio_TYR_2_1_DDA_2.raw	1	P62249|RS16_HUMAN	L-DOPA; Carbamylation	Y1:L-DOPA:1000.00;Y1:Carbamylation:42.22	PEAKS DB			YES
LLETIDQLY(+15.99)LEYAK	18.12	1726.9	14	0.1	864.459	107.05	14	F14:36215	20180414_Joel_PooledBio_TYR_2_1_DDA_2.raw	1	P12814|ACTN1_HUMAN	L-DOPA	Y9:L-DOPA:28.36	PEAKS DB			YES
ALELDPNLY(+15.99)R	18.03	1218.62	10	-0.5	610.319	79.98	14	F14:26513	20180414_Joel_PooledBio_TYR_2_1_DDA_2.raw	1	P35580|MYH10_HUMAN:P35749|MYH11_HUMAN:Q7Z406|MYH14_HUMAN	L-DOPA	Y9:L-DOPA:1000.00	PEAKS DB			YES
M(+31.99)Y(+15.99)SYPAR	17.91	934.385	7	0.5	468.2	41.99	14	F14:9872	20180414_Joel_PooledBio_TYR_2_1_DDA_2.raw	1		Sulphone; L-DOPA	M1:Sulphone:1000.00;Y2:L-DOPA:60.92	PEAKS PTM			YES
SDALETLGFLN(+.98)HY(+15.99)QM(+15.99)K	17.9	1898.87	16	0.6	633.965	90.89	14	F14:30986	20180414_Joel_PooledBio_TYR_2_1_DDA_2.raw	1	P14866|HNRPL_HUMAN:M0R076|M0R076_HUMAN	Deamidation (NQ); L-DOPA; Oxidation (M)	N11:Deamidation (NQ):13.38;Y13:L-DOPA:1000.00;M15:Oxidation (M):1000.00	PEAKS DB			YES
EAFAPQY(+15.99)LAVER	17.8	1408.7	12	1.4	705.357	77.39	14	F14:25428	20180414_Joel_PooledBio_TYR_2_1_DDA_2.raw	1	A0A0B4J2A4|A0A0B4J2A4_HUMAN:P42765|THIM_HUMAN	L-DOPA	Y7:L-DOPA:1000.00	PEAKS DB			YES
Q(-17.03)WYESHY(+15.99)ALPLGR	17.72	1617.76	13	1.3	809.887	90.89	14	F14:30913	20180414_Joel_PooledBio_TYR_2_1_DDA_2.raw	1	P62241|RS8_HUMAN	Pyro-glu from Q; L-DOPA	Q1:Pyro-glu from Q:1000.00;Y7:L-DOPA:28.70	PEAKS PTM			YES
Y(+15.99)DLTVPFAR	17.66	1096.56	9	1.8	549.286	82.65	14	F14:27648	20180414_Joel_PooledBio_TYR_2_1_DDA_2.raw	1	P12081|SYHC_HUMAN:P49590|SYHM_HUMAN	L-DOPA	Y1:L-DOPA:1000.00	PEAKS DB			YES
AFTHTAQY(+15.99)DEAISDYFR	17.48	2049.91	17	-0.3	684.309	87.04	14	F14:29441	20180414_Joel_PooledBio_TYR_2_1_DDA_2.raw	1	P31939|PUR9_HUMAN	L-DOPA	Y8:L-DOPA:34.75	PEAKS DB			YES
H(+43.01)EQEY(+15.99)M(+15.99)EVR	17.39	1294.52	9	0.4	648.27	42.86	14	F14:10198	20180414_Joel_PooledBio_TYR_2_1_DDA_2.raw	1	Q15363|TMED2_HUMAN	Carbamylation; L-DOPA; Oxidation (M)	H1:Carbamylation:1000.00;Y5:L-DOPA:1000.00;M6:Oxidation (M):1000.00	PEAKS DB			YES
G(+43.01)FGFVTY(+15.99)	17.18	848.37	7	-2.5	849.376	98.56	14	F14:33708	20180414_Joel_PooledBio_TYR_2_1_DDA_2.raw	1	P09651|ROA1_HUMAN:P51991|ROA3_HUMAN	Carbamylation; L-DOPA	G1:Carbamylation:1000.00;Y7:L-DOPA:1000.00	PEAKS DB			YES
V(+43.01)THAVVTVPAY(+15.99)FN(+.98)DAQR	17.16	1946.95	17	1	974.482	88.85	14	F14:30121	20180414_Joel_PooledBio_TYR_2_1_DDA_2.raw	1	P11021|GRP78_HUMAN	Carbamylation; L-DOPA	V1:Carbamylation:1000.00;Y11:L-DOPA:1000.00;N13:Deamidation (NQ):0.00	PEAKS DB			YES
YSVYVY(+15.99)K	17.03	936.459	7	0.2	469.237	58.09	14	F14:17087	20180414_Joel_PooledBio_TYR_2_1_DDA_2.raw	1	P58876|H2B1D_HUMAN:Q99879|H2B1M_HUMAN	L-DOPA	Y6:L-DOPA:20.41	PEAKS DB			YES
Y(+15.99)KPLDLRPK	16.68	1144.66	9	0.7	382.561	52.05	14	F14:14402	20180414_Joel_PooledBio_TYR_2_1_DDA_2.raw	1	P42766|RL35_HUMAN	L-DOPA	Y1:L-DOPA:1000.00	PEAKS DB			YES
DDLSFAGY(+15.99)QK	16.65	1158.52	10	2.6	580.268	66.08	14	F14:20632	20180414_Joel_PooledBio_TYR_2_1_DDA_2.raw	1	Q6IBS0|TWF2_HUMAN	L-DOPA	Y8:L-DOPA:1000.00	PEAKS DB			YES
ETEPVEAY(+15.99)VIQK	16.52	1420.71	12	-0.6	711.361	68.16	14	F14:21508	20180414_Joel_PooledBio_TYR_2_1_DDA_2.raw	1	P46821|MAP1B_HUMAN	L-DOPA	Y8:L-DOPA:1000.00	PEAKS DB			YES
Y(+15.99)GPGGSGGSGGY(+15.99)GGR	16.51	1316.54	15	0.8	659.277	35.26	14	F14:6922	20180414_Joel_PooledBio_TYR_2_1_DDA_2.raw	1	P22626|ROA2_HUMAN	L-DOPA	Y1:L-DOPA:1000.00;Y12:L-DOPA:1000.00	PEAKS DB			YES
SY(+15.99)DVPPPPM(+15.99)EPDHPF(+15.99)YSNISK	16.39	2464.09	21	1	822.371	72.25	14	F14:23249	20180414_Joel_PooledBio_TYR_2_1_DDA_2.raw	1	P18669|PGAM1_HUMAN	L-DOPA; Oxidation (M); Hydroxyl on Phe	Y2:L-DOPA:17.44;M9:Oxidation (M):1000.00;F15:Hydroxyl on Phe:1000.00	PEAKS DB			YES
TVQPVAM(+15.99)GPDGLPVDASSVSN(+.98)NY(+15.99)IQTLGR	16.31	3018.46	29	-5.6	1007.16	97.64	14	F14:33382	20180414_Joel_PooledBio_TYR_2_1_DDA_2.raw	1	C9JZR2|C9JZR2_HUMAN:O60716|CTND1_HUMAN	Oxidation (M); L-DOPA	M7:Oxidation (M):1000.00;N21:Deamidation (NQ):0.00;Y23:L-DOPA:1000.00	PEAKS DB			YES
AAHVEY(+15.99)STAAR	16.18	1190.57	11	0.6	397.863	33.87	14	F14:6429	20180414_Joel_PooledBio_TYR_2_1_DDA_2.raw	1	P49411|EFTU_HUMAN	L-DOPA	Y6:L-DOPA:1000.00	PEAKS DB			YES
VTYHPDGPEGQAY(+15.99)DVDFTPPFR	31.9	2523.13	22	-0.2	842.052	87.87	14	F14:29823	20180414_Joel_PooledBio_TYR_2_1_DDA_2.raw	2	Q15046|SYK_HUMAN	L-DOPA	Y13:L-DOPA:12.23	PEAKS DB			YES
EGFVEY(+15.99)TEQVVK	24.37	1442.69	12	5	722.357	81.77	7	F7:25592	20180414_Joel_PooledBio_TYR_10_1_DDA_1.raw	2	O00410|IPO5_HUMAN:O60518|RNBP6_HUMAN	L-DOPA	Y6:L-DOPA:1000.00	PEAKS DB			YES
Q(-17.03)ISQAY(+15.99)EVLSDAK	20.51	1449.7	13	-3	725.855	92.35	14	F14:31540	20180414_Joel_PooledBio_TYR_2_1_DDA_2.raw	2	P31689|DNJA1_HUMAN	Pyro-glu from Q; L-DOPA	Q1:Pyro-glu from Q:1000.00;Y6:L-DOPA:1000.00	PEAKS PTM			YES
LEAINY(+15.99)M(+15.99)AADGDFK	27.66	1588.71	14	-2.2	795.36	72.85	14	F14:23570	20180414_Joel_PooledBio_TYR_2_1_DDA_2.raw	2	P09382|LEG1_HUMAN	L-DOPA; Oxidation (M)	Y6:L-DOPA:1000.00;M7:Oxidation (M):1000.00	PEAKS DB			YES
GFAFVQY(+15.99)VN(+.98)ER	27.36	1345.63	11	0.7	673.823	89.45	14	F14:30344	20180414_Joel_PooledBio_TYR_2_1_DDA_2.raw	2		L-DOPA; Deamidation (NQ)	Y7:L-DOPA:1000.00;N9:Deamidation (NQ):22.45	PEAKS DB			YES
E(+43.01)WY(+15.99)QETHEK	27.16	1307.54	9	1.8	654.779	60.52	14	F14:18126	20180414_Joel_PooledBio_TYR_2_1_DDA_2.raw	2	P46821|MAP1B_HUMAN	Carbamylation; L-DOPA	E1:Carbamylation:49.35;Y3:L-DOPA:1000.00	PEAKS DB			YES
IVN(+.98)DDQSFY(+15.99)ADIYM(+15.99)EDGLIK	24.24	2381.06	20	-0.3	1191.54	98.54	8	F8:31852	20180414_Joel_PooledBio_TYR_10_1_DDA_2.raw	2	Q14195|DPYL3_HUMAN:A0A1C7CYX9|A0A1C7CYX9_HUMAN	Deamidation (NQ); Oxidation (M)	N3:Deamidation (NQ):7.77;Y9:L-DOPA:0.00;M14:Oxidation (M):1000.00	PEAKS DB			YES
KPEDWDEEM(+15.99)DGEWEPPVIQNPEY(+15.99)K	23	2991.28	24	-0.5	998.099	85.48	7	F7:27185	20180414_Joel_PooledBio_TYR_10_1_DDA_1.raw	3	P27797|CALR_HUMAN	Oxidation (M); L-DOPA	M9:Oxidation (M):1000.00;Y23:L-DOPA:1000.00	PEAKS DB			YES
GFGFVTY(+15.99)	21.03	805.365	7	1.3	806.373	88.23	9	F9:28222	20180414_Joel_PooledBio_TYR_10_1_DDA_3.raw	2	P09651|ROA1_HUMAN:P51991|ROA3_HUMAN	L-DOPA	Y7:L-DOPA:1000.00	PEAKS DB			YES
EGATVY(+15.99)ATGTHAQVEDGR	20.21	1876.86	18	-0.9	939.434	48.76	9	F9:11727	20180414_Joel_PooledBio_TYR_10_1_DDA_3.raw	2	E2QRB3|E2QRB3_HUMAN:P32322|P5CR1_HUMAN	L-DOPA	Y6:L-DOPA:1000.00	PEAKS DB			YES
LAHY(+15.99)NK(+43.01)R	19.69	959.494	7	0.1	480.754	32.21	14	F14:5859	20180414_Joel_PooledBio_TYR_2_1_DDA_2.raw	2	P58876|H2B1D_HUMAN:Q99879|H2B1M_HUMAN:Q8N257|H2B3B_HUMAN:Q6DRA6|H2B2D_HUMAN:Q6DN03|H2B2C_HUMAN	L-DOPA; Carbamylation	Y4:L-DOPA:1000.00;K6:Carbamylation:21.46	PEAKS DB			YES
M(+15.99)DSTEPPY(+15.99)SQK	18.5	1313.54	11	-0.6	657.779	37.84	14	F14:7972	20180414_Joel_PooledBio_TYR_2_1_DDA_2.raw	2	P68104|EF1A1_HUMAN:Q5VTE0|EF1A3_HUMAN	Oxidation (M); L-DOPA	M1:Oxidation (M):1000.00;Y8:L-DOPA:1000.00	PEAKS DB			YES
TLEVVSPSQSVTGSAGHTPY(+15.99)Y(+15.99)QSPTDEK	25.74	2996.39	28	-3.5	999.8	70.02	14	F14:22307	20180414_Joel_PooledBio_TYR_2_1_DDA_2.raw	3	P46821|MAP1B_HUMAN	L-DOPA	Y20:L-DOPA:1000.00;Y21:L-DOPA:1000.00	PEAKS DB			YES
ASYVAPLTAQPATY(+15.99)R	18.67	1623.83	15	-0.2	812.92	69.83	8	F8:20521	20180414_Joel_PooledBio_TYR_10_1_DDA_2.raw	3	Q96PK6|RBM14_HUMAN	L-DOPA	Y14:L-DOPA:15.62	PEAKS DB			YES
AM(+15.99)EVDERPTEQY(+15.99)SDIGGLDK	35.28	2284.02	20	-2.4	762.344	65.15	8	F8:18532	20180414_Joel_PooledBio_TYR_10_1_DDA_2.raw	4	P17980|PRS6A_HUMAN	Oxidation (M); L-DOPA	M2:Oxidation (M):1000.00;Y12:L-DOPA:1000.00	PEAKS DB			YES
V(+43.01)TEGLVDVILY(+15.99)HQPDDK	34.74	1998.99	17	0.2	1000.5	115.67	14	F14:38468	20180414_Joel_PooledBio_TYR_2_1_DDA_2.raw	4	O43390|HNRPR_HUMAN	Carbamylation; L-DOPA	V1:Carbamylation:52.36;Y11:L-DOPA:1000.00	PEAKS DB			YES
ADEAAAM(+15.99)GAVY(+15.99)QAAALSK	30.59	1768.83	18	0.1	885.422	69.51	8	F8:20379	20180414_Joel_PooledBio_TYR_10_1_DDA_2.raw	4	Q9Y4L1|HYOU1_HUMAN	Oxidation (M); L-DOPA	M7:Oxidation (M):1000.00;Y11:L-DOPA:1000.00	PEAKS DB			YES
F(+43.01)WEVISDEHGIDPTGTY(+15.99)HGDSDLQLER	24.77	3174.42	27	-0.2	1059.15	111.16	9	F9:35339	20180414_Joel_PooledBio_TYR_10_1_DDA_3.raw	4	P68371|TBB4B_HUMAN:P04350|TBB4A_HUMAN	Carbamylation; L-DOPA	F1:Carbamylation:1000.00;Y17:L-DOPA:1000.00	PEAKS DB			YES
EIEVPDQY(+15.99)GTIR	23.64	1434.7	12	0.1	718.357	71.31	8	F8:21190	20180414_Joel_PooledBio_TYR_10_1_DDA_2.raw	4	Q9HC35|EMAL4_HUMAN	L-DOPA	Y8:L-DOPA:1000.00	PEAKS DB			YES
I(+43.01)FVGGIKEDTEEY(+15.99)NLR	21.15	1940.95	16	1.5	971.483	96.98	8	F8:31302	20180414_Joel_PooledBio_TYR_10_1_DDA_2.raw	4	P51991|ROA3_HUMAN	Carbamylation; L-DOPA	I1:Carbamylation:36.87;Y13:L-DOPA:1000.00	PEAKS DB			YES
FWEVISDEHGIDPTGTY(+15.99)HGDSDLQLDR	38.89	3117.39	27	-0.1	780.356	90.96	8	F8:29241	20180414_Joel_PooledBio_TYR_10_1_DDA_2.raw	4	P07437|TBB5_HUMAN	L-DOPA	Y17:L-DOPA:1000.00	PEAKS DB			YES
Y(+43.01)Y(+15.99)VTIIDAPGHR	23.68	1462.72	12	-0.2	732.367	84.01	14	F14:28237	20180414_Joel_PooledBio_TYR_2_1_DDA_2.raw	2	P68104|EF1A1_HUMAN:Q5VTE0|EF1A3_HUMAN	Carbamylation; L-DOPA	Y1:Carbamylation:1000.00;Y2:L-DOPA:1000.00	PEAKS DB			YES
TTDGY(+15.99)LLR	23.67	953.482	8	-1.2	477.748	51.75	10	F10:14549	20180414_Joel_PooledBio_TYR_1_1_DDA_1.raw	2	P61247|RS3A_HUMAN	L-DOPA	Y5:L-DOPA:1000.00	PEAKS DB			YES
SLYASSPGGVY(+15.99)ATR	43.17	1443.7	14	-0.9	722.856	58.77	14	F14:17427	20180414_Joel_PooledBio_TYR_2_1_DDA_2.raw	2	P08670|VIME_HUMAN	L-DOPA	Y11:L-DOPA:34.80	PEAKS DB			YES
GALPLDTVTFY(+15.99)K	37.46	1339.7	12	2.4	670.86	88	14	F14:29836	20180414_Joel_PooledBio_TYR_2_1_DDA_2.raw	2	P30040|ERP29_HUMAN	L-DOPA	Y11:L-DOPA:1000.00	PEAKS DB			YES
Y(+15.99)ADLPGIAR	27.05	990.513	9	-1.1	496.263	64.88	14	F14:20038	20180414_Joel_PooledBio_TYR_2_1_DDA_2.raw	2	Q13561|DCTN2_HUMAN	L-DOPA	Y1:L-DOPA:1000.00	PEAKS DB			YES
ELESYAY(+15.99)SLK	25.51	1217.58	10	0.1	609.798	67.25	14	F14:21098	20180414_Joel_PooledBio_TYR_2_1_DDA_2.raw	2	P11021|GRP78_HUMAN	L-DOPA	Y7:L-DOPA:26.31	PEAKS DB			YES
ITPSY(+15.99)VAFTPEGER	17.43	1581.77	14	-1.9	791.889	72.83	14	F14:23585	20180414_Joel_PooledBio_TYR_2_1_DDA_2.raw	2	P11021|GRP78_HUMAN	L-DOPA	Y5:L-DOPA:1000.00	PEAKS DB			YES
V(+43.01)VLAY(+15.99)EPVWAIGTGK	45.71	1660.88	15	-0.2	831.448	112.57	14	F14:37718	20180414_Joel_PooledBio_TYR_2_1_DDA_2.raw	3	P60174|TPIS_HUMAN	Carbamylation; L-DOPA	V1:Carbamylation:92.48;Y5:L-DOPA:1000.00	PEAKS DB			YES
Y(+15.99)(+43.01)YITIIDAPGHR	32.9	1476.74	12	-2.7	739.373	90.7	14	F14:30858	20180414_Joel_PooledBio_TYR_2_1_DDA_2.raw	3	Q05639|EF1A2_HUMAN	L-DOPA; Carbamylation	Y1:L-DOPA:10.11;Y1:Carbamylation:1000.00	PEAKS DB			YES
SGLIFY(+15.99)R	17.56	870.46	7	-0.9	436.237	68.69	11	F11:21285	20180414_Joel_PooledBio_TYR_1_1_DDA_2.raw	3	P34897|GLYM_HUMAN	L-DOPA	Y6:L-DOPA:1000.00	PEAKS DB			YES
AAY(+15.99)FGVYDTAK	37.21	1220.57	11	-0.3	611.293	64.44	12	F12:19730	20180414_Joel_PooledBio_TYR_1_1_DDA_3.raw	2	P12236|ADT3_HUMAN:P12235|ADT1_HUMAN	L-DOPA	Y3:L-DOPA:42.68	PEAKS DB			YES
ALDMSY(+15.99)DHKPEDEVELAR	20.43	2132.97	18	-0.8	711.996	60.99	14	F14:18372	20180414_Joel_PooledBio_TYR_2_1_DDA_2.raw	2	O15355|PPM1G_HUMAN	L-DOPA	Y6:L-DOPA:1000.00	PEAKS DB			YES
TELAEPIAIRPTSETVMY(+15.99)PAYAK	37.81	2566.3	23	-0.7	856.44	81.66	8	F8:25537	20180414_Joel_PooledBio_TYR_10_1_DDA_2.raw	3	P07814|SYEP_HUMAN	L-DOPA	Y18:L-DOPA:22.45	PEAKS DB			YES
IEY(+15.99)AKPTR	23.8	992.529	8	-0.1	497.272	33.2	14	F14:6142	20180414_Joel_PooledBio_TYR_2_1_DDA_2.raw	3	P14866|HNRPL_HUMAN	L-DOPA	Y3:L-DOPA:1000.00	PEAKS DB			YES
LAY(+15.99)IAHPK	23.59	927.518	8	-1.7	464.765	38.45	12	F12:8679	20180414_Joel_PooledBio_TYR_1_1_DDA_3.raw	3	P47914|RL29_HUMAN	L-DOPA	Y3:L-DOPA:1000.00	PEAKS DB			YES
SIYY(+15.99)ITGESK	35.8	1175.57	10	-1.5	588.792	57.59	12	F12:16884	20180414_Joel_PooledBio_TYR_1_1_DDA_3.raw	3	P08238|HS90B_HUMAN	L-DOPA	Y4:L-DOPA:8.14	PEAKS DB			YES
TTGIVMDSGDGVTHTVPIY(+15.99)EGY(+15.99)ALPHAILR	32.97	3214.6	30	1.6	804.658	88.3	12	F12:28906	20180414_Joel_PooledBio_TYR_1_1_DDA_3.raw	3	P60709|ACTB_HUMAN:P63261|ACTG_HUMAN	L-DOPA	Y19:L-DOPA:1000.00;Y22:L-DOPA:1000.00	PEAKS DB			YES
SIY(+15.99)YITGESK	32.05	1175.57	10	-0.3	588.793	60.7	14	F14:18254	20180414_Joel_PooledBio_TYR_2_1_DDA_2.raw	3	P08238|HS90B_HUMAN	L-DOPA	Y3:L-DOPA:26.02	PEAKS DB			YES
IY(+15.99)FM(+15.99)AGSSR	31.65	1062.48	9	1.1	532.248	49.71	12	F12:13582	20180414_Joel_PooledBio_TYR_1_1_DDA_3.raw	3	P14625|ENPL_HUMAN	L-DOPA; Oxidation (M)	Y2:L-DOPA:1000.00;M4:Oxidation (M):1000.00	PEAKS DB			YES
AFGY(+15.99)Y(+15.99)GPLR	30.08	1074.51	9	-0.4	538.264	65.98	12	F12:20422	20180414_Joel_PooledBio_TYR_1_1_DDA_3.raw	3	P84103|SRSF3_HUMAN	L-DOPA	Y4:L-DOPA:1000.00;Y5:L-DOPA:1000.00	PEAKS DB			YES
AAY(+15.99)FGIYDTAK	25.96	1234.59	11	-0.1	618.301	70.6	11	F11:22046	20180414_Joel_PooledBio_TYR_1_1_DDA_2.raw	3	P05141|ADT2_HUMAN	L-DOPA	Y3:L-DOPA:67.69	PEAKS DB			YES
VVPGY(+15.99)GHAVLR	25.11	1182.65	11	2.8	592.334	50.32	11	F11:13583	20180414_Joel_PooledBio_TYR_1_1_DDA_2.raw	3	B4DJV2|B4DJV2_HUMAN:O75390|CISY_HUMAN	L-DOPA	Y5:L-DOPA:1000.00	PEAKS DB			YES
F(+43.01)WEVISDEHGIDPTGTY(+15.99)HGDSDLQLDR	25.63	3160.4	27	-1.3	791.106	110.77	9	F9:35337	20180414_Joel_PooledBio_TYR_10_1_DDA_3.raw	4	P07437|TBB5_HUMAN	Carbamylation; L-DOPA	F1:Carbamylation:1000.00;Y17:L-DOPA:1000.00	PEAKS DB			YES
Q(-17.03)EY(+15.99)DESGPSIVHR	47.1	1514.66	13	0.1	758.339	53.97	12	F12:15379	20180414_Joel_PooledBio_TYR_1_1_DDA_3.raw	4	P60709|ACTB_HUMAN:P63261|ACTG_HUMAN:A5A3E0|POTEF_HUMAN:P0CG38|POTEI_HUMAN:P0CG39|POTEJ_HUMAN:Q9BYX7|ACTBM_HUMAN	Pyro-glu from Q; L-DOPA	Q1:Pyro-glu from Q:1000.00;Y3:L-DOPA:1000.00	PEAKS PTM			YES
VVLAY(+15.99)EPVWAIGTGK	45.94	1617.88	15	1	809.946	91.73	12	F12:30042	20180414_Joel_PooledBio_TYR_1_1_DDA_3.raw	4	P60174|TPIS_HUMAN	L-DOPA	Y5:L-DOPA:1000.00	PEAKS DB			YES
TDYM(+15.99)VGSY(+15.99)GPR	44.15	1276.54	11	0.3	639.277	50.94	12	F12:14051	20180414_Joel_PooledBio_TYR_1_1_DDA_3.raw	4	P52565|GDIR1_HUMAN:J3KTF8|J3KTF8_HUMAN:J3QQX2|J3QQX2_HUMAN	Oxidation (M); L-DOPA	M4:Oxidation (M):1000.00;Y8:L-DOPA:65.17	PEAKS DB			YES
GY(+15.99)GGSSSSSSYGSGR	43.42	1410.56	15	-0.6	706.289	33.35	14	F14:6273	20180414_Joel_PooledBio_TYR_2_1_DDA_2.raw	4	P09651|ROA1_HUMAN	L-DOPA	Y2:L-DOPA:45.63	PEAKS DB			YES
D(+43.01)AVTY(+15.99)TEHAK	42.15	1192.54	10	0.7	597.276	43.8	14	F14:10740	20180414_Joel_PooledBio_TYR_2_1_DDA_2.raw	4	P62805|H4_HUMAN	Carbamylation; L-DOPA	D1:Carbamylation:90.01;Y5:L-DOPA:1000.00	PEAKS DB			YES
YGPGGSGGSGGY(+15.99)GGR	41.48	1300.54	15	-1.6	651.278	37.72	14	F14:7991	20180414_Joel_PooledBio_TYR_2_1_DDA_2.raw	4	P22626|ROA2_HUMAN	L-DOPA	Y12:L-DOPA:78.35	PEAKS DB			YES
A(+43.01)LAAAGY(+15.99)DVEK	39.88	1165.56	11	0.6	583.788	68.05	11	F11:21068	20180414_Joel_PooledBio_TYR_1_1_DDA_2.raw	4	P10412|H14_HUMAN:P16403|H12_HUMAN:P16402|H13_HUMAN:P22492|H1T_HUMAN	Carbamylation; L-DOPA	A1:Carbamylation:85.84;Y7:L-DOPA:1000.00	PEAKS DB			YES
SGY(+15.99)LLPDTK	36.71	1008.51	9	-0.3	505.264	56.31	12	F12:16372	20180414_Joel_PooledBio_TYR_1_1_DDA_3.raw	4	P14625|ENPL_HUMAN	L-DOPA	Y3:L-DOPA:1000.00	PEAKS DB			YES
TVLSGGTTM(+15.99)Y(+15.99)PGIADR	36.07	1669.8	16	-1	835.905	61.19	12	F12:18439	20180414_Joel_PooledBio_TYR_1_1_DDA_3.raw	4	P60709|ACTB_HUMAN:P63261|ACTG_HUMAN	Oxidation (M); L-DOPA	M9:Oxidation (M):1000.00;Y10:L-DOPA:1000.00	PEAKS DB			YES
Y(+15.99)SVDIPLDK	35.48	1064.54	9	2.7	533.278	67.31	12	F12:20964	20180414_Joel_PooledBio_TYR_1_1_DDA_3.raw	4	P61353|RL27_HUMAN	L-DOPA	Y1:L-DOPA:1000.00	PEAKS DB			YES
I(+43.01)SGLIY(+15.99)EETR	33.48	1238.61	10	1.4	620.315	96.3	14	F14:32902	20180414_Joel_PooledBio_TYR_2_1_DDA_2.raw	4	P62805|H4_HUMAN	Carbamylation; L-DOPA	I1:Carbamylation:1000.00;Y6:L-DOPA:1000.00	PEAKS DB			YES
AFGYY(+15.99)GPLR	32.09	1058.52	9	1.4	530.267	69.21	10	F10:21849	20180414_Joel_PooledBio_TYR_1_1_DDA_1.raw	4	P84103|SRSF3_HUMAN	L-DOPA	Y5:L-DOPA:17.01	PEAKS DB			YES
TTPSY(+15.99)VAFTDTER	31.97	1502.69	13	0.3	752.352	63.86	12	F12:19483	20180414_Joel_PooledBio_TYR_1_1_DDA_3.raw	4	P11142|HSP7C_HUMAN:P0DMV8|HS71A_HUMAN:P0DMV9|HS71B_HUMAN:A0A0G2JIW1|A0A0G2JIW1_HUMAN:P54652|HSP72_HUMAN:P17066|HSP76_HUMAN	L-DOPA	Y5:L-DOPA:1000.00	PEAKS DB			YES
I(+43.01)HFPLATY(+15.99)APVISAEK	31.82	1814.96	16	0	908.486	99.83	11	F11:32138	20180414_Joel_PooledBio_TYR_1_1_DDA_2.raw	4	Q9BQE3|TBA1C_HUMAN:F5H5D3|F5H5D3_HUMAN:Q13748|TBA3C_HUMAN:P68366|TBA4A_HUMAN	Carbamylation; L-DOPA	I1:Carbamylation:42.71;Y8:L-DOPA:1000.00	PEAKS DB			YES
Y(+15.99)ALTGDEVK	31.02	1010.49	9	1.7	506.254	46.56	10	F10:12273	20180414_Joel_PooledBio_TYR_1_1_DDA_1.raw	4	P62701|RS4X_HUMAN	L-DOPA	Y1:L-DOPA:1000.00	PEAKS DB			YES
Y(+15.99)(+43.01)ESLTDPSK	30.16	1097.49	9	0.1	549.751	61.26	14	F14:18536	20180414_Joel_PooledBio_TYR_2_1_DDA_2.raw	4	P08238|HS90B_HUMAN:P07900|HS90A_HUMAN:Q58FF7|H90B3_HUMAN	L-DOPA; Carbamylation	Y1:L-DOPA:1000.00;Y1:Carbamylation:76.53	PEAKS DB			YES
Y(+15.99)(+43.01)ALPLVGHR	29.62	1083.58	9	-1.7	542.798	75.22	12	F12:24206	20180414_Joel_PooledBio_TYR_1_1_DDA_3.raw	4	P13667|PDIA4_HUMAN	L-DOPA; Carbamylation	Y1:L-DOPA:1000.00;Y1:Carbamylation:1000.00	PEAKS DB			YES
TDEGIAY(+15.99)R	29.6	939.43	8	-0.5	470.722	36.09	10	F10:7895	20180414_Joel_PooledBio_TYR_1_1_DDA_1.raw	4	P32119|PRDX2_HUMAN	L-DOPA	Y7:L-DOPA:1000.00	PEAKS DB			YES
VETFSGVY(+15.99)K	28.23	1044.51	9	-1.3	523.263	53.57	12	F12:15135	20180414_Joel_PooledBio_TYR_1_1_DDA_3.raw	4	P62081|RS7_HUMAN	L-DOPA	Y8:L-DOPA:1000.00	PEAKS DB			YES
GTTM(+15.99)Y(+15.99)PGIADR	26.49	1212.54	11	1.3	607.28	49.28	14	F14:13198	20180414_Joel_PooledBio_TYR_2_1_DDA_2.raw	4	P60709|ACTB_HUMAN:P63261|ACTG_HUMAN:P63267|ACTH_HUMAN	Oxidation (M); L-DOPA	M4:Oxidation (M):1000.00;Y5:L-DOPA:1000.00	PEAKS DB			YES
FDLM(+15.99)Y(+15.99)AK	26.37	918.416	7	-0.3	460.215	58.79	11	F11:17179	20180414_Joel_PooledBio_TYR_1_1_DDA_2.raw	4	Q9BQE3|TBA1C_HUMAN:F5H5D3|F5H5D3_HUMAN:Q13748|TBA3C_HUMAN:P68366|TBA4A_HUMAN	Oxidation (M); L-DOPA	M4:Oxidation (M):1000.00;Y5:L-DOPA:1000.00	PEAKS DB			YES
Y(+15.99)VPLADVK	26.35	919.501	8	-0.6	460.758	54.33	11	F11:15274	20180414_Joel_PooledBio_TYR_1_1_DDA_2.raw	4	P42167|LAP2B_HUMAN	L-DOPA	Y1:L-DOPA:1000.00	PEAKS DB			YES
LVPVGY(+15.99)GIR	25.96	988.571	9	0.5	495.293	60.73	12	F12:18201	20180414_Joel_PooledBio_TYR_1_1_DDA_3.raw	4	E9PRY8|E9PRY8_HUMAN:P29692|EF1D_HUMAN	L-DOPA	Y6:L-DOPA:1000.00	PEAKS DB			YES
ESY(+15.99)SVYVY(+15.99)K	24.56	1168.53	9	0.5	585.272	55.43	12	F12:15929	20180414_Joel_PooledBio_TYR_1_1_DDA_3.raw	4	P58876|H2B1D_HUMAN:Q99879|H2B1M_HUMAN	L-DOPA	Y3:L-DOPA:47.09;Y8:L-DOPA:26.31	PEAKS DB			YES
S(+43.01)VSSSSY(+15.99)R	24.48	930.404	8	0.8	466.21	35.4	14	F14:7041	20180414_Joel_PooledBio_TYR_2_1_DDA_2.raw	4	P08670|VIME_HUMAN	Carbamylation; L-DOPA	S1:Carbamylation:1000.00;Y7:L-DOPA:1000.00	PEAKS DB			YES
K(+43.01)ESYSIYVY(+15.99)K	23.89	1337.65	10	0.9	669.833	67.79	14	F14:21305	20180414_Joel_PooledBio_TYR_2_1_DDA_2.raw	4	Q8N257|H2B3B_HUMAN:Q6DRA6|H2B2D_HUMAN:Q6DN03|H2B2C_HUMAN	Carbamylation; L-DOPA	K1:Carbamylation:59.08;Y9:L-DOPA:14.04	PEAKS DB			YES
Y(+15.99)(+43.01)KPLDLRPK	23.13	1187.67	9	0.8	396.896	60.87	14	F14:18281	20180414_Joel_PooledBio_TYR_2_1_DDA_2.raw	4	P42766|RL35_HUMAN	L-DOPA; Carbamylation	Y1:L-DOPA:1000.00;Y1:Carbamylation:17.01	PEAKS DB			YES
TVEALY(+15.99)K	19.95	838.444	7	0.8	420.229	43.12	11	F11:10517	20180414_Joel_PooledBio_TYR_1_1_DDA_2.raw	4	F8VVM2|F8VVM2_HUMAN:Q00325|MPCP_HUMAN	L-DOPA	Y6:L-DOPA:1000.00	PEAKS DB			YES
ETAENY(+15.99)LGHTAK	26.78	1348.63	12	-2.9	675.318	49.78	14	F14:13391	20180414_Joel_PooledBio_TYR_2_1_DDA_2.raw	5	P38646|GRP75_HUMAN	L-DOPA	Y6:L-DOPA:1000.00	PEAKS DB			YES
S(+43.01)TTTGHLIY(+15.99)K	41.91	1178.59	10	1.4	590.305	49.25	12	F12:13328	20180414_Joel_PooledBio_TYR_1_1_DDA_3.raw	5	P68104|EF1A1_HUMAN:Q5VTE0|EF1A3_HUMAN:Q05639|EF1A2_HUMAN	Carbamylation; L-DOPA	S1:Carbamylation:113.83;Y9:L-DOPA:1000.00	PEAKS DB			YES
Y(+15.99)(+43.01)LAPSGPSGTLK	36.68	1248.63	12	0	625.325	67.49	14	F14:21175	20180414_Joel_PooledBio_TYR_2_1_DDA_2.raw	5	Q16658|FSCN1_HUMAN	L-DOPA; Carbamylation	Y1:L-DOPA:1000.00;Y1:Carbamylation:71.87	PEAKS DB			YES
IDKTDY(+15.99)MVGSYGPR	21.31	1616.75	14	-1.4	809.381	56.9	14	F14:16560	20180414_Joel_PooledBio_TYR_2_1_DDA_2.raw	5	P52565|GDIR1_HUMAN:J3KTF8|J3KTF8_HUMAN:J3QQX2|J3QQX2_HUMAN	L-DOPA	Y6:L-DOPA:23.70	PEAKS DB			YES
YDEN(+.98)GNPWSAY(+15.99)GGDFGDTPNDR	27.94	2462.95	22	18.4	822.006	85.01	13	F13:26400	20180414_Joel_PooledBio_TYR_2_1_DDA_1.raw	2		L-DOPA	N4:Deamidation (NQ):0.00;Y11:L-DOPA:16.78	PEAKS DB			YES
Y(+15.99)ATALYSAASK	26.25	1160.57	11	0.9	581.293	54.45	13	F13:14032	20180414_Joel_PooledBio_TYR_2_1_DDA_1.raw	2	P48047|ATPO_HUMAN	L-DOPA	Y1:L-DOPA:25.58	PEAKS DB			YES
M(+15.99)LTAQDM(+15.99)SY(+15.99)DEAR	23.86	1577.63	13	-1.6	789.823	46.86	13	F13:10779	20180414_Joel_PooledBio_TYR_2_1_DDA_1.raw	2	Q01082|SPTB2_HUMAN	Oxidation (M); L-DOPA	M1:Oxidation (M):1000.00;M7:Oxidation (M):1000.00;Y9:L-DOPA:1000.00	PEAKS DB			YES
DFVNY(+15.99)LVR	22.33	1040.53	8	1.4	521.273	87.76	13	F13:27449	20180414_Joel_PooledBio_TYR_2_1_DDA_1.raw	2	Q08211|DHX9_HUMAN	L-DOPA	Y5:L-DOPA:1000.00	PEAKS DB			YES
D(+43.01)VAHLGPDPQPPY(+15.99)SR	22.19	1706.8	15	-1.7	854.406	67.33	13	F13:19374	20180414_Joel_PooledBio_TYR_2_1_DDA_1.raw	2	A0A1C7CYX9|A0A1C7CYX9_HUMAN	Carbamylation; L-DOPA	D1:Carbamylation:1000.00;Y13:L-DOPA:1000.00	PEAKS DB			YES
EIFGLY(+15.99)GQTTGK	21	1328.66	12	1.4	665.339	78.58	13	F13:23909	20180414_Joel_PooledBio_TYR_2_1_DDA_1.raw	2	Q9NR31|SAR1A_HUMAN	L-DOPA	Y6:L-DOPA:1000.00	PEAKS DB			YES
VTDDLVC(+71.04)LVY(+15.99)K	18.37	1353.68	11	0.7	677.85	89.14	13	F13:27956	20180414_Joel_PooledBio_TYR_2_1_DDA_1.raw	2	P49458|SRP09_HUMAN	Propionamide; L-DOPA	C7:Propionamide:1000.00;Y10:L-DOPA:1000.00	PEAKS DB			YES
I(+43.01)GAEVY(+15.99)HNLK	21.55	1201.61	10	1.7	601.813	78.37	14	F14:25851	20180414_Joel_PooledBio_TYR_2_1_DDA_2.raw	3	P06733|ENOA_HUMAN	Carbamylation; L-DOPA	I1:Carbamylation:91.83;Y6:L-DOPA:1000.00	PEAKS DB			YES
TTGIVMDSGDGVTHTVPIY(+15.99)EGYALPHAILR	47.42	3198.6	30	0.6	800.658	94.6	13	F13:29848	20180414_Joel_PooledBio_TYR_2_1_DDA_1.raw	3	P60709|ACTB_HUMAN:P63261|ACTG_HUMAN		Y19:L-DOPA:0.00	PEAKS DB			YES
AAEAGGAEEQY(+15.99)GFLTTPTK	41.14	1955.91	19	-1.7	978.961	75.15	13	F13:22538	20180414_Joel_PooledBio_TYR_2_1_DDA_1.raw	4	P46821|MAP1B_HUMAN	L-DOPA	Y11:L-DOPA:1000.00	PEAKS DB			YES
Q(-17.03)LEAIDQLHLEY(+15.99)AK	25.63	1668.84	14	0.6	835.426	97.45	7	F7:31438	20180414_Joel_PooledBio_TYR_10_1_DDA_1.raw	4	O43707|ACTN4_HUMAN	Pyro-glu from Q; L-DOPA	Q1:Pyro-glu from Q:1000.00;Y12:L-DOPA:1000.00	PEAKS PTM			YES
Y(+15.99)QK(+43.01)STELLIR	32.45	1308.7	10	-0.2	655.359	72.3	8	F8:21697	20180414_Joel_PooledBio_TYR_10_1_DDA_2.raw	4	Q71DI3|H32_HUMAN:P68431|H31_HUMAN:K7EK07|K7EK07_HUMAN:P84243|H33_HUMAN:Q16695|H31T_HUMAN:Q5TEC6|Q5TEC6_HUMAN	L-DOPA; Carbamylation	Y1:L-DOPA:1000.00;K3:Carbamylation:1000.00	PEAKS DB			YES
S(+43.01)PY(+15.99)QEFTDHLVK	37.46	1521.71	12	0.8	761.863	91.17	14	F14:31011	20180414_Joel_PooledBio_TYR_2_1_DDA_2.raw	5	P15880|RS2_HUMAN	Carbamylation; L-DOPA	S1:Carbamylation:84.41;Y3:L-DOPA:1000.00	PEAKS DB			YES
I(+43.01)IPTLEEY(+15.99)QHYK	24.65	1591.79	12	1.1	796.902	105.96	14	F14:35861	20180414_Joel_PooledBio_TYR_2_1_DDA_2.raw	5	Q5T6W2|Q5T6W2_HUMAN	Carbamylation; L-DOPA	I1:Carbamylation:88.25;Y8:L-DOPA:28.36	PEAKS DB			YES
Y(+15.99)(+43.01)QK(+43.01)STELLIR	23.84	1351.71	10	2.4	676.864	85.79	9	F9:27303	20180414_Joel_PooledBio_TYR_10_1_DDA_3.raw	5	Q71DI3|H32_HUMAN:P68431|H31_HUMAN:K7EK07|K7EK07_HUMAN:P84243|H33_HUMAN:Q16695|H31T_HUMAN:Q5TEC6|Q5TEC6_HUMAN	L-DOPA; Carbamylation	Y1:L-DOPA:1000.00;Y1:Carbamylation:1000.00;K3:Carbamylation:1000.00	PEAKS DB			YES
GDDLDPNY(+15.99)VLSSR	21.83	1465.67	13	-3.4	733.839	73.12	9	F9:22180	20180414_Joel_PooledBio_TYR_10_1_DDA_3.raw	5	P12277|KCRB_HUMAN:P06732|KCRM_HUMAN	L-DOPA	Y8:L-DOPA:1000.00	PEAKS DB			YES
DGTEFGGSIY(+15.99)QK	19.19	1316.59	12	1.4	659.302	62.46	8	F8:17421	20180414_Joel_PooledBio_TYR_10_1_DDA_2.raw	5	P21796|VDAC1_HUMAN:A0A0A0MR02|A0A0A0MR02_HUMAN:P45880|VDAC2_HUMAN:Q9Y277|VDAC3_HUMAN	L-DOPA	Y10:L-DOPA:1000.00	PEAKS DB			YES
ISVYY(+15.99)NEASSHK	27.09	1412.66	12	1	471.893	51.63	7	F7:13056	20180414_Joel_PooledBio_TYR_10_1_DDA_1.raw	6	Q13509|TBB3_HUMAN	L-DOPA	Y5:L-DOPA:17.01	PEAKS DB			YES
LVPVGY(+15.99)GIK	26.84	960.564	9	0.6	481.29	63.71	14	F14:19503	20180414_Joel_PooledBio_TYR_2_1_DDA_2.raw	4	P24534|EF1B_HUMAN	L-DOPA	Y6:L-DOPA:1000.00	PEAKS DB			YES
I(+43.01)WHHTFY(+15.99)NELR	32.92	1573.74	11	1.4	525.589	89.19	14	F14:30326	20180414_Joel_PooledBio_TYR_2_1_DDA_2.raw	4	P60709|ACTB_HUMAN:P63261|ACTG_HUMAN:A5A3E0|POTEF_HUMAN:P0CG38|POTEI_HUMAN:P0CG39|POTEJ_HUMAN:Q9BYX7|ACTBM_HUMAN	Carbamylation; L-DOPA	I1:Carbamylation:1000.00;Y7:L-DOPA:1000.00	PEAKS DB			YES
LSVDY(+15.99)GK	30.15	796.397	7	0.7	399.206	40.43	11	F11:9269	20180414_Joel_PooledBio_TYR_1_1_DDA_2.raw	5	Q9BQE3|TBA1C_HUMAN:F5H5D3|F5H5D3_HUMAN:Q13748|TBA3C_HUMAN:P68366|TBA4A_HUMAN	L-DOPA	Y5:L-DOPA:1000.00	PEAKS DB			YES
EY(+15.99)SNIEEFAEGSK	19.52	1517.65	13	-0.3	759.833	69.57	12	F12:21877	20180414_Joel_PooledBio_TYR_1_1_DDA_3.raw	6	O14979|HNRDL_HUMAN	L-DOPA	Y2:L-DOPA:1000.00	PEAKS DB			YES
Y(+15.99)LAPSGPSGTLK	37.23	1205.63	12	-0.9	603.821	55.01	7	F7:14428	20180414_Joel_PooledBio_TYR_10_1_DDA_1.raw	7	Q16658|FSCN1_HUMAN	L-DOPA	Y1:L-DOPA:1000.00	PEAKS DB			YES
PDDITQEEY(+15.99)GEFYK	31.25	1748.74	14	-1.6	875.377	74.52	8	F8:22587	20180414_Joel_PooledBio_TYR_10_1_DDA_2.raw	7	P08238|HS90B_HUMAN	L-DOPA	Y9:L-DOPA:38.03	PEAKS DB			YES
Y(+15.99)GVSGYPTLK	37.97	1099.55	10	1.4	550.785	63.89	7	F7:18114	20180414_Joel_PooledBio_TYR_10_1_DDA_1.raw	8	P30101|PDIA3_HUMAN	L-DOPA	Y1:L-DOPA:72.78	PEAKS DB			YES
TY(+15.99)SLGSALRPSTSR	34.77	1510.77	14	1.7	504.599	58.41	12	F12:17254	20180414_Joel_PooledBio_TYR_1_1_DDA_3.raw	11	P08670|VIME_HUMAN	L-DOPA	Y2:L-DOPA:1000.00	PEAKS DB			YES
VTEGLTDVILY(+15.99)HQPDDK	28.01	1957.96	17	0.6	979.99	82.99	8	F8:26145	20180414_Joel_PooledBio_TYR_10_1_DDA_2.raw	7	O60506|HNRPQ_HUMAN	L-DOPA	Y11:L-DOPA:1000.00	PEAKS DB			YES
Y(+15.99)HTIN(+.98)GHN(+.98)AEVR	33.06	1427.64	12	0.7	476.889	39.32	14	F14:8693	20180414_Joel_PooledBio_TYR_2_1_DDA_2.raw	2	P22626|ROA2_HUMAN	L-DOPA; Deamidation (NQ)	Y1:L-DOPA:1000.00;N5:Deamidation (NQ):1000.00;N8:Deamidation (NQ):1000.00	PEAKS DB			YES
VTEGLVDVILY(+15.99)HQPDDK	24.42	1955.98	17	-0.6	978.999	94.59	14	F14:32326	20180414_Joel_PooledBio_TYR_2_1_DDA_2.raw	2	O43390|HNRPR_HUMAN	L-DOPA	Y11:L-DOPA:1000.00	PEAKS DB			YES
SEM(+15.99)LEIVQAIY(+15.99)K	23.28	1454.73	12	-4.1	728.371	87.72	14	F14:29862	20180414_Joel_PooledBio_TYR_2_1_DDA_2.raw	2	P37235|HPCL1_HUMAN	Oxidation (M); L-DOPA	M3:Oxidation (M):1000.00;Y11:L-DOPA:1000.00	PEAKS DB			YES
VSAQY(+15.99)LSEIEM(+15.99)AK	35.44	1499.72	13	-0.3	750.866	75.12	7	F7:22864	20180414_Joel_PooledBio_TYR_10_1_DDA_1.raw	4	O75955|FLOT1_HUMAN	L-DOPA; Oxidation (M)	Y5:L-DOPA:1000.00;M11:Oxidation (M):1000.00	PEAKS DB			YES
E(+43.01)AEAAIY(+15.99)HLQLFEELR	32.42	1989.98	16	-0.8	995.996	114.53	9	F9:36126	20180414_Joel_PooledBio_TYR_10_1_DDA_3.raw	3	P14618|KPYM_HUMAN	Carbamylation; L-DOPA	E1:Carbamylation:1000.00;Y7:L-DOPA:1000.00	PEAKS DB			YES
SY(+15.99)ELPDGQVITIGN(+.98)ER	21.97	1806.86	16	0.9	603.296	87.71	9	F9:28014	20180414_Joel_PooledBio_TYR_10_1_DDA_3.raw	5	P60709|ACTB_HUMAN:P63261|ACTG_HUMAN:P63267|ACTH_HUMAN:Q562R1|ACTBL_HUMAN:A5A3E0|POTEF_HUMAN:Q9BYX7|ACTBM_HUMAN	L-DOPA; Deamidation (NQ)	Y2:L-DOPA:1000.00;N14:Deamidation (NQ):30.10	PEAKS DB			YES
LAHY(+15.99)N(+.98)KR	20.63	917.472	7	-3.2	459.742	23.17	14	F14:3991	20180414_Joel_PooledBio_TYR_2_1_DDA_2.raw	3	P58876|H2B1D_HUMAN:Q99879|H2B1M_HUMAN:Q8N257|H2B3B_HUMAN:Q6DRA6|H2B2D_HUMAN:Q6DN03|H2B2C_HUMAN	L-DOPA; Deamidation (NQ)	Y4:L-DOPA:1000.00;N5:Deamidation (NQ):1000.00	PEAKS DB			YES
KESYSVY(+15.99)VY(+15.99)K	28.56	1296.62	10	-1.2	649.318	53.08	14	F14:15177	20180414_Joel_PooledBio_TYR_2_1_DDA_2.raw	3	P58876|H2B1D_HUMAN:Q99879|H2B1M_HUMAN	L-DOPA	Y7:L-DOPA:14.84;Y9:L-DOPA:46.62	PEAKS DB			YES
VY(+15.99)EGERPLTK	30.16	1206.62	10	0.8	403.216	39.96	14	F14:8969	20180414_Joel_PooledBio_TYR_2_1_DDA_2.raw	5	P11021|GRP78_HUMAN	L-DOPA	Y2:L-DOPA:1000.00	PEAKS DB			YES
IREEY(+15.99)PDR	23.2	1092.52	8	0	547.267	35.28	14	F14:7020	20180414_Joel_PooledBio_TYR_2_1_DDA_2.raw	5	P07437|TBB5_HUMAN:P68371|TBB4B_HUMAN:Q9BVA1|TBB2B_HUMAN:Q13885|TBB2A_HUMAN:Q3ZCM7|TBB8_HUMAN	L-DOPA	Y5:L-DOPA:1000.00	PEAKS DB			YES
KTVTAM(+15.99)DVVY(+15.99)ALK	39.89	1469.78	13	0.8	490.934	76.12	14	F14:24921	20180414_Joel_PooledBio_TYR_2_1_DDA_2.raw	7	P62805|H4_HUMAN	Oxidation (M); L-DOPA	M6:Oxidation (M):1000.00;Y10:L-DOPA:1000.00	PEAKS DB			YES
Y(+15.99)LAEVAAGDDKK	32.97	1294.64	12	-1.2	648.327	40.02	10	F10:9557	20180414_Joel_PooledBio_TYR_1_1_DDA_1.raw	7	P63104|1433Z_HUMAN	L-DOPA	Y1:L-DOPA:1000.00	PEAKS DB			YES
PDDITNEEY(+15.99)GEFYK	27.35	1734.73	14	-1.3	868.369	71.72	13	F13:21180	20180414_Joel_PooledBio_TYR_2_1_DDA_1.raw	9	P07900|HS90A_HUMAN	L-DOPA	Y9:L-DOPA:49.79	PEAKS DB			YES
KESYSIYVY(+15.99)K	39.4	1294.64	10	1.3	648.33	58.08	12	F12:17126	20180414_Joel_PooledBio_TYR_1_1_DDA_3.raw	9	Q8N257|H2B3B_HUMAN:Q6DRA6|H2B2D_HUMAN:Q6DN03|H2B2C_HUMAN	L-DOPA	Y9:L-DOPA:80.00	PEAKS DB			YES
D(+43.01)LYAN(+.98)TVLSGGTTMY(+15.99)PGIADR	32.95	2274.05	21	0.3	1138.03	87.89	15	F15:27415	20180414_Joel_PooledBio_TYR_2_1_DDA_3.raw	1	P60709|ACTB_HUMAN:P63261|ACTG_HUMAN	Carbamylation; Deamidation (NQ); L-DOPA	D1:Carbamylation:1000.00;N5:Deamidation (NQ):1000.00;Y15:L-DOPA:16.22	PEAKS DB			YES
AFGY(+15.99)YGPLR	32.17	1058.52	9	-2.9	530.265	72.96	14	F14:23589	20180414_Joel_PooledBio_TYR_2_1_DDA_2.raw	1	P84103|SRSF3_HUMAN	L-DOPA	Y4:L-DOPA:11.06	PEAKS DB			YES
TTGIVMDSGDGVTHTVPIYEGY(+15.99)ALPHAILR	31.9	3198.6	30	-0.2	800.658	93.99	15	F15:29463	20180414_Joel_PooledBio_TYR_2_1_DDA_3.raw	1	P60709|ACTB_HUMAN:P63261|ACTG_HUMAN		Y22:L-DOPA:0.00	PEAKS DB			YES
MTQIMFETFNTPAMY(+15.99)VAIQ(+.98)AVLSLYASGR	30	3269.58	29	7.7	1090.88	135.32	15	F15:38403	20180414_Joel_PooledBio_TYR_2_1_DDA_3.raw	1	P60709|ACTB_HUMAN:P63261|ACTG_HUMAN	L-DOPA	Y15:L-DOPA:17.73;Q19:Deamidation (NQ):0.00	PEAKS DB			YES
YDENGNPWSAY(+15.99)GGD(+57.02)FGDTPNDR	24.5	2518.99	22	-0.3	1260.5	80.7	13	F13:24771	20180414_Joel_PooledBio_TYR_2_1_DDA_1.raw	1		L-DOPA; Carbamidomethylation (DHKE X@N-term)	Y11:L-DOPA:2.53;D14:Carbamidomethylation (DHKE X@N-term):0.00	PEAKS PTM			YES
EELEQTY(+15.99)HAK	23.38	1262.58	10	2.2	632.298	40.3	15	F15:8326	20180414_Joel_PooledBio_TYR_2_1_DDA_3.raw	1	P20700|LMNB1_HUMAN	L-DOPA	Y7:L-DOPA:1000.00	PEAKS DB			YES
SAVGHEY(+15.99)QSK	23.2	1120.51	10	-0.3	374.512	28.28	15	F15:4717	20180414_Joel_PooledBio_TYR_2_1_DDA_3.raw	1	Q14247|SRC8_HUMAN	L-DOPA	Y7:L-DOPA:1000.00	PEAKS DB			YES
EALLGVQEDVDEY(+15.99)VK	22.83	1721.84	15	0.6	861.926	87.49	15	F15:27275	20180414_Joel_PooledBio_TYR_2_1_DDA_3.raw	1	Q14257|RCN2_HUMAN	L-DOPA	Y13:L-DOPA:1000.00	PEAKS DB			YES
D(+43.01)ELHIVEAEAMNY(+15.99)EGSPIK	22.2	2203.01	19	-2.1	735.342	94.55	15	F15:29617	20180414_Joel_PooledBio_TYR_2_1_DDA_3.raw	1	P06748|NPM_HUMAN	Carbamylation; L-DOPA	D1:Carbamylation:31.84;Y13:L-DOPA:1000.00	PEAKS DB			YES
Y(+15.99)MAADGDFK	22.1	1032.42	9	0.7	517.219	45.91	15	F15:10584	20180414_Joel_PooledBio_TYR_2_1_DDA_3.raw	1	P09382|LEG1_HUMAN	L-DOPA	Y1:L-DOPA:1000.00	PEAKS DB			YES
DAIHFY(+15.99)NK	20.38	1022.48	8	-0.7	512.248	57.16	15	F15:15222	20180414_Joel_PooledBio_TYR_2_1_DDA_3.raw	1	P31948|STIP1_HUMAN	L-DOPA	Y6:L-DOPA:1000.00	PEAKS DB			YES
GLY(+15.99)DGPVC(+71.04)EVSVTPK	18.73	1649.8	15	-0.8	825.905	73.57	15	F15:21904	20180414_Joel_PooledBio_TYR_2_1_DDA_3.raw	1	A0A1C7CYX9|A0A1C7CYX9_HUMAN	L-DOPA; Propionamide	Y3:L-DOPA:1000.00;C8:Propionamide:1000.00	PEAKS DB			YES
FANY(+15.99)IDK	17.95	885.423	7	0.5	443.719	54.86	15	F15:14199	20180414_Joel_PooledBio_TYR_2_1_DDA_3.raw	1	P08670|VIME_HUMAN	L-DOPA	Y4:L-DOPA:1000.00	PEAKS DB			YES
WDLPLSDMY(+15.99)TPY	17.07	1515.66	12	0.3	758.837	102.06	15	F15:31748	20180414_Joel_PooledBio_TYR_2_1_DDA_3.raw	1		L-DOPA	Y9:L-DOPA:24.24	PEAKS DB			YES
T(+43.01)IAQDY(+15.99)GVLK	17.01	1165.6	10	1.4	583.807	80.26	15	F15:24530	20180414_Joel_PooledBio_TYR_2_1_DDA_3.raw	1	Q06830|PRDX1_HUMAN	Carbamylation; L-DOPA	T1:Carbamylation:38.24;Y6:L-DOPA:1000.00	PEAKS DB			YES
TVESEAASY(+15.99)LDQISR	16.66	1683.8	15	1.6	842.906	93.9	15	F15:29430	20180414_Joel_PooledBio_TYR_2_1_DDA_3.raw	1	P61289|PSME3_HUMAN	L-DOPA	Y9:L-DOPA:1000.00	PEAKS DB			YES
LIIWDSY(+15.99)TTNK	16.43	1368.69	11	1.4	685.355	85.28	15	F15:26510	20180414_Joel_PooledBio_TYR_2_1_DDA_3.raw	1	P62879|GBB2_HUMAN:P62873|GBB1_HUMAN	L-DOPA	Y7:L-DOPA:1000.00	PEAKS DB			YES
Y(+43.01)ISPDQLADLY(+15.99)K	16.14	1483.72	12	0.5	742.867	99.19	15	F15:30991	20180414_Joel_PooledBio_TYR_2_1_DDA_3.raw	1	P06733|ENOA_HUMAN	Carbamylation; L-DOPA	Y1:Carbamylation:56.41;Y11:L-DOPA:1000.00	PEAKS DB			YES
Y(+15.99)(+43.01)QKSTELLIR	31.86	1308.7	10	0.2	655.359	71.81	7	F7:21520	20180414_Joel_PooledBio_TYR_10_1_DDA_1.raw	2	Q71DI3|H32_HUMAN:P68431|H31_HUMAN:K7EK07|K7EK07_HUMAN:P84243|H33_HUMAN:Q16695|H31T_HUMAN:Q5TEC6|Q5TEC6_HUMAN		Y1:L-DOPA:1000.00;Y1:Carbamylation:0.00	PEAKS DB			YES
E(+43.01)EIVDKY(+15.99)DLFVGSQATDFGEALVR	34.82	2759.33	24	0.5	920.784	115.81	8	F8:36415	20180414_Joel_PooledBio_TYR_10_1_DDA_2.raw	2	O43852|CALU_HUMAN	Carbamylation; L-DOPA	E1:Carbamylation:30.64;Y7:L-DOPA:1000.00	PEAKS DB			YES
TVLELQY(+15.99)VLDK	26.31	1335.73	11	2.4	668.873	92.74	15	F15:29004	20180414_Joel_PooledBio_TYR_2_1_DDA_3.raw	2	Q14444|CAPR1_HUMAN	L-DOPA	Y7:L-DOPA:1000.00	PEAKS DB			YES
D(+43.01)VAY(+15.99)QYVK	23.99	1043.49	8	3.1	522.755	67.07	8	F8:19323	20180414_Joel_PooledBio_TYR_10_1_DDA_2.raw	2	Q04837|SSBP_HUMAN	Carbamylation; L-DOPA	D1:Carbamylation:46.67;Y4:L-DOPA:5.99	PEAKS DB			YES
TVLELQ(+.98)Y(+15.99)VLDK	20.76	1336.71	11	-18.3	669.351	92.69	15	F15:29004	20180414_Joel_PooledBio_TYR_2_1_DDA_3.raw	2	Q14444|CAPR1_HUMAN	Deamidation (NQ); L-DOPA	Q6:Deamidation (NQ):1000.00;Y7:L-DOPA:1000.00	PEAKS DB			YES
M(+15.99)DATANDVPSPY(+15.99)EVR	24.59	1695.74	15	-2.1	848.876	62.95	9	F9:17659	20180414_Joel_PooledBio_TYR_10_1_DDA_3.raw	2	P30101|PDIA3_HUMAN	Oxidation (M); L-DOPA	M1:Oxidation (M):1000.00;Y12:L-DOPA:1000.00	PEAKS DB			YES
T(+43.01)DY(+15.99)NASVSVPDSSGPER	22.36	1838.79	17	-1.8	920.402	61.94	9	F9:17285	20180414_Joel_PooledBio_TYR_10_1_DDA_3.raw	2	P61978|HNRPK_HUMAN:Q5T6W2|Q5T6W2_HUMAN	Carbamylation; L-DOPA	T1:Carbamylation:1000.00;Y3:L-DOPA:1000.00	PEAKS DB			YES
IM(+15.99)GPNY(+15.99)TPGK	19.48	1108.52	10	0.7	555.269	47.78	9	F9:11258	20180414_Joel_PooledBio_TYR_10_1_DDA_3.raw	2	P13639|EF2_HUMAN	Oxidation (M); L-DOPA	M2:Oxidation (M):1000.00;Y6:L-DOPA:1000.00	PEAKS DB			YES
LEQY(+15.99)TSAIEGTK	27.4	1354.66	12	0.3	678.338	59.77	8	F8:16203	20180414_Joel_PooledBio_TYR_10_1_DDA_2.raw	3	E9PGZ1|E9PGZ1_HUMAN:E7EX44|E7EX44_HUMAN	L-DOPA	Y4:L-DOPA:1000.00	PEAKS DB			YES
LDY(+15.99)GQHVVAGTPGR	24.95	1484.74	14	-1.3	743.375	53.4	9	F9:13684	20180414_Joel_PooledBio_TYR_10_1_DDA_3.raw	3	P38919|IF4A3_HUMAN	L-DOPA	Y3:L-DOPA:1000.00	PEAKS DB			YES
S(+43.01)SGPYGGGGQY(+15.99)FAK	27.04	1433.62	14	-1.1	717.817	65.06	15	F15:18480	20180414_Joel_PooledBio_TYR_2_1_DDA_3.raw	4	P09651|ROA1_HUMAN	Carbamylation; L-DOPA	S1:Carbamylation:49.75;Y11:L-DOPA:15.57	PEAKS DB			YES
ELNY(+15.99)GPHQWR	26.09	1314.61	10	4.8	658.316	60.95	9	F9:16911	20180414_Joel_PooledBio_TYR_10_1_DDA_3.raw	4		L-DOPA	Y4:L-DOPA:1000.00	PEAKS DB			YES
KDLY(+15.99)AN(+.98)TVLSGGTTMYPGIADR	21.5	2359.14	22	0.9	787.387	77.82	12	F12:25127	20180414_Joel_PooledBio_TYR_1_1_DDA_3.raw	2	P60709|ACTB_HUMAN:P63261|ACTG_HUMAN	L-DOPA; Deamidation (NQ)	Y4:L-DOPA:2.04;N6:Deamidation (NQ):1000.00	PEAKS DB			YES
C(+71.04)Y(+15.99)EEVKDR	21.25	1127.49	8	-0.1	564.753	33.43	8	F8:5880	20180414_Joel_PooledBio_TYR_10_1_DDA_2.raw	7	P23528|COF1_HUMAN:E9PK25|E9PK25_HUMAN	Propionamide; L-DOPA	C1:Propionamide:1000.00;Y2:L-DOPA:1000.00	PEAKS DB			YES
KDLY(+15.99)ANTVLSGGTTM(+15.99)YPGIADR	31.5	2374.15	22	1.2	792.391	75.35	15	F15:22682	20180414_Joel_PooledBio_TYR_2_1_DDA_3.raw	2	P60709|ACTB_HUMAN:P63261|ACTG_HUMAN	L-DOPA; Oxidation (M)	Y4:L-DOPA:2.85;M15:Oxidation (M):1000.00	PEAKS DB			YES
Y(+15.99)VLINWVGEDVPDAR	23.96	1760.87	15	-0.9	881.443	98.18	15	F15:30689	20180414_Joel_PooledBio_TYR_2_1_DDA_3.raw	2	Q16643|DREB_HUMAN	L-DOPA	Y1:L-DOPA:1000.00	PEAKS DB			YES
C(+71.04)(+43.01)Y(+15.99)EM(+15.99)ASHLR	23.17	1254.51	9	0.8	628.264	52.5	15	F15:13271	20180414_Joel_PooledBio_TYR_2_1_DDA_3.raw	2	P07737|PROF1_HUMAN	Propionamide; Carbamylation; L-DOPA; Oxidation (M)	C1:Propionamide:1000.00;C1:Carbamylation:1000.00;Y2:L-DOPA:1000.00;M4:Oxidation (M):1000.00	PEAKS DB			YES
DVAY(+15.99)QYVK	21.74	1000.49	8	0.3	501.251	54.49	15	F15:14110	20180414_Joel_PooledBio_TYR_2_1_DDA_3.raw	2	Q04837|SSBP_HUMAN	L-DOPA	Y4:L-DOPA:9.40	PEAKS DB			YES
IEY(+15.99)QFFEDR	20.43	1261.56	9	-1	631.787	81.15	15	F15:24873	20180414_Joel_PooledBio_TYR_2_1_DDA_3.raw	2	Q9NYU2|UGGG1_HUMAN	L-DOPA	Y3:L-DOPA:1000.00	PEAKS DB			YES
IIKPVLTQESATY(+15.99)IAEEYSR	26.88	2326.21	20	1	776.41	85.32	15	F15:26475	20180414_Joel_PooledBio_TYR_2_1_DDA_3.raw	3	P25205|MCM3_HUMAN	L-DOPA	Y13:L-DOPA:52.68	PEAKS DB			YES
Y(+15.99)(+43.01)QLDPTASISAK	32.65	1351.66	12	-1.9	676.837	73.33	15	F15:21894	20180414_Joel_PooledBio_TYR_2_1_DDA_3.raw	3	A0A0A0MR02|A0A0A0MR02_HUMAN:P45880|VDAC2_HUMAN	L-DOPA; Carbamylation	Y1:L-DOPA:1000.00;Y1:Carbamylation:58.85	PEAKS DB			YES
IIPTLEEY(+15.99)QHYK	19.05	1548.78	12	0.8	775.399	73.1	15	F15:21749	20180414_Joel_PooledBio_TYR_2_1_DDA_3.raw	4	Q5T6W2|Q5T6W2_HUMAN	L-DOPA	Y8:L-DOPA:22.45	PEAKS DB			YES
YGGEEEDQPIY(+15.99)LAVK	31.08	1725.81	15	-1.4	863.911	78.13	9	F9:24139	20180414_Joel_PooledBio_TYR_10_1_DDA_3.raw	4	Q9UMX5|NENF_HUMAN	L-DOPA	Y11:L-DOPA:16.78	PEAKS DB			YES
VTY(+15.99)HPDGPEGQAYDVDFTPPFR	40.15	2523.13	22	3.6	842.055	88.89	8	F8:28521	20180414_Joel_PooledBio_TYR_10_1_DDA_2.raw	4	Q15046|SYK_HUMAN	L-DOPA	Y3:L-DOPA:12.23	PEAKS DB			YES
E(+43.01)Y(+15.99)QDLLNVK	25.41	1179.58	9	0.9	590.796	86.03	13	F13:26797	20180414_Joel_PooledBio_TYR_2_1_DDA_1.raw	4	P08670|VIME_HUMAN:Q16352|AINX_HUMAN:P17661|DESM_HUMAN:P07196|NFL_HUMAN:E7ESP9|E7ESP9_HUMAN:P07197|NFM_HUMAN:P12036|NFH_HUMAN	Carbamylation; L-DOPA	E1:Carbamylation:63.64;Y2:L-DOPA:1000.00	PEAKS DB			YES
SINPDEAVAY(+15.99)GAAVQAAILSGDK	39.75	2275.13	23	1.4	759.386	105.99	7	F7:34006	20180414_Joel_PooledBio_TYR_10_1_DDA_1.raw	5	P11142|HSP7C_HUMAN	L-DOPA	Y10:L-DOPA:1000.00	PEAKS DB			YES
VGINY(+15.99)QPPTVVPGGDLAK	36.84	1839.97	18	0.1	920.994	81.05	8	F8:25349	20180414_Joel_PooledBio_TYR_10_1_DDA_2.raw	5	Q9BQE3|TBA1C_HUMAN:F5H5D3|F5H5D3_HUMAN:Q13748|TBA3C_HUMAN:P68366|TBA4A_HUMAN	L-DOPA	Y5:L-DOPA:1000.00	PEAKS DB			YES
TPAQY(+15.99)DASELK	32.15	1237.58	11	2.5	619.8	52.14	8	F8:12978	20180414_Joel_PooledBio_TYR_10_1_DDA_2.raw	5	P07355|ANXA2_HUMAN	L-DOPA	Y5:L-DOPA:1000.00	PEAKS DB			YES
Y(+15.99)(+43.01)SQLVVETIR	31.32	1265.66	10	2.5	633.84	94.45	15	F15:29616	20180414_Joel_PooledBio_TYR_2_1_DDA_3.raw	5	Q92522|H1X_HUMAN	L-DOPA; Carbamylation	Y1:L-DOPA:1000.00;Y1:Carbamylation:1000.00	PEAKS DB			YES
ALVAYY(+15.99)QK	26.92	970.512	8	0.6	486.264	57.08	15	F15:15114	20180414_Joel_PooledBio_TYR_2_1_DDA_3.raw	5	P62249|RS16_HUMAN	L-DOPA	Y6:L-DOPA:14.02	PEAKS DB			YES
A(+43.01)LVAYY(+15.99)QK	26.82	1013.52	8	-0.1	507.766	77.28	15	F15:23453	20180414_Joel_PooledBio_TYR_2_1_DDA_3.raw	5	P62249|RS16_HUMAN	Carbamylation; L-DOPA	A1:Carbamylation:67.33;Y6:L-DOPA:8.14	PEAKS DB			YES
DDITQEEY(+15.99)GEFYK	25.39	1651.69	13	-0.2	826.852	74.58	9	F9:22705	20180414_Joel_PooledBio_TYR_10_1_DDA_3.raw	5	P08238|HS90B_HUMAN	L-DOPA	Y8:L-DOPA:61.69	PEAKS DB			YES
LWSAEIPNLY(+15.99)R	25.19	1376.71	11	1.8	689.363	93.69	9	F9:30212	20180414_Joel_PooledBio_TYR_10_1_DDA_3.raw	5		L-DOPA	Y10:L-DOPA:1000.00	PEAKS DB			YES
VNWLGLGPQENY(+15.99)PDR	34.11	1772.85	15	0.5	887.432	90.69	7	F7:29132	20180414_Joel_PooledBio_TYR_10_1_DDA_1.raw	6		L-DOPA	Y12:L-DOPA:1000.00	PEAKS DB			YES
ISVYY(+15.99)NEATGGK	35.93	1316.62	12	-0.3	659.319	59.07	8	F8:15896	20180414_Joel_PooledBio_TYR_10_1_DDA_2.raw	7	P07437|TBB5_HUMAN	L-DOPA	Y5:L-DOPA:17.01	PEAKS DB			YES
C(+71.04)Y(+15.99)EM(+15.99)ASHLR	37.08	1211.51	9	-0.5	606.76	38.4	13	F13:7681	20180414_Joel_PooledBio_TYR_2_1_DDA_1.raw	3	P07737|PROF1_HUMAN	Propionamide; L-DOPA; Oxidation (M)	C1:Propionamide:1000.00;Y2:L-DOPA:1000.00;M4:Oxidation (M):1000.00	PEAKS DB			YES
EAEAAIY(+15.99)HLQLFEELR	37.57	1946.97	16	1.7	650	102.46	8	F8:33116	20180414_Joel_PooledBio_TYR_10_1_DDA_2.raw	6	P14618|KPYM_HUMAN	L-DOPA	Y7:L-DOPA:1000.00	PEAKS DB			YES
Y(+15.99)GIVDY(+15.99)M(+15.99)IEQSGPPSK	38.19	1830.83	16	-0.6	916.424	72.74	14	F14:23534	20180414_Joel_PooledBio_TYR_2_1_DDA_2.raw	2	P13667|PDIA4_HUMAN	L-DOPA; Oxidation (M)	Y1:L-DOPA:1000.00;Y6:L-DOPA:1000.00;M7:Oxidation (M):1000.00	PEAKS DB			YES
VFPGSTTEDY(+15.99)NLIVIER	30	1967.98	17	-1.3	984.998	92.3	14	F14:31449	20180414_Joel_PooledBio_TYR_2_1_DDA_2.raw	2	Q13263|TIF1B_HUMAN	L-DOPA	Y10:L-DOPA:1000.00	PEAKS DB			YES
DVPAY(+15.99)SQDTFK	25.2	1285.58	11	1.5	643.8	60.28	14	F14:18125	20180414_Joel_PooledBio_TYR_2_1_DDA_2.raw	2	P04843|RPN1_HUMAN	L-DOPA	Y5:L-DOPA:1000.00	PEAKS DB			YES
VEAY(+15.99)QWSVSEGR	23.11	1425.65	12	-1.2	713.833	67.99	14	F14:21417	20180414_Joel_PooledBio_TYR_2_1_DDA_2.raw	2	Q9Y263|PLAP_HUMAN	L-DOPA	Y4:L-DOPA:1000.00	PEAKS DB			YES
Y(+15.99)APVISAEK	21.61	992.518	9	-0.8	497.266	49.76	14	F14:13414	20180414_Joel_PooledBio_TYR_2_1_DDA_2.raw	2	Q9BQE3|TBA1C_HUMAN:F5H5D3|F5H5D3_HUMAN:Q13748|TBA3C_HUMAN:P68366|TBA4A_HUMAN	L-DOPA	Y1:L-DOPA:1000.00	PEAKS DB			YES
VWAHY(+15.99)EEQPVEEVM(+15.99)PVLEEK	20.78	2472.15	20	1.1	825.059	78.71	14	F14:25913	20180414_Joel_PooledBio_TYR_2_1_DDA_2.raw	2	Q7KZF4|SND1_HUMAN	L-DOPA; Oxidation (M)	Y5:L-DOPA:1000.00;M14:Oxidation (M):1000.00	PEAKS DB			YES
T(+43.01)PAQY(+15.99)DASELK	20.6	1280.59	11	3.3	641.304	60.92	14	F14:18312	20180414_Joel_PooledBio_TYR_2_1_DDA_2.raw	2	P07355|ANXA2_HUMAN	Carbamylation; L-DOPA	T1:Carbamylation:44.14;Y5:L-DOPA:1000.00	PEAKS DB			YES
LAY(+15.99)INPDLALEEK	27.13	1503.78	13	4.4	752.902	84.49	15	F15:26216	20180414_Joel_PooledBio_TYR_2_1_DDA_3.raw	3	P31948|STIP1_HUMAN	L-DOPA	Y3:L-DOPA:1000.00	PEAKS DB			YES
ITADLLSNGIDVY(+15.99)PQ(+.98)K	26.91	1762.9	16	0.5	882.457	89.01	8	F8:28533	20180414_Joel_PooledBio_TYR_10_1_DDA_2.raw	3	Q9UHD8|SEPT9_HUMAN	L-DOPA	Y13:L-DOPA:1000.00;Q15:Deamidation (NQ):0.00	PEAKS DB			YES
LC(+71.04)Y(+15.99)Y(+15.99)IGATDDAATK	25.99	1606.72	14	0.1	804.367	67.43	15	F15:19418	20180414_Joel_PooledBio_TYR_2_1_DDA_3.raw	3	P55145|MANF_HUMAN:A8K878|A8K878_HUMAN	Propionamide; L-DOPA	C2:Propionamide:1000.00;Y3:L-DOPA:1000.00;Y4:L-DOPA:1000.00	PEAKS DB			YES
M(+15.99)VSDEY(+15.99)EQLSSEALEAAR	49.77	2058.91	18	0.9	1030.46	86.49	14	F14:29189	20180414_Joel_PooledBio_TYR_2_1_DDA_2.raw	4	X1WI28|X1WI28_HUMAN:P27635|RL10_HUMAN	Oxidation (M); L-DOPA	M1:Oxidation (M):1000.00;Y6:L-DOPA:1000.00	PEAKS DB			YES
GAY(+15.99)QEAFDISK	20.64	1243.57	11	-0.6	622.793	68.4	14	F14:21588	20180414_Joel_PooledBio_TYR_2_1_DDA_2.raw	4	P27348|1433T_HUMAN	L-DOPA	Y3:L-DOPA:1000.00	PEAKS DB			YES
GPVSGTEPEPVY(+15.99)SMEAADYR	35.59	2169.95	20	-4.3	724.322	66.24	9	F9:19112	20180414_Joel_PooledBio_TYR_10_1_DDA_3.raw	3	Q14247|SRC8_HUMAN	L-DOPA	Y12:L-DOPA:32.83	PEAKS DB			YES
E(+43.01)ALLGVQEDVDEY(+15.99)VK	29.11	1764.84	15	0.5	883.429	102.22	9	F9:32943	20180414_Joel_PooledBio_TYR_10_1_DDA_3.raw	3	Q14257|RCN2_HUMAN	Carbamylation; L-DOPA	E1:Carbamylation:50.91;Y13:L-DOPA:1000.00	PEAKS DB			YES
Y(+15.99)(+43.01)HTSQSGDEM(+15.99)TSLSEYVSR	41.1	2250.93	19	-0.2	751.318	70.3	9	F9:20935	20180414_Joel_PooledBio_TYR_10_1_DDA_3.raw	4	P08238|HS90B_HUMAN	L-DOPA; Carbamylation; Oxidation (M)	Y1:L-DOPA:60.72;Y1:Carbamylation:1000.00;M10:Oxidation (M):1000.00	PEAKS DB			YES
GAEEQY(+15.99)GFLTTPTK	37.45	1556.74	14	0.8	779.376	74.6	8	F8:22606	20180414_Joel_PooledBio_TYR_10_1_DDA_2.raw	5	P46821|MAP1B_HUMAN	L-DOPA	Y6:L-DOPA:1000.00	PEAKS DB			YES
V(+43.01)TEGLTDVILY(+15.99)HQPDDK	36.95	2000.97	17	0.8	1001.49	102.36	9	F9:32970	20180414_Joel_PooledBio_TYR_10_1_DDA_3.raw	5	O60506|HNRPQ_HUMAN	Carbamylation; L-DOPA	V1:Carbamylation:52.36;Y11:L-DOPA:1000.00	PEAKS DB			YES
IPDEEATKPEGWLDDEPEY(+15.99)VPDPDAEKPEDWDEDM(+15.99)DGEWEAPQ(+.98)IANPR	19.71	5597.37	48	3.3	1120.48	95.88	7	F7:30967	20180414_Joel_PooledBio_TYR_10_1_DDA_1.raw	5	P27824|CALX_HUMAN	L-DOPA; Oxidation (M); Deamidation (NQ)	Y19:L-DOPA:1000.00;M35:Oxidation (M):1000.00;Q43:Deamidation (NQ):47.09	PEAKS DB			YES
WDLPLSDMY(+15.99)TPYVFPSEN(+.98)GLR	41.97	2516.16	21	2.1	839.728	109.35	14	F14:36903	20180414_Joel_PooledBio_TYR_2_1_DDA_2.raw	3		Deamidation (NQ)	Y9:L-DOPA:0.00;N18:Deamidation (NQ):1000.00	PEAKS DB			YES
IGAEVY(+15.99)HNLK	25.66	1158.6	10	2	580.31	50.09	11	F11:13518	20180414_Joel_PooledBio_TYR_1_1_DDA_2.raw	3	P06733|ENOA_HUMAN	L-DOPA	Y6:L-DOPA:1000.00	PEAKS DB			YES
Y(+15.99)YPTEDVPR	31.16	1154.52	9	-1.5	578.269	51.38	12	F12:14204	20180414_Joel_PooledBio_TYR_1_1_DDA_3.raw	5	Q02878|RL6_HUMAN		Y1:L-DOPA:0.00	PEAKS DB			YES
Y(+15.99)SFTTTAER	26.65	1090.49	9	1.1	546.254	52.14	14	F14:14501	20180414_Joel_PooledBio_TYR_2_1_DDA_2.raw	5	P60709|ACTB_HUMAN:P63261|ACTG_HUMAN	L-DOPA	Y1:L-DOPA:1000.00	PEAKS DB			YES
TLGLY(+15.99)GK	25.14	766.423	7	1.3	384.219	47.61	12	F12:12607	20180414_Joel_PooledBio_TYR_1_1_DDA_3.raw	5	P09211|GSTP1_HUMAN	L-DOPA	Y5:L-DOPA:1000.00	PEAKS DB			YES
Y(+15.99)(+43.01)QAVTATLEEK	34.79	1310.64	11	0	656.325	82.98	15	F15:25683	20180414_Joel_PooledBio_TYR_2_1_DDA_3.raw	3	P40429|RL13A_HUMAN	L-DOPA; Carbamylation	Y1:L-DOPA:1000.00;Y1:Carbamylation:66.25	PEAKS DB			YES
K(+43.01)LEAAEDIAY(+15.99)QLSR	29.98	1664.84	14	0.5	833.426	96.28	14	F14:32871	20180414_Joel_PooledBio_TYR_2_1_DDA_2.raw	5	P35232|PHB_HUMAN	Carbamylation; L-DOPA	K1:Carbamylation:1000.00;Y10:L-DOPA:1000.00	PEAKS DB			YES
LASTLVHLGEY(+15.99)QAAVDGAR	29.6	1986.02	19	-1.1	663.012	79.74	15	F15:24444	20180414_Joel_PooledBio_TYR_2_1_DDA_3.raw	5	Q00610|CLH1_HUMAN:A0A087WVQ6|A0A087WVQ6_HUMAN	L-DOPA	Y11:L-DOPA:1000.00	PEAKS DB			YES
Q(-17.03)VELALWDTAGQEDY(+15.99)DR	46.17	2006.89	17	-1.5	1004.45	104.18	15	F15:32244	20180414_Joel_PooledBio_TYR_2_1_DDA_3.raw	4	P61586|RHOA_HUMAN:Q5JR08|Q5JR08_HUMAN:P08134|RHOC_HUMAN:P62745|RHOB_HUMAN	Pyro-glu from Q; L-DOPA	Q1:Pyro-glu from Q:1000.00;Y15:L-DOPA:1000.00	PEAKS PTM			YES
EDLVY(+15.99)QAK	21.82	980.481	8	0.2	491.248	50.43	9	F9:12431	20180414_Joel_PooledBio_TYR_10_1_DDA_3.raw	4	P62258|1433E_HUMAN	L-DOPA	Y5:L-DOPA:1000.00	PEAKS DB			YES
G(+43.01)FYIY(+15.99)QEGVK	26.62	1261.6	10	1.7	631.807	85.14	9	F9:27033	20180414_Joel_PooledBio_TYR_10_1_DDA_3.raw	5	P40939|ECHA_HUMAN	Carbamylation; L-DOPA	G1:Carbamylation:61.14;Y5:L-DOPA:54.01	PEAKS DB			YES
TDLLLEPY(+15.99)NK	24.25	1220.63	10	2	611.323	76.26	14	F14:24980	20180414_Joel_PooledBio_TYR_2_1_DDA_2.raw	5	P35579|MYH9_HUMAN	L-DOPA	Y8:L-DOPA:1000.00	PEAKS DB			YES
D(+43.01)YFEQY(+15.99)GK	18.72	1107.45	8	-0.5	554.732	73	14	F14:23634	20180414_Joel_PooledBio_TYR_2_1_DDA_2.raw	5	P09651|ROA1_HUMAN	Carbamylation; L-DOPA	D1:Carbamylation:38.07;Y6:L-DOPA:21.91	PEAKS DB			YES
TFVQEDIY(+15.99)DEFVER	39.27	1804.82	14	0.3	903.415	95.94	15	F15:29971	20180414_Joel_PooledBio_TYR_2_1_DDA_3.raw	6	P05091|ALDH2_HUMAN	L-DOPA	Y8:L-DOPA:1000.00	PEAKS DB			YES
A(+43.01)Y(+15.99)QGVAAPFPK	39	1206.6	11	1.9	604.31	76.84	8	F8:23599	20180414_Joel_PooledBio_TYR_10_1_DDA_2.raw	6	O15240|VGF_HUMAN	Carbamylation; L-DOPA	A1:Carbamylation:85.70;Y2:L-DOPA:1000.00	PEAKS DB			YES
VFLLGEEVAQY(+15.99)DGAYK	35.75	1816.89	16	0.1	909.452	97.75	14	F14:33368	20180414_Joel_PooledBio_TYR_2_1_DDA_2.raw	6	P11177|ODPB_HUMAN	L-DOPA	Y11:L-DOPA:33.81	PEAKS DB			YES
E(+43.01)LSDFISY(+15.99)LQR	35.38	1428.69	11	0.8	715.352	118.76	7	F7:37162	20180414_Joel_PooledBio_TYR_10_1_DDA_1.raw	6	P30101|PDIA3_HUMAN	Carbamylation; L-DOPA	E1:Carbamylation:1000.00;Y8:L-DOPA:1000.00	PEAKS DB			YES
ELSDFISY(+15.99)LQR	34.02	1385.68	11	0.6	693.849	100.18	7	F7:32442	20180414_Joel_PooledBio_TYR_10_1_DDA_1.raw	6	P30101|PDIA3_HUMAN	L-DOPA	Y8:L-DOPA:1000.00	PEAKS DB			YES
I(+43.01)M(+15.99)DPNIVGSEHY(+15.99)DVAR	33.35	1889.86	16	-0.9	945.935	73.17	15	F15:21855	20180414_Joel_PooledBio_TYR_2_1_DDA_3.raw	6	P06576|ATPB_HUMAN	Carbamylation; Oxidation (M); L-DOPA	I1:Carbamylation:1000.00;M2:Oxidation (M):1000.00;Y12:L-DOPA:1000.00	PEAKS DB			YES
ILGQEGDASY(+15.99)LASEISTWDGVIVTPSEK	32.35	2980.46	28	0.7	994.493	112.9	14	F14:37775	20180414_Joel_PooledBio_TYR_2_1_DDA_2.raw	6	Q12905|ILF2_HUMAN	L-DOPA	Y10:L-DOPA:1000.00	PEAKS DB			YES
AYEPQGGSGY(+15.99)DYSYAGGR	31.91	1912.79	18	-1	957.399	59.09	8	F8:15970	20180414_Joel_PooledBio_TYR_10_1_DDA_2.raw	6	P61978|HNRPK_HUMAN:Q5T6W2|Q5T6W2_HUMAN	L-DOPA	Y10:L-DOPA:0.00	PEAKS DB			YES
DVVQAY(+15.99)PEVR	28.73	1190.59	10	-0.4	596.304	60	8	F8:16332	20180414_Joel_PooledBio_TYR_10_1_DDA_2.raw	6	Q08211|DHX9_HUMAN	L-DOPA	Y6:L-DOPA:1000.00	PEAKS DB			YES
EAGDVC(+71.04)Y(+15.99)ADVYR	28.4	1446.61	12	-0.9	724.311	63.72	8	F8:17898	20180414_Joel_PooledBio_TYR_10_1_DDA_2.raw	6	Q07955|SRSF1_HUMAN:J3KTL2|J3KTL2_HUMAN	Propionamide; L-DOPA	C6:Propionamide:1000.00;Y7:L-DOPA:38.03	PEAKS DB			YES
D(+43.01)QGTY(+15.99)EDYVEGLR	28.36	1602.68	13	0.1	802.347	82.18	15	F15:25300	20180414_Joel_PooledBio_TYR_2_1_DDA_3.raw	6	F8W1R7|F8W1R7_HUMAN:G8JLA2|G8JLA2_HUMAN:J3KND3|J3KND3_HUMAN:P60660|MYL6_HUMAN:G3V1V0|G3V1V0_HUMAN:B7Z6Z4|B7Z6Z4_HUMAN	Carbamylation; L-DOPA	D1:Carbamylation:1000.00;Y5:L-DOPA:38.16	PEAKS DB			YES
EY(+15.99)QDLLNVK	28	1136.57	9	0.3	569.293	72.45	15	F15:21532	20180414_Joel_PooledBio_TYR_2_1_DDA_3.raw	6	P08670|VIME_HUMAN:Q16352|AINX_HUMAN:P17661|DESM_HUMAN:P07196|NFL_HUMAN:E7ESP9|E7ESP9_HUMAN:P07197|NFM_HUMAN:P12036|NFH_HUMAN	L-DOPA	Y2:L-DOPA:1000.00	PEAKS DB			YES
WVGY(+15.99)GQDSR	27.82	1082.48	9	0.1	542.246	52.44	15	F15:13240	20180414_Joel_PooledBio_TYR_2_1_DDA_3.raw	6		L-DOPA	Y4:L-DOPA:1000.00	PEAKS DB			YES
L(+43.01)LEQY(+15.99)KEESK	27.47	1324.65	10	0.7	663.333	74.02	14	F14:23990	20180414_Joel_PooledBio_TYR_2_1_DDA_2.raw	6	Q00839|HNRPU_HUMAN	Carbamylation; L-DOPA	L1:Carbamylation:54.46;Y5:L-DOPA:1000.00	PEAKS DB			YES
ELAPY(+15.99)DENWFYTR	26.9	1718.76	13	0.4	860.386	93.57	8	F8:30168	20180414_Joel_PooledBio_TYR_10_1_DDA_2.raw	6	P39019|RS19_HUMAN	L-DOPA	Y5:L-DOPA:22.09	PEAKS DB			YES
SAVGFEY(+15.99)QGK	26.21	1100.51	10	1.1	551.265	56.38	13	F13:14840	20180414_Joel_PooledBio_TYR_2_1_DDA_1.raw	6	Q14247|SRC8_HUMAN	L-DOPA	Y7:L-DOPA:1000.00	PEAKS DB			YES
IADGY(+15.99)EQAAR	25.23	1108.51	10	-0.1	555.265	42.67	8	F8:9108	20180414_Joel_PooledBio_TYR_10_1_DDA_2.raw	6	P48643|TCPE_HUMAN	L-DOPA	Y5:L-DOPA:1000.00	PEAKS DB			YES
I(+43.01)SVYY(+15.99)NEATGGK	39.81	1359.63	12	1	680.823	84.09	15	F15:26071	20180414_Joel_PooledBio_TYR_2_1_DDA_3.raw	8	P07437|TBB5_HUMAN	Carbamylation; L-DOPA	I1:Carbamylation:57.58;Y5:L-DOPA:14.02	PEAKS DB			YES
SSGPYGGGGQY(+15.99)FAK	42.18	1390.62	14	0.6	696.315	59.72	9	F9:16336	20180414_Joel_PooledBio_TYR_10_1_DDA_3.raw	7	P09651|ROA1_HUMAN	L-DOPA	Y11:L-DOPA:34.90	PEAKS DB			YES
AEPVGTTY(+15.99)QK	34.96	1108.54	10	0.7	555.278	38.39	9	F9:7553	20180414_Joel_PooledBio_TYR_10_1_DDA_3.raw	7	Q16643|DREB_HUMAN	L-DOPA	Y8:L-DOPA:1000.00	PEAKS DB			YES
T(+43.01)LY(+15.99)GFGG	26.08	772.339	7	0.9	773.347	82.29	14	F14:27451	20180414_Joel_PooledBio_TYR_2_1_DDA_2.raw	7	P62805|H4_HUMAN	Carbamylation; L-DOPA	T1:Carbamylation:1000.00;Y3:L-DOPA:1000.00	PEAKS DB			YES
TIAQDY(+15.99)GVLK	23.67	1122.59	10	0.1	562.303	68.3	7	F7:20000	20180414_Joel_PooledBio_TYR_10_1_DDA_1.raw	7	Q06830|PRDX1_HUMAN	L-DOPA	Y6:L-DOPA:1000.00	PEAKS DB			YES
S(+43.01)Y(+15.99)ELPDGQVITIGN(+.98)ER	22.35	1849.87	16	-0.6	925.941	94.34	13	F13:29690	20180414_Joel_PooledBio_TYR_2_1_DDA_1.raw	7	P60709|ACTB_HUMAN:P63261|ACTG_HUMAN:P63267|ACTH_HUMAN:Q562R1|ACTBL_HUMAN:A5A3E0|POTEF_HUMAN:Q9BYX7|ACTBM_HUMAN	Carbamylation; L-DOPA; Deamidation (NQ)	S1:Carbamylation:1000.00;Y2:L-DOPA:1000.00;N14:Deamidation (NQ):47.92	PEAKS DB			YES
EDTEEY(+15.99)NLR	26.04	1183.5	9	0.5	592.757	49.58	14	F14:13305	20180414_Joel_PooledBio_TYR_2_1_DDA_2.raw	8	P51991|ROA3_HUMAN	L-DOPA	Y6:L-DOPA:1000.00	PEAKS DB			YES
TLSDY(+15.99)NIQ(+.98)K	23.04	1097.52	9	0.6	549.77	56.39	8	F8:14759	20180414_Joel_PooledBio_TYR_10_1_DDA_2.raw	8	P62979|RS27A_HUMAN:P62987|RL40_HUMAN	L-DOPA; Deamidation (NQ)	Y5:L-DOPA:1000.00;Q8:Deamidation (NQ):18.53	PEAKS DB			YES
Y(+15.99)HTSQSGDEM(+15.99)TSLSEYVSR	49.88	2207.93	19	-1	736.982	64.49	9	F9:18326	20180414_Joel_PooledBio_TYR_10_1_DDA_3.raw	7	P08238|HS90B_HUMAN	L-DOPA; Oxidation (M)	Y1:L-DOPA:79.71;M10:Oxidation (M):1000.00	PEAKS DB			YES
D(+43.01)ELHIVEAEAM(+15.99)NY(+15.99)EGSPIK	44.48	2219.01	19	0.5	740.676	93.96	14	F14:32087	20180414_Joel_PooledBio_TYR_2_1_DDA_2.raw	8	P06748|NPM_HUMAN	Carbamylation; Oxidation (M); L-DOPA	D1:Carbamylation:80.13;M11:Oxidation (M):1000.00;Y13:L-DOPA:1000.00	PEAKS DB			YES
AY(+15.99)QGVAAPFPK	42.2	1163.6	11	0.8	582.807	66.69	8	F8:19176	20180414_Joel_PooledBio_TYR_10_1_DDA_2.raw	8	O15240|VGF_HUMAN	L-DOPA	Y2:L-DOPA:1000.00	PEAKS DB			YES
SVQY(+15.99)DDVPEYK	30.74	1357.6	11	0.3	679.809	59.98	7	F7:16457	20180414_Joel_PooledBio_TYR_10_1_DDA_1.raw	8	Q13740|CD166_HUMAN	L-DOPA	Y4:L-DOPA:47.92	PEAKS DB			YES
Y(+15.99)(+43.01)ALYDATYETK	45.05	1395.62	11	0.1	698.817	73.93	12	F12:23655	20180414_Joel_PooledBio_TYR_1_1_DDA_3.raw	6	P23528|COF1_HUMAN:E9PK25|E9PK25_HUMAN	L-DOPA; Carbamylation	Y1:L-DOPA:49.37;Y1:Carbamylation:116.35	PEAKS DB			YES
HIY(+15.99)YITGETK	42.06	1239.61	10	-0.7	620.814	53.52	14	F14:15101	20180414_Joel_PooledBio_TYR_2_1_DDA_2.raw	6	P07900|HS90A_HUMAN:Q58FG0|HS905_HUMAN	L-DOPA	Y3:L-DOPA:16.90	PEAKS DB			YES
Y(+15.99)SLEPVAVELK	39.88	1262.68	11	0.7	632.346	80.12	14	F14:26664	20180414_Joel_PooledBio_TYR_2_1_DDA_2.raw	6	P00558|PGK1_HUMAN	L-DOPA	Y1:L-DOPA:1000.00	PEAKS DB			YES
G(+43.01)Y(+15.99)SFTTTAER	39.38	1190.52	10	-0.4	596.267	60.58	14	F14:18173	20180414_Joel_PooledBio_TYR_2_1_DDA_2.raw	6	P60709|ACTB_HUMAN:P63261|ACTG_HUMAN	Carbamylation; L-DOPA	G1:Carbamylation:1000.00;Y2:L-DOPA:1000.00	PEAKS DB			YES
E(+43.01)SYSIYVY(+15.99)K	32.98	1209.56	9	1.5	605.786	72.44	12	F12:23026	20180414_Joel_PooledBio_TYR_1_1_DDA_3.raw	6	Q8N257|H2B3B_HUMAN:Q6DRA6|H2B2D_HUMAN:Q6DN03|H2B2C_HUMAN	Carbamylation; L-DOPA	E1:Carbamylation:66.64;Y8:L-DOPA:32.28	PEAKS DB			YES
ESYSIYVY(+15.99)K	32.07	1166.55	9	-0.1	584.282	64.3	12	F12:19698	20180414_Joel_PooledBio_TYR_1_1_DDA_3.raw	6	Q8N257|H2B3B_HUMAN:Q6DRA6|H2B2D_HUMAN:Q6DN03|H2B2C_HUMAN	L-DOPA	Y8:L-DOPA:26.31	PEAKS DB			YES
Y(+15.99)(+43.01)YVTIIDAPGHR	46.66	1462.72	12	0.6	732.368	85.45	14	F14:28820	20180414_Joel_PooledBio_TYR_2_1_DDA_2.raw	7	P68104|EF1A1_HUMAN:Q5VTE0|EF1A3_HUMAN	L-DOPA; Carbamylation	Y1:L-DOPA:17.01;Y1:Carbamylation:1000.00	PEAKS DB			YES
E(+43.01)SYSVYVY(+15.99)K	35.29	1195.54	9	1.4	598.778	67.58	12	F12:21035	20180414_Joel_PooledBio_TYR_1_1_DDA_3.raw	7	P58876|H2B1D_HUMAN:Q99879|H2B1M_HUMAN	Carbamylation; L-DOPA	E1:Carbamylation:113.22;Y8:L-DOPA:26.31	PEAKS DB			YES
SYDVPPPPM(+15.99)EPDHPFY(+15.99)SNISK	37.57	2448.09	21	0.5	817.039	74.61	7	F7:22672	20180414_Joel_PooledBio_TYR_10_1_DDA_1.raw	8	P18669|PGAM1_HUMAN	Oxidation (M); L-DOPA	M9:Oxidation (M):1000.00;Y16:L-DOPA:58.78	PEAKS DB			YES
GHY(+15.99)TIGK	36.52	790.397	7	-1.3	396.205	31.94	14	F14:5800	20180414_Joel_PooledBio_TYR_2_1_DDA_2.raw	7	Q9BQE3|TBA1C_HUMAN:F5H5D3|F5H5D3_HUMAN:Q13748|TBA3C_HUMAN:P68366|TBA4A_HUMAN	L-DOPA	Y3:L-DOPA:1000.00	PEAKS DB			YES
Y(+15.99)DGIILPGK	39.61	990.538	9	0.3	496.277	68.84	14	F14:21834	20180414_Joel_PooledBio_TYR_2_1_DDA_2.raw	8	P62913|RL11_HUMAN	L-DOPA	Y1:L-DOPA:1000.00	PEAKS DB			YES
Y(+15.99)QPPTVVPGGDLAK	45.31	1456.76	14	-0.9	729.385	69.51	7	F7:20531	20180414_Joel_PooledBio_TYR_10_1_DDA_1.raw	9	Q9BQE3|TBA1C_HUMAN:F5H5D3|F5H5D3_HUMAN:Q13748|TBA3C_HUMAN:P68366|TBA4A_HUMAN	L-DOPA	Y1:L-DOPA:1000.00	PEAKS DB			YES
Q(+43.01)EY(+15.99)DESGPSIVHR	44.58	1574.7	13	-2.3	788.354	57.31	9	F9:15346	20180414_Joel_PooledBio_TYR_10_1_DDA_3.raw	9	P60709|ACTB_HUMAN:P63261|ACTG_HUMAN:A5A3E0|POTEF_HUMAN:P0CG38|POTEI_HUMAN:P0CG39|POTEJ_HUMAN:Q9BYX7|ACTBM_HUMAN	Carbamylation; L-DOPA	Q1:Carbamylation:1000.00;Y3:L-DOPA:1000.00	PEAKS DB			YES
Y(+15.99)(+43.01)RPGTVALR	44.29	1090.59	9	1	546.302	56.94	7	F7:15219	20180414_Joel_PooledBio_TYR_10_1_DDA_1.raw	9	Q71DI3|H32_HUMAN:P68431|H31_HUMAN:K7EK07|K7EK07_HUMAN:P84243|H33_HUMAN:Q16695|H31T_HUMAN:Q5TEC6|Q5TEC6_HUMAN	L-DOPA; Carbamylation	Y1:L-DOPA:1000.00;Y1:Carbamylation:1000.00	PEAKS DB			YES
KDDEENY(+15.99)LDLFSHK	39.53	1767.8	14	-0.4	590.272	84.01	14	F14:28270	20180414_Joel_PooledBio_TYR_2_1_DDA_2.raw	9	Q07666|KHDR1_HUMAN	L-DOPA	Y7:L-DOPA:1000.00	PEAKS DB			YES
Y(+15.99)ALYDATYETK	39.32	1352.61	11	-0.6	677.314	65.13	15	F15:18553	20180414_Joel_PooledBio_TYR_2_1_DDA_3.raw	9	P23528|COF1_HUMAN:E9PK25|E9PK25_HUMAN	L-DOPA	Y1:L-DOPA:47.09	PEAKS DB			YES
GY(+15.99)SFTTTAER	37.18	1147.51	10	-0.8	574.764	50.27	12	F12:13827	20180414_Joel_PooledBio_TYR_1_1_DDA_3.raw	9	P60709|ACTB_HUMAN:P63261|ACTG_HUMAN	L-DOPA	Y2:L-DOPA:1000.00	PEAKS DB			YES
K(+43.01)ESYSVYVY(+15.99)K	33.57	1323.63	10	-0.9	662.824	62.86	14	F14:19251	20180414_Joel_PooledBio_TYR_2_1_DDA_2.raw	9	P58876|H2B1D_HUMAN:Q99879|H2B1M_HUMAN	Carbamylation; L-DOPA	K1:Carbamylation:106.02;Y9:L-DOPA:32.28	PEAKS DB			YES
DYFEQY(+15.99)GK	30.02	1064.45	8	0.3	533.23	62.19	15	F15:17314	20180414_Joel_PooledBio_TYR_2_1_DDA_3.raw	9	P09651|ROA1_HUMAN	L-DOPA	Y6:L-DOPA:37.48	PEAKS DB			YES
Y(+15.99)RPGTVALR	45.21	1047.58	9	0.3	524.799	47.37	9	F9:11146	20180414_Joel_PooledBio_TYR_10_1_DDA_3.raw	10	Q71DI3|H32_HUMAN:P68431|H31_HUMAN:K7EK07|K7EK07_HUMAN:P84243|H33_HUMAN:Q16695|H31T_HUMAN:Q5TEC6|Q5TEC6_HUMAN	L-DOPA	Y1:L-DOPA:1000.00	PEAKS DB			YES
ESYSVYVY(+15.99)K	32.79	1152.53	9	0.8	577.275	62.14	15	F15:17196	20180414_Joel_PooledBio_TYR_2_1_DDA_3.raw	11	P58876|H2B1D_HUMAN:Q99879|H2B1M_HUMAN	L-DOPA	Y8:L-DOPA:26.31	PEAKS DB			YES
ISGLIY(+15.99)EETR	39.12	1195.61	10	0.9	598.812	65.5	14	F14:20373	20180414_Joel_PooledBio_TYR_2_1_DDA_2.raw	14	P62805|H4_HUMAN	L-DOPA	Y6:L-DOPA:1000.00	PEAKS DB			YES
IFY(+15.99)PEIEEVQALDDTER	29.86	2081.98	17	-1.5	1042	95.97	15	F15:30038	20180414_Joel_PooledBio_TYR_2_1_DDA_3.raw	9	H0YKC5|H0YKC5_HUMAN:P33316|DUT_HUMAN:H0YNW5|H0YNW5_HUMAN	L-DOPA	Y3:L-DOPA:1000.00	PEAKS DB			YES
DLYANTVLSGGTTM(+15.99)Y(+15.99)PGIADR	42.21	2246.05	21	0.4	1124.03	82.15	7	F7:25740	20180414_Joel_PooledBio_TYR_10_1_DDA_1.raw	10	P60709|ACTB_HUMAN:P63261|ACTG_HUMAN	Oxidation (M); L-DOPA	M14:Oxidation (M):1000.00;Y15:L-DOPA:16.22	PEAKS DB			YES
TDY(+15.99)NASVSVPDSSGPER	48.73	1795.79	17	-1.2	898.899	58.03	8	F8:15546	20180414_Joel_PooledBio_TYR_10_1_DDA_2.raw	12	P61978|HNRPK_HUMAN:Q5T6W2|Q5T6W2_HUMAN	L-DOPA	Y3:L-DOPA:1000.00	PEAKS DB			YES
DELHIVEAEAMN(+.98)Y(+15.99)EGSPIK	28.95	2160.99	19	0.3	721.337	88.58	14	F14:30175	20180414_Joel_PooledBio_TYR_2_1_DDA_2.raw	3	P06748|NPM_HUMAN	Deamidation (NQ); L-DOPA	N12:Deamidation (NQ):1000.00;Y13:L-DOPA:1000.00	PEAKS DB			YES
TAFDEAIAELDTLNEESY(+15.99)K	34.08	2173.99	19	0.6	725.671	109.75	9	F9:35003	20180414_Joel_PooledBio_TYR_10_1_DDA_3.raw	6	P31946|1433B_HUMAN	L-DOPA	Y18:L-DOPA:1000.00	PEAKS DB			YES
T(+43.01)VTAM(+15.99)DVVY(+15.99)ALK	43.99	1384.69	12	0.6	693.353	89.4	12	F12:29250	20180414_Joel_PooledBio_TYR_1_1_DDA_3.raw	9	P62805|H4_HUMAN	Carbamylation; Oxidation (M); L-DOPA	T1:Carbamylation:131.43;M5:Oxidation (M):1000.00;Y9:L-DOPA:1000.00	PEAKS DB			YES
G(+43.01)FAFVQY(+15.99)VN(+.98)ER	27.33	1388.64	11	-0.8	695.325	102.22	14	F14:34822	20180414_Joel_PooledBio_TYR_2_1_DDA_2.raw	5		Carbamylation; L-DOPA; Deamidation (NQ)	G1:Carbamylation:1000.00;Y7:L-DOPA:1000.00;N9:Deamidation (NQ):22.45	PEAKS DB			YES
TLY(+15.99)GFGG	33.62	729.333	7	-1	730.34	69.79	14	F14:22570	20180414_Joel_PooledBio_TYR_2_1_DDA_2.raw	6	P62805|H4_HUMAN	L-DOPA	Y3:L-DOPA:1000.00	PEAKS DB			YES
TAFDDAIAELDTLNEDSY(+15.99)K	31.57	2145.96	19	-0.4	1073.99	107.86	9	F9:34476	20180414_Joel_PooledBio_TYR_10_1_DDA_3.raw	8	P61981|1433G_HUMAN	L-DOPA	Y18:L-DOPA:1000.00	PEAKS DB			YES
STTTGHLIY(+15.99)K	43.49	1135.59	10	-0.2	568.801	43.91	14	F14:10726	20180414_Joel_PooledBio_TYR_2_1_DDA_2.raw	15	P68104|EF1A1_HUMAN:Q5VTE0|EF1A3_HUMAN:Q05639|EF1A2_HUMAN	L-DOPA	Y9:L-DOPA:1000.00	PEAKS DB			YES
TAFDEAIAELDTLNEDSY(+15.99)K	39.68	2159.97	19	-0.7	720.998	108.82	14	F14:36657	20180414_Joel_PooledBio_TYR_2_1_DDA_2.raw	8	P27348|1433T_HUMAN	L-DOPA	Y18:L-DOPA:1000.00	PEAKS DB			YES
DELHIVEAEAM(+15.99)NY(+15.99)EGSPIK	47	2176	19	0.6	726.341	88.14	15	F15:27534	20180414_Joel_PooledBio_TYR_2_1_DDA_3.raw	13	P06748|NPM_HUMAN	Oxidation (M); L-DOPA	M11:Oxidation (M):1000.00;Y13:L-DOPA:1000.00	PEAKS DB			YES
EILVGDVGQTVDDPY(+15.99)ATFVK	42.64	2181.08	20	0	1091.55	96.38	9	F9:31097	20180414_Joel_PooledBio_TYR_10_1_DDA_3.raw	14	P23528|COF1_HUMAN:E9PK25|E9PK25_HUMAN	L-DOPA	Y15:L-DOPA:1000.00	PEAKS DB			YES
KESYSVYVY(+15.99)K	45.24	1280.63	10	0.3	641.322	56.18	14	F14:16201	20180414_Joel_PooledBio_TYR_2_1_DDA_2.raw	17	P58876|H2B1D_HUMAN:Q99879|H2B1M_HUMAN	L-DOPA	Y9:L-DOPA:80.00	PEAKS DB			YES
Y(+15.99)QLDKDGVVLFK	25.93	1439.77	12	0.5	480.93	81.32	13	F13:24991	20180414_Joel_PooledBio_TYR_2_1_DDA_1.raw	4	P07237|PDIA1_HUMAN	L-DOPA	Y1:L-DOPA:1000.00	PEAKS DB			YES
VGIN(+.98)Y(+15.99)QPPTVVPGGDLAK	43.54	1840.96	18	3.6	921.489	80.91	7	F7:25282	20180414_Joel_PooledBio_TYR_10_1_DDA_1.raw	4	Q9BQE3|TBA1C_HUMAN:F5H5D3|F5H5D3_HUMAN:Q13748|TBA3C_HUMAN:P68366|TBA4A_HUMAN	Deamidation (NQ); L-DOPA	N4:Deamidation (NQ):0.00;Y5:L-DOPA:1000.00	PEAKS DB			YES
DLY(+15.99)ANTVLSGGTTM(+15.99)YPGIADR	41.53	2246.05	21	-0.1	1124.03	85.36	8	F8:27151	20180414_Joel_PooledBio_TYR_10_1_DDA_2.raw	8	P60709|ACTB_HUMAN:P63261|ACTG_HUMAN	L-DOPA; Oxidation (M)	Y3:L-DOPA:4.66;M14:Oxidation (M):1000.00	PEAKS DB			YES
YGIVDY(+15.99)M(+15.99)IEQSGPPSK	38.1	1814.84	16	-0.4	908.427	75.48	9	F9:23105	20180414_Joel_PooledBio_TYR_10_1_DDA_3.raw	8	P13667|PDIA4_HUMAN	L-DOPA; Oxidation (M)	Y6:L-DOPA:25.58;M7:Oxidation (M):1000.00	PEAKS DB			YES
D(+43.01)LYANTVLSGGTTM(+15.99)Y(+15.99)PGIADR	36.59	2289.06	21	-0.5	1145.54	91.41	14	F14:31118	20180414_Joel_PooledBio_TYR_2_1_DDA_2.raw	5	P60709|ACTB_HUMAN:P63261|ACTG_HUMAN	Carbamylation; Oxidation (M); L-DOPA	D1:Carbamylation:1000.00;M14:Oxidation (M):1000.00;Y15:L-DOPA:16.22	PEAKS DB			YES
KLEAAEDIAY(+15.99)QLSR	40.43	1621.83	14	0.8	541.618	81.06	9	F9:25401	20180414_Joel_PooledBio_TYR_10_1_DDA_3.raw	13	P35232|PHB_HUMAN	L-DOPA	Y10:L-DOPA:1000.00	PEAKS DB			YES
LLEQY(+15.99)KEESK	34.06	1281.65	10	0.4	641.83	46.12	15	F15:10674	20180414_Joel_PooledBio_TYR_2_1_DDA_3.raw	14	Q00839|HNRPU_HUMAN	L-DOPA	Y5:L-DOPA:1000.00	PEAKS DB			YES
Y(+15.99)ESLTDPSK	36.21	1054.48	9	0.7	528.249	44.12	14	F14:10778	20180414_Joel_PooledBio_TYR_2_1_DDA_2.raw	10	P08238|HS90B_HUMAN:P07900|HS90A_HUMAN:Q58FF7|H90B3_HUMAN	L-DOPA	Y1:L-DOPA:1000.00	PEAKS DB			YES
Y(+15.99)YVTIIDAPGHR	44.67	1419.71	12	-0.8	710.864	70.32	14	F14:22493	20180414_Joel_PooledBio_TYR_2_1_DDA_2.raw	16	P68104|EF1A1_HUMAN:Q5VTE0|EF1A3_HUMAN		Y1:L-DOPA:0.00	PEAKS DB			YES
TVTAM(+15.99)DVVY(+15.99)ALK	50.6	1341.68	12	-0.3	671.85	81.09	14	F14:27018	20180414_Joel_PooledBio_TYR_2_1_DDA_2.raw	17	P62805|H4_HUMAN	Oxidation (M); L-DOPA	M5:Oxidation (M):1000.00;Y9:L-DOPA:1000.00	PEAKS DB			YES
DAVTY(+15.99)TEHAK	38.28	1149.53	10	-1.2	384.183	32.19	11	F11:6088	20180414_Joel_PooledBio_TYR_1_1_DDA_2.raw	15	P62805|H4_HUMAN	L-DOPA	Y5:L-DOPA:1000.00	PEAKS DB			YES
PDEAVAY(+15.99)GAAVQAAILSGDK	46.24	1960.97	20	0	981.494	93.5	15	F15:29335	20180414_Joel_PooledBio_TYR_2_1_DDA_3.raw	17	P11142|HSP7C_HUMAN	L-DOPA	Y7:L-DOPA:1000.00	PEAKS DB			YES
E(+43.01)ILVGDVGQTVDDPY(+15.99)ATFVK	39.43	2224.09	20	0.3	1113.05	107.67	8	F8:34489	20180414_Joel_PooledBio_TYR_10_1_DDA_2.raw	17	P23528|COF1_HUMAN:E9PK25|E9PK25_HUMAN	Carbamylation; L-DOPA	E1:Carbamylation:71.95;Y15:L-DOPA:1000.00	PEAKS DB			YES
Y(+15.99)SQQQLM(+15.99)ETSHR	27.14	1538.68	12	0.9	513.9	39.66	7	F7:8202	20180414_Joel_PooledBio_TYR_10_1_DDA_1.raw	10		L-DOPA; Oxidation (M)	Y1:L-DOPA:1000.00;M7:Oxidation (M):1000.00	PEAKS DB			YES
Y(+15.99)SQQQLMETSHR	37.81	1522.68	12	-1.1	762.348	47.55	7	F7:11446	20180414_Joel_PooledBio_TYR_10_1_DDA_1.raw	22		L-DOPA	Y1:L-DOPA:1000.00	PEAKS DB			YES
AAVLVQQ(+.98)WVSY(+15.99)ADTELIPAAC(+71.04)GATLPALGLR	36.23	3284.71	31	14.3	1095.93	130.9	1	F1:52086	20180414_Joel_PooledBio_C_DDA_1_180419144147.raw	1	P26640|SYVC_HUMAN	Deamidation (NQ); L-DOPA; Propionamide	Q7:Deamidation (NQ):12.28;Y11:L-DOPA:1000.00;C21:Propionamide:1000.00	PEAKS DB		YES
ITTVPLPTAPN(+.98)IPIIDY(+15.99)EVSISGEWSPWQAK	28.99	3438.76	31	13	1147.28	127.63	1	F1:50759	20180414_Joel_PooledBio_C_DDA_1_180419144147.raw	1	Q14204|DYHC1_HUMAN	Deamidation (NQ); L-DOPA	N11:Deamidation (NQ):19.61;Y17:L-DOPA:1000.00	PEAKS DB		YES
AIQAY(+15.99)GMKPHDIFEANDLFENGNMTQ(+.98)VQTTLVALAGLAK	28.2	4236.09	39	0.3	1060.03	125.99	4	F4:47094	20180414_Joel_PooledBio_L_DDA_1_180419171720.raw	1	Q15417|CNN3_HUMAN	L-DOPA	Y5:L-DOPA:1000.00;Q26:Deamidation (NQ):0.00	PEAKS DB		YES
HQGVM(+15.99)VGMGQK(+43.01)DSY(+15.99)VGDEAQSK	27.07	2425.06	22	-1.7	1213.54	53.06	4	F4:15384	20180414_Joel_PooledBio_L_DDA_1_180419171720.raw	1	P60709|ACTB_HUMAN:P63261|ACTG_HUMAN:P63267|ACTH_HUMAN	Carbamylation; L-DOPA	M5:Oxidation (M):0.00;K11:Carbamylation:20.33;Y14:L-DOPA:1000.00	PEAKS DB		YES
FQSSAVMALQEAC(+71.04)ESY(+15.99)LVGLFEDTNLC(+71.04)VIHAK	24.37	3673.75	32	-4	919.44	135.4	4	F4:50311	20180414_Joel_PooledBio_L_DDA_1_180419171720.raw	1	Q16695|H31T_HUMAN	Propionamide; L-DOPA	C13:Propionamide:1000.00;Y16:L-DOPA:1000.00;C27:Propionamide:1000.00	PEAKS DB		YES
THLY(+15.99)TLILNPDNSFEILVDQ(+.98)SVVNSGNLLNDMTPPVNPSR	24.12	4453.21	40	2.8	1485.41	124.7	4	F4:46592	20180414_Joel_PooledBio_L_DDA_1_180419171720.raw	1	P27824|CALX_HUMAN	L-DOPA	Y4:L-DOPA:1000.00;Q20:Deamidation (NQ):0.00	PEAKS DB		YES
ASGEMASAQ(+.98)Y(+15.99)ITAALR	22.78	1655.78	16	14.1	828.91	79.49	4	F4:27654	20180414_Joel_PooledBio_L_DDA_1_180419171720.raw	1	P54578|UBP14_HUMAN	Deamidation (NQ); L-DOPA	Q9:Deamidation (NQ):1000.00;Y10:L-DOPA:1000.00	PEAKS DB		YES
IHFPLATYAPVISAEKAY(+15.99)HEQLTVAEITNAC(+71.04)F(+15.99)EPANQMVK	22.47	4547.25	40	-3	1137.82	114.35	4	F4:42487	20180414_Joel_PooledBio_L_DDA_1_180419171720.raw	1	Q9BQE3|TBA1C_HUMAN:F5H5D3|F5H5D3_HUMAN	Propionamide; Hydroxyl on Phe	Y18:L-DOPA:0.00;C31:Propionamide:1000.00;F32:Hydroxyl on Phe:3.55	PEAKS DB		YES
FQSSAVM(+15.99)ALQEAC(+71.04)EAY(+15.99)LVGLFEDTNLC(+71.04)AIHAK	21.98	3645.72	32	0.9	1216.25	129.07	4	F4:48139	20180414_Joel_PooledBio_L_DDA_1_180419171720.raw	1	P68431|H31_HUMAN	Oxidation (M); Propionamide; L-DOPA	M7:Oxidation (M):1000.00;C13:Propionamide:1000.00;Y16:L-DOPA:1000.00;C27:Propionamide:1000.00	PEAKS DB		YES
LFPNSLDQ(+.98)TDMHGDSEY(+15.99)NIMFGPDIC(+71.04)GPGTK	20.85	3486.51	31	-3.4	1163.17	94.73	4	F4:34155	20180414_Joel_PooledBio_L_DDA_1_180419171720.raw	1	P27797|CALR_HUMAN	L-DOPA; Propionamide	Q8:Deamidation (NQ):0.00;Y17:L-DOPA:1000.00;C26:Propionamide:1000.00	PEAKS DB		YES
G(+43.01)YEVIYLTEPVDEY(+15.99)C(+71.04)IQ(+.98)ALPEFDGK	20.82	3021.38	25	15.1	1008.15	118.94	4	F4:44389	20180414_Joel_PooledBio_L_DDA_1_180419171720.raw	1	P14625|ENPL_HUMAN	Carbamylation; Propionamide; Deamidation (NQ)	G1:Carbamylation:28.63;Y14:L-DOPA:0.00;C15:Propionamide:1000.00;Q17:Deamidation (NQ):1000.00	PEAKS DB		YES
SGPFGQIFRPDNFVFGQSGAGNNWAK(+43.01)GHY(+15.99)TEGAELVDAVLDVVR	20.75	4780.31	44	1.9	1196.09	127.96	4	F4:47788	20180414_Joel_PooledBio_L_DDA_1_180419171720.raw	1	P04350|TBB4A_HUMAN	Carbamylation; L-DOPA	K26:Carbamylation:10.48;Y29:L-DOPA:1000.00	PEAKS DB		YES
LPEEWSQ(+.98)WLGGSSWPGY(+15.99)VRPLPPAAIESPAVAAPAYSR	19.86	4109.03	38	12.2	1028.28	111.31	6	F6:42142	20180414_Joel_PooledBio_L_DDA_3.raw	2	P04792|HSPB1_HUMAN	Deamidation (NQ); L-DOPA	Q7:Deamidation (NQ):1000.00;Y17:L-DOPA:50.91	PEAKS DB		YES
VDIVAINDPFIDLNYM(+15.99)VYMFQ(+.98)Y(+15.99)DSTHGK	18.42	3340.53	28	4.6	1114.52	120.88	4	F4:45055	20180414_Joel_PooledBio_L_DDA_1_180419171720.raw	1	P04406|G3P_HUMAN		M16:Oxidation (M):0.00;Q21:Deamidation (NQ):0.00;Y22:L-DOPA:0.00	PEAKS DB		YES
AQGHGAKGDNVY(+15.99)EFHLEFLDLVKPEPVYK	17.33	3315.66	29	4.5	664.141	110.65	4	F4:41024	20180414_Joel_PooledBio_L_DDA_1_180419171720.raw	1	Q9P035|HACD3_HUMAN	L-DOPA	Y12:L-DOPA:106.42	PEAKS DB		YES
DLYANTVLSGGTTMY(+15.99)PGIADR	49.28	2230.06	21	-2.1	1116.03	84.64	14	F14:28436	20180414_Joel_PooledBio_TYR_2_1_DDA_2.raw	3	P60709|ACTB_HUMAN:P63261|ACTG_HUMAN	L-DOPA	Y15:L-DOPA:27.62	PEAKS DB		YES
M(+15.99)TQIMFETFNTPAMY(+15.99)VAIQAVLSLYASGR	44.08	3284.59	29	1.6	1095.87	135.14	5	F5:49902	20180414_Joel_PooledBio_L_DDA_2.raw	1	P60709|ACTB_HUMAN:P63261|ACTG_HUMAN	Oxidation (M); L-DOPA	M1:Oxidation (M):19.86;Y15:L-DOPA:74.64	PEAKS DB		YES
GINPDEAVAY(+15.99)GAAVQAGVLSGDQ(+.98)DTGDLVLLDVC(+71.04)PLTLGIETVGGVMTK	43.98	4929.45	49	9.6	1233.38	135.19	12	F12:39471	20180414_Joel_PooledBio_TYR_1_1_DDA_3.raw	1	P11021|GRP78_HUMAN	L-DOPA; Propionamide	Y10:L-DOPA:1000.00;Q23:Deamidation (NQ):0.00;C34:Propionamide:1000.00	PEAKS DB		YES
DLYAN(+.98)TVLSGGTTMY(+15.99)PGIADR	43.98	2231.04	21	0.9	1116.53	87.47	15	F15:27304	20180414_Joel_PooledBio_TYR_2_1_DDA_3.raw	5	P60709|ACTB_HUMAN:P63261|ACTG_HUMAN	Deamidation (NQ); L-DOPA	N5:Deamidation (NQ):1000.00;Y15:L-DOPA:10.83	PEAKS DB		YES
FQSSAVM(+15.99)ALQ(+.98)EAC(+71.04)EAY(+15.99)LVGLFEDTNLC(+71.04)AIHAK	42.94	3646.7	32	13.3	912.694	127.75	5	F5:47643	20180414_Joel_PooledBio_L_DDA_2.raw	2	P68431|H31_HUMAN	Oxidation (M); Deamidation (NQ); Propionamide; L-DOPA	M7:Oxidation (M):1000.00;Q10:Deamidation (NQ):13.21;C13:Propionamide:1000.00;Y16:L-DOPA:1000.00;C27:Propionamide:1000.00	PEAKS DB		YES
KPFDY(+15.99)C(+71.04)DVPQC(+71.04)ESSFDC(+71.04)GKPK	41.54	2621.12	21	14.9	656.298	71.76	5	F5:25164	20180414_Joel_PooledBio_L_DDA_2.raw	4		L-DOPA; Propionamide	Y5:L-DOPA:1000.00;C6:Propionamide:1000.00;C11:Propionamide:1000.00;C17:Propionamide:1000.00	PEAKS DB		YES
YGIVDY(+15.99)MIEQSGPPSK	36.28	1798.84	16	-2.1	900.428	71.84	6	F6:25259	20180414_Joel_PooledBio_L_DDA_3.raw	2	P13667|PDIA4_HUMAN	L-DOPA	Y6:L-DOPA:23.70	PEAKS DB		YES
VDIVAINDPFIDLNYMVY(+15.99)MFQYDSTHGK	35.82	3323.55	28	1.1	1108.86	134.68	6	F6:49775	20180414_Joel_PooledBio_L_DDA_3.raw	8	P04406|G3P_HUMAN	L-DOPA	Y18:L-DOPA:12.33	PEAKS DB		YES
KDLYANTVLSGGTTMY(+15.99)PGIADR	35.25	2358.15	22	-1.3	1180.08	74.59	5	F5:26414	20180414_Joel_PooledBio_L_DDA_2.raw	1	P60709|ACTB_HUMAN:P63261|ACTG_HUMAN	L-DOPA	Y16:L-DOPA:7.93	PEAKS DB		YES
Y(+15.99)MHSGPVVAMVWEGLNVVK	35.01	2131.06	19	0.1	711.361	103.7	6	F6:39101	20180414_Joel_PooledBio_L_DDA_3.raw	2	Q32Q12|Q32Q12_HUMAN:P15531|NDKA_HUMAN	L-DOPA	Y1:L-DOPA:1000.00	PEAKS DB		YES
ADQELMTY(+15.99)SHDNIIC(+71.04)GITSVSFSK	33.41	2745.26	24	1.6	916.096	90.45	5	F5:33369	20180414_Joel_PooledBio_L_DDA_2.raw	2	P62873|GBB1_HUMAN	L-DOPA; Propionamide	Y8:L-DOPA:1000.00;C15:Propionamide:1000.00	PEAKS DB		YES
SGTIFDNFLITN(+.98)DEAY(+15.99)AEEFGNETWGVTK	33.05	3284.47	29	15.7	1095.85	118.58	6	F6:44796	20180414_Joel_PooledBio_L_DDA_3.raw	2	P27797|CALR_HUMAN	Deamidation (NQ); L-DOPA	N12:Deamidation (NQ):3.97;Y16:L-DOPA:1000.00	PEAKS DB		YES
L(+43.01)FPNSLDQTDMHGDSEY(+15.99)N(+.98)IMFGPDIC(+71.04)GPGTK	32.72	3529.51	31	10.3	1177.52	107.85	5	F5:40666	20180414_Joel_PooledBio_L_DDA_2.raw	1	P27797|CALR_HUMAN	Carbamylation; L-DOPA; Deamidation (NQ); Propionamide	L1:Carbamylation:44.95;Y17:L-DOPA:1000.00;N18:Deamidation (NQ):6.10;C26:Propionamide:1000.00	PEAKS DB		YES
M(+15.99)TQIMFETFNTPAM(+15.99)Y(+15.99)VAIQAVLSLYASGR	29.78	3300.59	29	-0.3	1101.2	132.23	6	F6:49133	20180414_Joel_PooledBio_L_DDA_3.raw	2	P60709|ACTB_HUMAN:P63261|ACTG_HUMAN	Oxidation (M); L-DOPA	M1:Oxidation (M):9.85;M14:Oxidation (M):0.00;Y15:L-DOPA:43.70	PEAKS DB		YES
SHEGETAY(+15.99)IR	29.25	1177.54	10	0.7	589.776	36.15	6	F6:8414	20180414_Joel_PooledBio_L_DDA_3.raw	4	Q07955|SRSF1_HUMAN:J3KTL2|J3KTL2_HUMAN	L-DOPA	Y8:L-DOPA:1000.00	PEAKS PTM		YES
VDIVAINDPFIDLNY(+15.99)MVYMF(+15.99)QYDSTHGK	28.8	3339.55	28	-1.2	835.893	117.57	5	F5:44415	20180414_Joel_PooledBio_L_DDA_2.raw	1	P04406|G3P_HUMAN		Y15:L-DOPA:0.00;F20:Hydroxyl on Phe:0.00	PEAKS DB		YES
TFIFSDLDY(+15.99)MGMSSGFYK	28.75	2123.92	18	-1.1	1062.97	105.63	5	F5:39779	20180414_Joel_PooledBio_L_DDA_2.raw	1	P23381|SYWC_HUMAN	L-DOPA	Y9:L-DOPA:13.99	PEAKS DB		YES
TTGIVMDSGDGVTHTVPIY(+15.99)EGYALPH	27.95	2745.3	26	-2	1373.65	82.36	5	F5:29870	20180414_Joel_PooledBio_L_DDA_2.raw	4	P60709|ACTB_HUMAN:P63261|ACTG_HUMAN	L-DOPA	Y19:L-DOPA:19.05	PEAKS DB		YES
ETY(+15.99)GDMADC(+71.04)C(+71.04)EK	27.67	1521.54	12	0.5	761.779	34.57	6	F6:7751	20180414_Joel_PooledBio_L_DDA_3.raw	2		L-DOPA; Propionamide	Y3:L-DOPA:1000.00;C9:Propionamide:1000.00;C10:Propionamide:1000.00	PEAKS DB		YES
FQSSAVM(+15.99)ALQEASEAY(+15.99)LVGLFEDTN(+.98)LC(+71.04)AIHAK	27.4	3559.69	32	13.2	890.94	134.08	5	F5:49560	20180414_Joel_PooledBio_L_DDA_2.raw	1	Q71DI3|H32_HUMAN	Oxidation (M); L-DOPA; Propionamide	M7:Oxidation (M):1000.00;Y16:L-DOPA:1000.00;N25:Deamidation (NQ):0.00;C27:Propionamide:1000.00	PEAKS DB		YES
NADGFIDLEEY(+15.99)IGDMYSHDGNTDEPEWVK	27.26	3374.42	29	-0.2	1125.81	107.34	5	F5:40471	20180414_Joel_PooledBio_L_DDA_2.raw	1	O43852|CALU_HUMAN		Y11:L-DOPA:0.00	PEAKS DB		YES
TQDEEVGDGTTSVIILAGEMLSVAEHF(+15.99)LEQQMHPTVVISAY(+15.99)R	26.86	4632.24	42	2.8	1159.07	131.84	5	F5:48857	20180414_Joel_PooledBio_L_DDA_2.raw	1	P49368|TCPG_HUMAN	Hydroxyl on Phe; L-DOPA	F27:Hydroxyl on Phe:1000.00;Y41:L-DOPA:1000.00	PEAKS DB		YES
IPDEEATKPEGWLDDEPEY(+15.99)VPDPDAEKPEDWDEDMDGEWEAPQIANPR	26.73	5580.39	48	3.7	1396.11	92.93	5	F5:34414	20180414_Joel_PooledBio_L_DDA_2.raw	1	P27824|CALX_HUMAN	L-DOPA	Y19:L-DOPA:1000.00	PEAKS DB		YES
GQELAFPLSPDWQ(+.98)VDY(+15.99)ESYTWR	26.64	2703.21	22	19.2	902.096	110.8	5	F5:41765	20180414_Joel_PooledBio_L_DDA_2.raw	2	P26641|EF1G_HUMAN	Deamidation (NQ); L-DOPA	Q13:Deamidation (NQ):16.94;Y16:L-DOPA:32.97	PEAKS DB		YES
M(+15.99)TQIM(+15.99)FETFNTPAMY(+15.99)VAIQAVLSLYASGR	25.68	3300.59	29	2.2	1101.21	132.78	5	F5:49174	20180414_Joel_PooledBio_L_DDA_2.raw	1	P60709|ACTB_HUMAN:P63261|ACTG_HUMAN	Oxidation (M); L-DOPA	M1:Oxidation (M):1.33;M5:Oxidation (M):0.00;Y15:L-DOPA:29.98	PEAKS DB		YES
GLVLIAFSQY(+15.99)LQQC(+71.04)PFDEHVK	25.47	2521.27	21	1.5	841.431	112.35	6	F6:42511	20180414_Joel_PooledBio_L_DDA_3.raw	3		L-DOPA; Propionamide	Y10:L-DOPA:1000.00;C14:Propionamide:1000.00	PEAKS DB		YES
AIGAVPLIQGEY(+15.99)MIPC(+71.04)EK	25.46	2018.02	18	-1.3	1010.02	86.34	6	F6:31615	20180414_Joel_PooledBio_L_DDA_3.raw	2	A0A1B0GVD5|A0A1B0GVD5_HUMAN:A0A1B0GWE8|A0A1B0GWE8_HUMAN:P07339|CATD_HUMAN:A0A1B0GW44|A0A1B0GW44_HUMAN	L-DOPA; Propionamide	Y12:L-DOPA:1000.00;C16:Propionamide:1000.00	PEAKS DB		YES
TAFDDAIAELDTLNEDSY(+15.99)KDSTLIMQLLR	25.42	3316.6	29	3.5	1106.55	133.64	6	F6:49465	20180414_Joel_PooledBio_L_DDA_3.raw	2	P61981|1433G_HUMAN	L-DOPA	Y18:L-DOPA:1000.00	PEAKS DB		YES
TPENYPN(+.98)AGLTMNY(+15.99)C(+71.04)R	24.97	1930.82	16	-0.9	966.416	62.63	5	F5:20987	20180414_Joel_PooledBio_L_DDA_2.raw	1		L-DOPA; Propionamide	N7:Deamidation (NQ):0.00;Y14:L-DOPA:7.81;C15:Propionamide:1000.00	PEAKS DB		YES
IPSAVGY(+15.99)QPTLATDMGTMQER	23.99	2281.07	21	-3.2	1141.54	73.61	5	F5:25978	20180414_Joel_PooledBio_L_DDA_2.raw	1	P06576|ATPB_HUMAN	L-DOPA	Y7:L-DOPA:1000.00	PEAKS DB		YES
YFVTFPYPY(+15.99)MN(+.98)GR	23.88	1670.74	13	0.1	836.379	90.72	5	F5:33515	20180414_Joel_PooledBio_L_DDA_2.raw	1	Q9P2J5|SYLC_HUMAN	L-DOPA; Deamidation (NQ)	Y9:L-DOPA:11.10;N11:Deamidation (NQ):1000.00	PEAKS DB		YES
Y(+15.99)MTISGFQIEETIDRETSGNLEQLLLAVVK	23.75	3412.74	30	3.6	1138.59	134.86	6	F6:49819	20180414_Joel_PooledBio_L_DDA_3.raw	2	P08758|ANXA5_HUMAN	L-DOPA	Y1:L-DOPA:1000.00	PEAKS DB		YES
GTWIHPEIDNPEYSPDPSIY(+15.99)AYDN(+.98)FGVLGLDLWQVK	23.5	4164.96	36	11.4	1042.26	122.66	5	F5:46160	20180414_Joel_PooledBio_L_DDA_2.raw	1	P27797|CALR_HUMAN	Deamidation (NQ)	Y20:L-DOPA:0.00;N24:Deamidation (NQ):6.10	PEAKS DB		YES
LVAAPLFELY(+15.99)DN(+.98)APGYGPIISSLPQLLSR	23.2	3130.66	29	16.5	1044.58	132.34	5	F5:49033	20180414_Joel_PooledBio_L_DDA_2.raw	2	O43809|CPSF5_HUMAN	L-DOPA; Deamidation (NQ)	Y10:L-DOPA:9.45;N12:Deamidation (NQ):15.57	PEAKS DB		YES
SGTIFDN(+.98)FLITN(+.98)DEAY(+15.99)AEEFGNETWGVTK	22.89	3285.45	29	13.4	1096.17	119.6	5	F5:45194	20180414_Joel_PooledBio_L_DDA_2.raw	1	P27797|CALR_HUMAN	L-DOPA	N7:Deamidation (NQ):0.00;N12:Deamidation (NQ):0.00;Y16:L-DOPA:1000.00	PEAKS DB		YES
Y(+15.99)IC(+71.04)DNQDTISSK	22.88	1472.65	12	0.2	737.33	41.12	6	F6:10869	20180414_Joel_PooledBio_L_DDA_3.raw	3		L-DOPA; Propionamide	Y1:L-DOPA:1000.00;C3:Propionamide:1000.00	PEAKS DB		YES
FQSSAVMALQEAC(+71.04)EAY(+15.99)LVGLFEDTNLC(+71.04)AIH	22.12	3430.59	30	-0.1	1144.54	133.15	5	F5:49300	20180414_Joel_PooledBio_L_DDA_2.raw	2	P68431|H31_HUMAN	Propionamide; L-DOPA	C13:Propionamide:1000.00;Y16:L-DOPA:1000.00;C27:Propionamide:1000.00	PEAKS DB		YES
VLDN(+.98)Y(+15.99)LTSPLPEEVDETSAEDEGVSQR	22.01	3008.36	27	17.9	1003.81	86.01	5	F5:31472	20180414_Joel_PooledBio_L_DDA_2.raw	1	O00299|CLIC1_HUMAN	Deamidation (NQ); L-DOPA	N4:Deamidation (NQ):30.06;Y5:L-DOPA:1000.00	PEAKS DB		YES
TVSLGAGAKDELHIVEAEAMNY(+15.99)EGSPIK	20.74	2944.45	28	2.5	982.493	92.72	6	F6:34514	20180414_Joel_PooledBio_L_DDA_3.raw	3	P06748|NPM_HUMAN	L-DOPA	Y22:L-DOPA:1000.00	PEAKS DB		YES
ILQMEEEY(+15.99)IQQLC(+71.04)EDIIQLKPDVVITEK	20.68	3446.76	28	-1	1149.92	124.23	5	F5:46638	20180414_Joel_PooledBio_L_DDA_2.raw	1	P49368|TCPG_HUMAN	L-DOPA; Propionamide	Y8:L-DOPA:1000.00;C13:Propionamide:1000.00	PEAKS DB		YES
DNSTMGY(+15.99)MMAK	20.45	1263.49	11	-0.3	632.754	47.91	5	F5:14051	20180414_Joel_PooledBio_L_DDA_2.raw	1	P08238|HS90B_HUMAN:Q58FF7|H90B3_HUMAN	L-DOPA	Y7:L-DOPA:1000.00	PEAKS DB		YES
THSDSKPYGPMSVGLDFSLPGMEHVY(+15.99)GIPEHADNLR	17.63	3968.85	36	0.7	794.777	90.3	5	F5:33231	20180414_Joel_PooledBio_L_DDA_2.raw	1	Q14697|GANAB_HUMAN:E9PKU7|E9PKU7_HUMAN	L-DOPA	Y26:L-DOPA:12.98	PEAKS DB		YES
DVQN(+.98)TFY(+15.99)DIVAELGAMEHAQAVDYIK	17.3	2956.38	26	2.4	986.47	122.61	5	F5:46117	20180414_Joel_PooledBio_L_DDA_2.raw	1	P16435|NCPR_HUMAN	L-DOPA	N4:Deamidation (NQ):0.00;Y7:L-DOPA:1.90	PEAKS DB		YES
AGSVPSLAAGLLFGSLAGLGAY(+15.99)Q(+.98)LSQDPR	17.11	2832.47	29	17.3	945.179	133.08	5	F5:49212	20180414_Joel_PooledBio_L_DDA_2.raw	1	Q9P0S9|TM14C_HUMAN	L-DOPA; Deamidation (NQ)	Y22:L-DOPA:1000.00;Q23:Deamidation (NQ):12.33	PEAKS DB		YES
GQELIY(+15.99)AGMPITEVFK	17.06	1810.92	16	4.4	906.47	91.03	5	F5:33605	20180414_Joel_PooledBio_L_DDA_2.raw	1	P53396|ACLY_HUMAN	L-DOPA	Y6:L-DOPA:1000.00	PEAKS DB		YES
GLVLIAFSQY(+15.99)LQQC(+71.04)PF(+15.99)DEHVK	16.53	2537.26	21	-1.2	846.76	115.75	5	F5:43685	20180414_Joel_PooledBio_L_DDA_2.raw	1		L-DOPA; Propionamide	Y10:L-DOPA:1000.00;C14:Propionamide:1000.00;F16:Hydroxyl on Phe:0.00	PEAKS DB		YES
EIAEAY(+15.99)LGKTVTNAVVTVPAY(+15.99)F(+15.99)NDSQR	16.1	3003.48	27	-4.9	1002.16	106.38	5	F5:40095	20180414_Joel_PooledBio_L_DDA_2.raw	1	P11142|HSP7C_HUMAN	L-DOPA; Hydroxyl on Phe	Y6:L-DOPA:1000.00;Y21:L-DOPA:1000.00;F22:Hydroxyl on Phe:1000.00	PEAKS DB		YES
G(+43.01)LVLIAFSQY(+15.99)LQQ(+.98)C(+71.04)PFDEHVK	37.47	2565.26	21	18.6	856.109	134.59	6	F6:49714	20180414_Joel_PooledBio_L_DDA_3.raw	1		Carbamylation; L-DOPA; Propionamide	G1:Carbamylation:68.03;Y10:L-DOPA:1000.00;Q13:Deamidation (NQ):0.00;C14:Propionamide:1000.00	PEAKS DB		YES
QTQTFTTY(+15.99)SDNQ(+.98)PGVLIQVYEGER	35.6	2790.3	24	14.7	931.12	90.7	6	F6:33567	20180414_Joel_PooledBio_L_DDA_3.raw	1	P11142|HSP7C_HUMAN	L-DOPA	Y8:L-DOPA:40.43;Q12:Deamidation (NQ):0.00	PEAKS DB		YES
GFQQILAGEYDHLPEQAFY(+15.99)MVGPIEEAVAK	35.21	3365.63	30	0.3	1122.88	109.97	6	F6:41565	20180414_Joel_PooledBio_L_DDA_3.raw	2	P06576|ATPB_HUMAN		Y19:L-DOPA:0.00	PEAKS DB		YES
ELEQVC(+71.04)NPIISGLY(+15.99)Q(+.98)GAGGPGPGGFGAQGPK	33.27	3085.48	31	17.8	1029.52	96.56	5	F5:35996	20180414_Joel_PooledBio_L_DDA_2.raw	1	P0DMV8|HS71A_HUMAN:P0DMV9|HS71B_HUMAN:A0A0G2JIW1|A0A0G2JIW1_HUMAN	Propionamide; L-DOPA; Deamidation (NQ)	C6:Propionamide:1000.00;Y14:L-DOPA:1000.00;Q15:Deamidation (NQ):5.59	PEAKS DB		YES
Q(-17.03)TQTFTTY(+15.99)SDNQPGVLIQVYEGER	33.04	2772.29	24	8.7	925.111	97.64	6	F6:36558	20180414_Joel_PooledBio_L_DDA_3.raw	1	P11142|HSP7C_HUMAN	Pyro-glu from Q; L-DOPA	Q1:Pyro-glu from Q:1000.00;Y8:L-DOPA:29.09	PEAKS PTM		YES
FQSVPAQPGQ(+.98)TSPLLQY(+15.99)FGILLDQGQLNK	32.28	3203.65	29	15.3	1068.91	129.51	6	F6:48230	20180414_Joel_PooledBio_L_DDA_3.raw	1	Q00610|CLH1_HUMAN:A0A087WVQ6|A0A087WVQ6_HUMAN	L-DOPA	Q10:Deamidation (NQ):0.00;Y17:L-DOPA:1000.00	PEAKS DB		YES
VDEFPLC(+71.04)GHMVSDEY(+15.99)EQLSSEALEAAR	32.27	3111.38	27	0.8	1038.13	97.7	6	F6:36515	20180414_Joel_PooledBio_L_DDA_3.raw	1	X1WI28|X1WI28_HUMAN:P27635|RL10_HUMAN	Propionamide; L-DOPA	C7:Propionamide:1000.00;Y15:L-DOPA:1000.00	PEAKS DB		YES
FQSSAVM(+15.99)ALQ(+.98)EASEAY(+15.99)LVGLFEDTNLC(+71.04)AIHAK	32.2	3559.69	32	14.6	890.942	134.02	6	F6:49551	20180414_Joel_PooledBio_L_DDA_3.raw	1	Q71DI3|H32_HUMAN	Oxidation (M); Deamidation (NQ); L-DOPA; Propionamide	M7:Oxidation (M):1000.00;Q10:Deamidation (NQ):18.95;Y16:L-DOPA:1000.00;C27:Propionamide:1000.00	PEAKS DB		YES
TLPY(+15.99)LVSNVIELLDVDPNDQ(+.98)EEDGANIDLDSQR	31.31	3715.76	33	14.8	1239.61	131.47	6	F6:48832	20180414_Joel_PooledBio_L_DDA_3.raw	2	P17980|PRS6A_HUMAN	L-DOPA	Y4:L-DOPA:1000.00;Q20:Deamidation (NQ):0.00	PEAKS DB		YES
A(+43.01)LVLIAFAQY(+15.99)LQQC(+71.04)PFEDHVK	31.18	2562.29	21	-5.8	855.1	135.43	6	F6:50091	20180414_Joel_PooledBio_L_DDA_3.raw	1	A0A0C4DGB6|A0A0C4DGB6_HUMAN:P02768|ALBU_HUMAN	Carbamylation; L-DOPA; Propionamide	A1:Carbamylation:55.40;Y10:L-DOPA:1000.00;C14:Propionamide:1000.00	PEAKS DB		YES
SLDQTDMHGDSEY(+15.99)NIMFGPDIC(+71.04)GPGTK	29.37	3014.27	27	0	1005.76	83.98	6	F6:30715	20180414_Joel_PooledBio_L_DDA_3.raw	1	P27797|CALR_HUMAN	L-DOPA; Propionamide	Y13:L-DOPA:1000.00;C22:Propionamide:1000.00	PEAKS DB		YES
FQSSAVMALQEAC(+71.04)EAY(+15.99)LVGLFEDTN(+.98)LC(+71.04)AIHAK	28.43	3630.7	32	7.7	908.69	128.78	6	F6:47983	20180414_Joel_PooledBio_L_DDA_3.raw	1	P68431|H31_HUMAN	Propionamide; L-DOPA	C13:Propionamide:1000.00;Y16:L-DOPA:1000.00;N25:Deamidation (NQ):0.00;C27:Propionamide:1000.00	PEAKS DB		YES
E(+43.01)EIVDKY(+15.99)DLFVGSQ(+.98)ATDFGEALVR	26.22	2760.31	24	19.6	921.13	113.56	6	F6:42999	20180414_Joel_PooledBio_L_DDA_3.raw	1	O43852|CALU_HUMAN	Carbamylation; L-DOPA; Deamidation (NQ)	E1:Carbamylation:23.70;Y7:L-DOPA:1000.00;Q14:Deamidation (NQ):1000.00	PEAKS DB		YES
LFPNSLDQTDMHGDSEY(+15.99)NIMFGPDIC(+71.04)GPGTK	25.77	3485.52	31	0.8	1162.85	93.84	6	F6:34867	20180414_Joel_PooledBio_L_DDA_3.raw	1	P27797|CALR_HUMAN	L-DOPA; Propionamide	Y17:L-DOPA:1000.00;C26:Propionamide:1000.00	PEAKS DB		YES
VDIVAINDPFIDLNY(+15.99)MVYMFQYDSTHGK	25.13	3323.55	28	0.6	1108.86	120.68	6	F6:45565	20180414_Joel_PooledBio_L_DDA_3.raw	1	P04406|G3P_HUMAN		Y15:L-DOPA:0.00	PEAKS DB		YES
G(+43.01)TWIHPEIDNPEYSPDPSIYAY(+15.99)DN(+.98)FGVLGLDLWQVK	24.27	4207.97	36	9.3	1053.01	129.04	6	F6:48068	20180414_Joel_PooledBio_L_DDA_3.raw	1	P27797|CALR_HUMAN	Carbamylation	G1:Carbamylation:17.30;Y22:L-DOPA:0.00;N24:Deamidation (NQ):0.00	PEAKS DB		YES
TPENYPNAGLTMN(+.98)Y(+15.99)C(+71.04)R	23.3	1930.82	16	-2.9	966.414	62.46	6	F6:21064	20180414_Joel_PooledBio_L_DDA_3.raw	1		L-DOPA; Propionamide	N13:Deamidation (NQ):0.00;Y14:L-DOPA:7.81;C15:Propionamide:1000.00	PEAKS DB		YES
GLVLIAFSQY(+15.99)LQQ(+.98)C(+71.04)PFDEHVK	22.61	2522.25	21	18.2	841.773	112.97	6	F6:42775	20180414_Joel_PooledBio_L_DDA_3.raw	1		L-DOPA; Propionamide	Y10:L-DOPA:1000.00;Q13:Deamidation (NQ):0.00;C14:Propionamide:1000.00	PEAKS DB		YES
VDIVAINDPFIDLNY(+15.99)MVY(+15.99)MFQYDSTHGK	22.21	3339.55	28	0.6	835.894	117.59	6	F6:44448	20180414_Joel_PooledBio_L_DDA_3.raw	1	P04406|G3P_HUMAN		Y15:L-DOPA:0.00;Y18:L-DOPA:0.00	PEAKS DB		YES
ENFDEVVNDADIILVEFY(+15.99)APWC(+71.04)GHC(+71.04)K	22.12	3183.43	26	1.6	1062.15	131.01	6	F6:48679	20180414_Joel_PooledBio_L_DDA_3.raw	1	P13667|PDIA4_HUMAN	L-DOPA; Propionamide	Y18:L-DOPA:1000.00;C22:Propionamide:1000.00;C25:Propionamide:1000.00	PEAKS DB		YES
HGVVPLATY(+15.99)MR	21.14	1258.65	11	3.4	630.334	60.87	9	F9:16778	20180414_Joel_PooledBio_TYR_10_1_DDA_3.raw	3	P46778|RL21_HUMAN	L-DOPA	Y9:L-DOPA:1000.00	PEAKS DB		YES
TVQ(+.98)Y(+15.99)QNELHK(+43.01)FLIWDTAGQER	20.39	2635.27	21	-19.6	659.811	69.35	6	F6:24197	20180414_Joel_PooledBio_L_DDA_3.raw	1		L-DOPA	Q3:Deamidation (NQ):0.00;Y4:L-DOPA:1000.00;K10:Carbamylation:0.00	PEAKS DB		YES
GTWIHPEIDN(+.98)PEYSPDPSIY(+15.99)AYDNFGVLGLDLWQVK	20.03	4164.96	36	12.1	1042.26	122.65	6	F6:46190	20180414_Joel_PooledBio_L_DDA_3.raw	1	P27797|CALR_HUMAN		N10:Deamidation (NQ):0.00;Y20:L-DOPA:0.00	PEAKS DB		YES
EC(+71.04)ISIHVGQAGVQIGN(+.98)AC(+71.04)WELY(+15.99)C(+71.04)LEHGIQPDGQMPSDK	19.43	4354.98	38	-0.6	1089.75	103.21	6	F6:38839	20180414_Joel_PooledBio_L_DDA_3.raw	1	Q9BQE3|TBA1C_HUMAN:F5H5D3|F5H5D3_HUMAN:Q13748|TBA3C_HUMAN	Propionamide; L-DOPA	C2:Propionamide:1000.00;N16:Deamidation (NQ):0.00;C18:Propionamide:1000.00;Y22:L-DOPA:1000.00;C23:Propionamide:1000.00	PEAKS DB		YES
ETLMEALHY(+15.99)MLLVSEVEETEIFK	19.36	2769.35	23	5.4	924.129	134.96	6	F6:49882	20180414_Joel_PooledBio_L_DDA_3.raw	1	O14980|XPO1_HUMAN	L-DOPA	Y9:L-DOPA:1000.00	PEAKS DB		YES
MTQIM(+15.99)FETFNTPAM(+15.99)Y(+15.99)VAIQAVLSLYASGR	19.27	3300.59	29	3.1	1101.21	133.37	6	F6:49351	20180414_Joel_PooledBio_L_DDA_3.raw	1	P60709|ACTB_HUMAN:P63261|ACTG_HUMAN	Oxidation (M); L-DOPA	M5:Oxidation (M):5.55;M14:Oxidation (M):1.84;Y15:L-DOPA:17.73	PEAKS DB		YES
KDVLIEFY(+15.99)APWC(+71.04)GH	18.92	1763.83	14	0.5	588.952	92.9	6	F6:34473	20180414_Joel_PooledBio_L_DDA_3.raw	1	P13667|PDIA4_HUMAN	L-DOPA; Propionamide	Y8:L-DOPA:1000.00;C12:Propionamide:1000.00	PEAKS DB		YES
K(+42.01)PFDY(+15.99)C(+71.04)DVPQ(+.98)C(+71.04)ESSFDC(+71.04)GKPK	18.17	2664.12	21	16	889.061	79.35	6	F6:28610	20180414_Joel_PooledBio_L_DDA_3.raw	1		Acetylation (N-term); L-DOPA; Propionamide; Deamidation (NQ)	K1:Acetylation (N-term):1000.00;Y5:L-DOPA:1000.00;C6:Propionamide:1000.00;Q10:Deamidation (NQ):1000.00;C11:Propionamide:1000.00;C17:Propionamide:1000.00	PEAKS PTM		YES
ISVGAPVYM(+15.99)AAVIEY(+15.99)LAAEILELAGNAAR	18.04	3006.57	29	5.5	1003.2	136.49	6	F6:50503	20180414_Joel_PooledBio_L_DDA_3.raw	1	Q9P0M6|H2AW_HUMAN	Oxidation (M)	M9:Oxidation (M):1000.00;Y15:L-DOPA:0.00	PEAKS DB		YES
FQSAAIGALQEASEAY(+15.99)LVGLFEDTN(+.98)LC(+71.04)AIHAK	17.81	3467.69	32	2.9	1156.91	131.28	6	F6:48706	20180414_Joel_PooledBio_L_DDA_3.raw	1	K7EK07|K7EK07_HUMAN:P84243|H33_HUMAN	L-DOPA; Propionamide	Y16:L-DOPA:1000.00;N25:Deamidation (NQ):0.00;C27:Propionamide:1000.00	PEAKS DB		YES
SIPLDPVAGY(+15.99)KEPAC(+71.04)DDPDTEQAALAAVDYINK	17.8	3575.7	33	3	1192.91	111.03	6	F6:42043	20180414_Joel_PooledBio_L_DDA_3.raw	1		L-DOPA; Propionamide	Y10:L-DOPA:20.84;C15:Propionamide:1000.00	PEAKS DB		YES
DAY(+15.99)THPQFVTDVMKPLQIEN(+.98)IIDQEVQTLSGGELQR	17.17	4129.03	36	4.9	1033.27	120.69	6	F6:45535	20180414_Joel_PooledBio_L_DDA_3.raw	1	P61221|ABCE1_HUMAN	L-DOPA	Y3:L-DOPA:1000.00;N20:Deamidation (NQ):0.00	PEAKS DB		YES
G(+43.01)YEVIYLTEPVDEY(+15.99)C(+71.04)IQ(+.98)ALPEFDGKR	17.16	3177.49	26	17.7	1060.19	111.39	6	F6:42139	20180414_Joel_PooledBio_L_DDA_3.raw	1	P14625|ENPL_HUMAN	Carbamylation; Propionamide; Deamidation (NQ)	G1:Carbamylation:28.63;Y14:L-DOPA:0.00;C15:Propionamide:1000.00;Q17:Deamidation (NQ):1000.00	PEAKS DB		YES
FQSSAVMALQEAREAY(+15.99)LVGLF(+15.99)EDTN(+.98)LC(+71.04)AIHAK	17.15	3628.75	32	-19.8	1210.57	128.72	6	F6:47996	20180414_Joel_PooledBio_L_DDA_3.raw	1	Q5TEC6|Q5TEC6_HUMAN	L-DOPA; Hydroxyl on Phe; Propionamide	Y16:L-DOPA:1000.00;F21:Hydroxyl on Phe:4.80;N25:Deamidation (NQ):0.00;C27:Propionamide:1000.00	PEAKS DB		YES
DIVVQETMEDIDKNADGFIDLEEY(+15.99)IGDMYSHDGN(+.98)TDEPEWVK	16.84	4891.12	42	5.1	1223.79	126.2	6	F6:47183	20180414_Joel_PooledBio_L_DDA_3.raw	1	O43852|CALU_HUMAN		Y24:L-DOPA:0.00;N34:Deamidation (NQ):0.00	PEAKS DB		YES
DTNYTLNTDSLDWALY(+15.99)DHLMDFLADR	16.76	3133.4	26	-4.3	1045.47	126.09	6	F6:47213	20180414_Joel_PooledBio_L_DDA_3.raw	1	Q07021|C1QBP_HUMAN	L-DOPA	Y16:L-DOPA:10.83	PEAKS DB		YES
INEAFIEMATTEDAQ(+.98)AAVDY(+15.99)YTTTPALVFGK	16.67	3396.6	31	13.7	1133.22	122.8	6	F6:46193	20180414_Joel_PooledBio_L_DDA_3.raw	1	A0A0R4J2E8|A0A0R4J2E8_HUMAN:P43243|MATR3_HUMAN:A8MXP9|A8MXP9_HUMAN	Deamidation (NQ); L-DOPA	Q15:Deamidation (NQ):4.06;Y20:L-DOPA:8.14	PEAKS DB		YES
Q(+.98)(+43.01)TSVADLLASFNDQSTSDY(+15.99)LVVYLRLLTSGYLQRESK(+43.01)FFEHFIEGGR	16.65	5502.7	47	15.3	1101.56	117.53	6	F6:44467	20180414_Joel_PooledBio_L_DDA_3.raw	1	Q96FW1|OTUB1_HUMAN:J3KR44|J3KR44_HUMAN	Deamidation (NQ); Carbamylation	Q1:Deamidation (NQ):3.11;Q1:Carbamylation:1000.00;Y19:L-DOPA:0.00;K37:Carbamylation:1000.00	PEAKS DB		YES
TAFDEAIAELDTLNEDSY(+15.99)KDSTLIMQLLR	16.19	3330.62	29	0	1111.21	134.26	6	F6:49586	20180414_Joel_PooledBio_L_DDA_3.raw	1	P27348|1433T_HUMAN	L-DOPA	Y18:L-DOPA:1000.00	PEAKS DB		YES
V(+42.01)GAGAPVY(+15.99)LAAVLEYLTAEILELAGN(+.98)AAR	28.72	2973.57	29	-5.6	992.192	138.08	10	F10:41409	20180414_Joel_PooledBio_TYR_1_1_DDA_1.raw	2	Q8IUE6|H2A2B_HUMAN	Acetylation (N-term); L-DOPA; Deamidation (NQ)	V1:Acetylation (N-term):1000.00;Y8:L-DOPA:50.34;N26:Deamidation (NQ):1000.00	PEAKS PTM	YES
LMEPIY(+15.99)LVEIQC(+71.04)PEQ(+.98)VVGGIYGVLNR	27.09	3019.54	26	15.4	1007.54	130.58	1	F1:51973	20180414_Joel_PooledBio_C_DDA_1_180419144147.raw	1	P13639|EF2_HUMAN	L-DOPA; Propionamide	Y6:L-DOPA:36.52;C12:Propionamide:1000.00;Q15:Deamidation (NQ):0.00	PEAKS DB	YES
TNEIVEEQ(+.98)Y(+15.99)TPQSLATLESVFQELGK	26.89	2969.44	26	15.5	990.836	123.77	1	F1:49188	20180414_Joel_PooledBio_C_DDA_1_180419144147.raw	1	P13521|SCG2_HUMAN	L-DOPA	Q8:Deamidation (NQ):0.00;Y9:L-DOPA:1000.00	PEAKS DB	YES
AAVLVQ(+.98)Q(+.98)WVSY(+15.99)ADTELIPAAC(+71.04)GATLPALGLR	26.73	3285.7	31	16.2	1096.26	130.85	1	F1:52086	20180414_Joel_PooledBio_C_DDA_1_180419144147.raw	1	P26640|SYVC_HUMAN	Deamidation (NQ); L-DOPA; Propionamide	Q6:Deamidation (NQ):1000.00;Q7:Deamidation (NQ):1000.00;Y11:L-DOPA:1000.00;C21:Propionamide:1000.00	PEAKS DB	YES
VTY(+15.99)TEHAKRKT(+79.97)VTAMDVVYALK	22.84	2619.31	22	-6.9	655.831	97.2	1	F1:37864	20180414_Joel_PooledBio_C_DDA_1_180419144147.raw	1	P62805|H4_HUMAN	L-DOPA	Y3:L-DOPA:75.68;T11:Phosphorylation (STY):0.00	PEAKS PTM	YES
VAEQTPLT(-18.01)ALY(+15.99)VANLIK	22.53	1841.03	17	-16.3	921.507	111.33	1	F1:43962	20180414_Joel_PooledBio_C_DDA_1_180419144147.raw	1	P05091|ALDH2_HUMAN	Dehydration; L-DOPA	T8:Dehydration:9.42;Y11:L-DOPA:1000.00	PEAKS PTM	YES
AAGGDGDDSLY(+15.99)PIAVLIDELR	21.09	2175.07	21	15.4	1088.56	135.73	7	F7:40375	20180414_Joel_PooledBio_TYR_10_1_DDA_1.raw	8	P30154|2AAB_HUMAN	L-DOPA	Y11:L-DOPA:1000.00	PEAKS DB	YES
THTGEKPY(+15.99)EC(+71.04)HEC(+71.04)GK	20.12	1875.79	15	6.3	469.957	35	1	F1:7351	20180414_Joel_PooledBio_C_DDA_1_180419144147.raw	1		L-DOPA; Propionamide	Y8:L-DOPA:1000.00;C10:Propionamide:1000.00;C13:Propionamide:1000.00	PEAKS DB	YES
ALEAFDLDPAQWGVN(+.98)VQPYSGSPAN(+.98)LAVY(+15.99)TALLQPHDR	18.89	4141.01	38	16.8	1036.28	123.39	1	F1:49011	20180414_Joel_PooledBio_C_DDA_1_180419144147.raw	1	P34897|GLYM_HUMAN		N15:Deamidation (NQ):0.00;N25:Deamidation (NQ):0.00;Y29:L-DOPA:0.00	PEAKS DB	YES
LTTPTY(+15.99)GDLNHLVSATMSGVTTC(+71.04)LR	16.82	2737.34	25	0.1	913.455	97.56	1	F1:37935	20180414_Joel_PooledBio_C_DDA_1_180419144147.raw	1	P07437|TBB5_HUMAN:P68371|TBB4B_HUMAN:Q9BVA1|TBB2B_HUMAN:Q13885|TBB2A_HUMAN:P04350|TBB4A_HUMAN	L-DOPA; Propionamide	Y6:L-DOPA:1000.00;C23:Propionamide:1000.00	PEAKS DB	YES
LTT(-18.01)PTY(+15.99)GDLNHLVSATMSGVTTC(+71.04)LR	16.5	2719.33	25	-13.5	907.439	114.02	1	F1:44982	20180414_Joel_PooledBio_C_DDA_1_180419144147.raw	1	P07437|TBB5_HUMAN:P68371|TBB4B_HUMAN:Q9BVA1|TBB2B_HUMAN:Q13885|TBB2A_HUMAN:P04350|TBB4A_HUMAN	L-DOPA; Propionamide	T3:Dehydration:0.00;Y6:L-DOPA:1000.00;C23:Propionamide:1000.00	PEAKS PTM	YES
TLMVDPSQEVQENY(+15.99)NFLLQ(+.98)LQEELLK	40.45	3137.55	26	13.2	1046.87	134.67	2	F2:54117	20180414_Joel_PooledBio_C_DDA_2.raw	1	Q9Y5B9|SP16H_HUMAN	L-DOPA	Y14:L-DOPA:1000.00;Q19:Deamidation (NQ):0.00	PEAKS DB	YES
DQFPEVYVPTVFEN(+.98)Y(+15.99)VADIEVDGK	34.33	2789.3	24	15.5	930.787	123.56	2	F2:50053	20180414_Joel_PooledBio_C_DDA_2.raw	2	P61586|RHOA_HUMAN	Deamidation (NQ)	N14:Deamidation (NQ):10.83;Y15:L-DOPA:0.00	PEAKS DB	YES
TLPY(+15.99)LVSNVIELLDVDPNDQEEDGAN(+.98)IDLDSQR	34.13	3715.76	33	17.5	1239.62	131.86	2	F2:53129	20180414_Joel_PooledBio_C_DDA_2.raw	1	P17980|PRS6A_HUMAN	L-DOPA	Y4:L-DOPA:1000.00;N26:Deamidation (NQ):0.00	PEAKS DB	YES
IIGVDPEGSILAEPEELNQTEQ(+.98)TTY(+15.99)EVEGIGYDFIPTVLDR	29.97	4566.21	41	11.5	1142.57	124.37	2	F2:50282	20180414_Joel_PooledBio_C_DDA_2.raw	1	P35520|CBS_HUMAN:P0DN79|CBSL_HUMAN		Q22:Deamidation (NQ):0.00;Y25:L-DOPA:0.00	PEAKS DB	YES
VGAGAPVYMAAVLEY(+15.99)LTAEILELAGNAAR	28.76	2948.53	29	0.6	983.852	135.89	2	F2:54649	20180414_Joel_PooledBio_C_DDA_2.raw	1	Q6FI13|H2A2A_HUMAN		Y15:L-DOPA:0.00	PEAKS DB	YES
LIGDPNLEFVAMPALAPPEVVMDPALAAQ(+.98)Y(+15.99)EHDLEVAQTTALPDEDDDL	27.52	5275.5	49	9.7	1319.89	130.45	3	F3:52475	20180414_Joel_PooledBio_C_DDA_3.raw	2	P62826|RAN_HUMAN:B5MDF5|B5MDF5_HUMAN	L-DOPA	Q29:Deamidation (NQ):0.00;Y30:L-DOPA:1000.00	PEAKS DB	YES
IPGLLSPHPLLQLS(-18.01)Y(+15.99)TATDR	27.19	2189.18	20	-16.7	730.723	93.92	2	F2:37459	20180414_Joel_PooledBio_C_DDA_2.raw	1	P49327|FAS_HUMAN	Dehydration; L-DOPA	S14:Dehydration:8.22;Y15:L-DOPA:1000.00	PEAKS PTM	YES
NDFQLIGIQ(+.98)DGY(+15.99)LSLLQDSGEVR	25.87	2596.27	23	14	866.441	114.16	2	F2:46213	20180414_Joel_PooledBio_C_DDA_2.raw	2	P63241|IF5A1_HUMAN	Deamidation (NQ); L-DOPA	Q9:Deamidation (NQ):19.61;Y12:L-DOPA:1000.00	PEAKS DB	YES
HSQFIGYPIT(-18.01)LY(+15.99)LEK	25.5	1805.94	15	-4.9	903.97	93.84	2	F2:37450	20180414_Joel_PooledBio_C_DDA_2.raw	1	P08238|HS90B_HUMAN	Dehydration; L-DOPA	T10:Dehydration:12.33;Y12:L-DOPA:29.24	PEAKS PTM	YES
MPC(+71.04)TEDY(+15.99)LSLILNR	25.48	1753.84	14	1.5	585.621	101.25	2	F2:40659	20180414_Joel_PooledBio_C_DDA_2.raw	1		Propionamide; L-DOPA	C3:Propionamide:1000.00;Y7:L-DOPA:1000.00	PEAKS DB	YES
D(+43.01)LYANTVLSGGSTM(+15.99)Y(+15.99)PGIADR	23.13	2275.04	21	15.6	1138.55	96.57	2	F2:38584	20180414_Joel_PooledBio_C_DDA_2.raw	1	Q562R1|ACTBL_HUMAN	Carbamylation; Oxidation (M); L-DOPA	D1:Carbamylation:1000.00;M14:Oxidation (M):1000.00;Y15:L-DOPA:16.22	PEAKS DB	YES
M(+43.01)EDMNEY(+15.99)SNIEEFAEGSK	22.47	2180.85	18	15.8	1091.45	97.18	3	F3:38649	20180414_Joel_PooledBio_C_DDA_3.raw	2	O14979|HNRDL_HUMAN	Carbamylation; L-DOPA	M1:Carbamylation:36.23;Y7:L-DOPA:1000.00	PEAKS DB	YES
TLSSSTQ(+.98)ASIEIDSLY(+15.99)EGVDFYTSITR	21.82	2999.41	27	17.4	1000.83	125.2	2	F2:50646	20180414_Joel_PooledBio_C_DDA_2.raw	1	P54652|HSP72_HUMAN	Deamidation (NQ); L-DOPA	Q7:Deamidation (NQ):1000.00;Y16:L-DOPA:9.45	PEAKS DB	YES
LLLAGY(+15.99)DD(-18.01)FNC(+71.04)NIWDAMK	20.96	2169.99	18	2.3	1086	108.3	2	F2:43666	20180414_Joel_PooledBio_C_DDA_2.raw	1	P62879|GBB2_HUMAN	L-DOPA; Propionamide	Y6:L-DOPA:1000.00;D8:Dehydration:0.00;C11:Propionamide:1000.00	PEAKS PTM	YES
DNNPVVVLEN(+.98)ELMY(+15.99)GVPFEFPPEAQSK	20.85	3078.45	27	16.2	1027.17	132.04	2	F2:53219	20180414_Joel_PooledBio_C_DDA_2.raw	2	P11177|ODPB_HUMAN	Deamidation (NQ); L-DOPA	N10:Deamidation (NQ):5.85;Y14:L-DOPA:1000.00	PEAKS DB	YES
FLVLDEADGLLSQ(+.98)GY(+15.99)SDFINR	19.41	2388.15	21	12	797.066	120.37	2	F2:48799	20180414_Joel_PooledBio_C_DDA_2.raw	1	Q92499|DDX1_HUMAN	Deamidation (NQ); L-DOPA	Q13:Deamidation (NQ):38.64;Y15:L-DOPA:1000.00	PEAKS DB	YES
SGTIFDN(+.98)FLITNDEAY(+15.99)AEEFGNETWGVTK	18.66	3284.47	29	14.8	1095.85	118.59	2	F2:48024	20180414_Joel_PooledBio_C_DDA_2.raw	1	P27797|CALR_HUMAN	L-DOPA	N7:Deamidation (NQ):0.00;Y16:L-DOPA:1000.00	PEAKS DB	YES
LMEPIY(+15.99)LVEIQ(+.98)C(+71.04)PEQVVGGIYGVLNR	17.4	3019.54	26	15.9	1007.54	126.31	2	F2:51045	20180414_Joel_PooledBio_C_DDA_2.raw	1	P13639|EF2_HUMAN	L-DOPA; Propionamide	Y6:L-DOPA:24.79;Q11:Deamidation (NQ):0.00;C12:Propionamide:1000.00	PEAKS DB	YES
VSQMAQY(+15.99)FEPLT(-18.01)LAAVGAASK	16.32	2179.1	21	4.7	727.377	106.82	2	F2:43042	20180414_Joel_PooledBio_C_DDA_2.raw	1	Q9Y490|TLN1_HUMAN	L-DOPA; Dehydration	Y7:L-DOPA:1000.00;T12:Dehydration:5.78	PEAKS PTM	YES
FQSVPAQPGQTSPLLQ(+.98)Y(+15.99)FGILLDQGQLNK	34.58	3203.65	29	15.4	1068.91	129.83	3	F3:52290	20180414_Joel_PooledBio_C_DDA_3.raw	1	Q00610|CLH1_HUMAN:A0A087WVQ6|A0A087WVQ6_HUMAN	L-DOPA	Q16:Deamidation (NQ):0.00;Y17:L-DOPA:1000.00	PEAKS DB	YES
TLVLSN(+.98)LSY(+15.99)SATEETLQEVFEK	24.13	2517.24	22	17.8	840.101	114.8	3	F3:46204	20180414_Joel_PooledBio_C_DDA_3.raw	1	P19338|NUCL_HUMAN	Deamidation (NQ); L-DOPA	N6:Deamidation (NQ):7.03;Y9:L-DOPA:1000.00	PEAKS DB	YES
ESYSVY(+15.99)VYK	23.68	1152.53	9	-3.2	577.272	60.14	3	F3:21371	20180414_Joel_PooledBio_C_DDA_3.raw	1	P58876|H2B1D_HUMAN:Q99879|H2B1M_HUMAN	L-DOPA	Y6:L-DOPA:47.09	PEAKS DB	YES
TLPY(+15.99)LVSN(+.98)VIELLDVDPNDQ(+.98)EEDGANIDLDSQR	19.24	3716.74	33	12.2	1239.94	131.62	3	F3:52939	20180414_Joel_PooledBio_C_DDA_3.raw	1	P17980|PRS6A_HUMAN	L-DOPA	Y4:L-DOPA:1000.00;N8:Deamidation (NQ):0.00;Q20:Deamidation (NQ):0.00	PEAKS DB	YES

## Sheet: LFQ_Normalisation_amounts
C_1	1	1	C_1	0.919498	0.0402834
C_2	0.876452	1	D_1	0.419199	0.00723714
C_3	0.882041	1	10_1_1	0.257855	0.00460306
D_1	0.404737	1	1_1_1	0.278637	0.00394825				Ratio	SEM
D_2	0.425915	1	2_1_1	0.232023	0.00705837			Control	0.919498	0.0402834
D_3	0.426945	1						DOPA	0.419199	0.00723714
10_1_1	0.266682	1						10:1	0.257855	0.00460306
10_1_2	0.251178	1						1:1	0.278637	0.00394825
10_1_3	0.255705	1						2:1	0.232023	0.00705837
1_1_1	0.286497	1
1_1_2	0.275364	1
1_1_3	0.274049	1
2_1_1	0.228565	1
2_1_2	0.245605	1
2_1_3	0.221898	1

## Sheet: QE_TYRS_CON
Peptide	-10lgP	Mass	Length	ppm	m/z	RT	Area C_1	Area C_2	Area C_3	Area D_1	Area D_2	Area D_3	Area 10_1_1	Area 10_1_2	Area 10_1_3	Area 1_1_1	Area 1_1_2	Area 1_1_3	Area 2_1_1	Area 2_1_2	Area 2_1_3	Fraction	Scan	Source File	#Feature	#Feature C_1	#Feature C_2	#Feature C_3	#Feature D_1	#Feature D_2	#Feature D_3	#Feature 10_1_1	#Feature 10_1_2	#Feature 10_1_3	#Feature 1_1_1	#Feature 1_1_2	#Feature 1_1_3	#Feature 2_1_1	#Feature 2_1_2	#Feature 2_1_3	Accession	PTM	AScore	Found By
LHEEEIQELQAQIQEQHVQIDVDVSKPDLTAALR	69.84	3922.01	34	0.9	981.51	97.44	23648000	29430000	27808000	10817000	5197300	5479200				994610						1	F1:37940	20180414_Joel_PooledBio_C_DDA_1_180419144147.raw	13	2	2	2	2	2	2	0	0	0	1	0	0	0	0	0	P08670|VIME_HUMAN			PEAKS DB
LLSHSLLVTLASHLPSDFTPAVHASLDK	67.86	2968.6	28	0.4	743.158	107.46	37605000	32015000	35050000	19628000	15319000	14277000										5	F5:40474	20180414_Joel_PooledBio_L_DDA_2.raw	18	3	3	3	3	3	3	0	0	0	0	0	0	0	0	0				PEAKS DB
VHAELADVLTEAVVDSILAIK	66.59	2205.23	21	0	1103.62	135.39	6063500	12189000	12730000	4620000	4980600	5844600	23628			626660	542590	315040	323000	77615	87858	2	F2:54419	20180414_Joel_PooledBio_C_DDA_2.raw	24	3	3	2	3	3	3	1	0	0	1	1	1	1	1	1	P40227|TCPZ_HUMAN			PEAKS DB
VIHDNFGIVEGLMTTVHAITATQK	65.82	2594.35	24	-0.3	865.791	118.38	94238000	79708000	85971000	38878000	26768000	26198000				1107200			711070			5	F5:44646	20180414_Joel_PooledBio_L_DDA_2.raw	28	5	5	5	3	4	3	0	0	0	2	0	0	1	0	0	P04406|G3P_HUMAN			PEAKS DB
V(+43.01)IHDNFGIVEGLMTTVHAITATQK	65.5	2637.36	24	1.1	880.128	130.45	21807000	13722000	15050000	16582000	12075000	11726000										3	F3:52465	20180414_Joel_PooledBio_C_DDA_3.raw	12	4	1	1	2	2	2	0	0	0	0	0	0	0	0	0	P04406|G3P_HUMAN	Carbamylation	V1:Carbamylation:288.30	PEAKS DB
GLTEGLHGFHVHEFGDNTAGC(+71.04)TSAGPHFNPLSR	65.09	3532.63	33	-1.3	884.164	81.95	30509000	25077000	26470000		695780	746870										1	F1:30925	20180414_Joel_PooledBio_C_DDA_1_180419144147.raw	9	3	2	2	0	1	1	0	0	0	0	0	0	0	0	0	P00441|SODC_HUMAN	Propionamide	C21:Propionamide:1000.00	PEAKS DB
APKPDGPGGGPGGSHMGGNYGDDR	64.87	2251.97	24	-0.6	563.999	39.04	79795000	85281000	84673000													2	F2:10826	20180414_Joel_PooledBio_C_DDA_2.raw	9	3	3	3	0	0	0	0	0	0	0	0	0	0	0	0	P35637|FUS_HUMAN			PEAKS DB
TFSHELSDFGLESTAGEIPVVAIR	64.56	2574.3	24	0.3	859.106	102.83	53070000	45777000	46762000	25540000	25952000	25703000	3304800	3077500	2855700	7033400	6917900	6396200	4328600	5048400	3957400	15	F15:31956	20180414_Joel_PooledBio_TYR_2_1_DDA_3.raw	29	3	3	3	2	4	2	1	1	2	1	2	1	1	1	2	P30101|PDIA3_HUMAN			PEAKS DB
DLVVLLFETALLSSGFSLEDPQTHSNR	63.93	2987.52	27	0.4	747.889	135.66				209230	4910100	4581200	173180	107720	166390	7898800	5110700	2758500	454200	206510	303060	12	F12:39669	20180414_Joel_PooledBio_TYR_1_1_DDA_3.raw	26	0	0	0	1	2	2	2	1	2	3	4	3	2	2	2	P08238|HS90B_HUMAN			PEAKS DB
RVIISAPSADAPMFVMGVNHEK	63.45	2368.2	22	-1.5	790.407	80.76	17446000	12560000	12625000	4382000	4531800	3145800										3	F3:31347	20180414_Joel_PooledBio_C_DDA_3.raw	9	2	1	1	2	2	1	0	0	0	0	0	0	0	0	0	P04406|G3P_HUMAN			PEAKS DB
FQSAAIGALQEASEAYLVGLFEDTNLC(+71.04)AIHAK	63.37	3450.71	32	0.2	691.15	135.25	33380000	57826000	56966000	32571000	41719000	38856000	43806			1050000	516380			48884		1	F1:53756	20180414_Joel_PooledBio_C_DDA_1_180419144147.raw	23	3	3	3	3	4	3	1	0	0	1	1	0	0	1	0	K7EK07|K7EK07_HUMAN:P84243|H33_HUMAN	Propionamide	C27:Propionamide:1000.00	PEAKS DB
TALLDAAGVASLLTTAEVVVTEIPKEEK	63.33	2867.57	28	0.4	717.901	135.33	15422000	30166000	29988000	10158000	10355000	9523200	129480		66406	2474500	1735000	1607600	1584800	271540	298530	12	F12:39534	20180414_Joel_PooledBio_TYR_1_1_DDA_3.raw	27	2	2	2	2	2	2	2	0	1	2	2	2	2	2	2	P10809|CH60_HUMAN			PEAKS DB
VHNDAQS(+79.96)FDYDHDAFLGAEEAK	63.02	2558.03	22	-1.2	853.683	74.74	10288000	10176000	10551000	6019900	6363600	6290600										1	F1:27543	20180414_Joel_PooledBio_C_DDA_1_180419144147.raw	6	1	1	1	1	1	1	0	0	0	0	0	0	0	0	0	O43852|CALU_HUMAN	Sulfation	S7:Sulfation:22.45	PEAKS PTM
IITHPNFNGNTLDNDIMLIKLSSPATLNSR	62.96	3308.72	30	0.2	828.187	102.45	12539000			3564700	2045600	2102100										1	F1:40098	20180414_Joel_PooledBio_C_DDA_1_180419144147.raw	5	1	0	0	2	1	1	0	0	0	0	0	0	0	0	0				PEAKS DB
DVSLLHKPTTQISDFHVATR	62.95	2264.19	20	0.1	755.738	72.44	40495000	45921000	39728000	26627000	37607000	11879000	84990000	70673000	46671000	39319000	31238000	26295000	3685900	247080	2543500	12	F12:23064	20180414_Joel_PooledBio_TYR_1_1_DDA_3.raw	46	3	3	2	3	3	2	4	4	4	4	4	3	3	1	3				PEAKS DB
A(+42.01)ASAAAASAAAASAASGSPGPGEGSAGGEK	62.59	2428.11	30	-0.1	1215.06	68.74	5965400	928200	1018700	3302100	3403800			648850	713290	479010				689120		2	F2:26024	20180414_Joel_PooledBio_C_DDA_2.raw	9	1	1	1	1	1	0	0	1	1	1	0	0	0	1	0	Q13263|TIF1B_HUMAN	Acetylation (Protein N-term)	A1:Acetylation (Protein N-term):1000.00	PEAKS PTM
GPTEAVGYFLYNLIDSMSDSEVQAK	62.58	2733.28	25	-0.9	912.101	135.59	1757900	2736600	2337600		0											1	F1:53909	20180414_Joel_PooledBio_C_DDA_1_180419144147.raw	3	1	1	1	0	0	0	0	0	0	0	0	0	0	0	0	P42704|LPPRC_HUMAN			PEAKS DB
TDDEVVQREEEAIQLDGLNASQIR	62.22	2727.33	24	-1.4	910.116	88.9	24264000	18991000	18462000	31064000	27074000	26664000							441450			1	F1:34089	20180414_Joel_PooledBio_C_DDA_1_180419144147.raw	13	3	2	1	2	2	2	0	0	0	0	0	0	1	0	0	P14625|ENPL_HUMAN			PEAKS DB
IPGLLSPHPLLQLSYTATDR	62.18	2191.2	20	-1.2	731.406	94.01	4684000	5183900	5028400	1418000	1288400	1296600										2	F2:37459	20180414_Joel_PooledBio_C_DDA_2.raw	6	1	1	1	1	1	1	0	0	0	0	0	0	0	0	0	P49327|FAS_HUMAN			PEAKS DB
RPQYSNPPVQGEVMEGADNQGAGEQGRPVR	61.96	3222.52	30	0.7	806.638	59.43	15887000	15258000	15637000	2746200	2505200	2565800										1	F1:19888	20180414_Joel_PooledBio_C_DDA_1_180419144147.raw	9	2	2	2	1	1	1	0	0	0	0	0	0	0	0	0	P67809|YBOX1_HUMAN			PEAKS DB
HLVMGDIPAAVNAFQEAASLLGK	61.93	2351.23	23	0	784.751	127.69	10847000	8379900	8513600	1299900	755280	714230										1	F1:50775	20180414_Joel_PooledBio_C_DDA_1_180419144147.raw	9	2	2	2	1	1	1	0	0	0	0	0	0	0	0	0	P49321|NASP_HUMAN			PEAKS DB
A(+42.01)AAAAEQQQFYLLLGNLLSPDNVVR	61.93	2742.43	25	-0.3	915.152	135.48	1311300	3376900	3511500	554310	652950	826740										2	F2:54445	20180414_Joel_PooledBio_C_DDA_2.raw	6	1	1	1	1	1	1	0	0	0	0	0	0	0	0	0	O00410|IPO5_HUMAN	Acetylation (Protein N-term)	A1:Acetylation (Protein N-term):1000.00	PEAKS PTM
IITHPNFN(+.98)GNTLDNDIMLIK(+28.03)LSSPATLNSR	61.8	3337.73	30	3.6	835.444	106.37	17074000	20705000	23224000	23990000	24440000	13641000										4	F4:39126	20180414_Joel_PooledBio_L_DDA_1_180419171720.raw	10	1	2	2	2	2	1	0	0	0	0	0	0	0	0	0		Deamidation (NQ); Dimethylation(KR)	N8:Deamidation (NQ):18.53;K20:Dimethylation(KR):66.12	PEAKS PTM
S(+42.01)KPHSEAGTAFIQTQQLHAAMADTFLEHMC(+71.04)R	61.79	3568.66	31	-0.8	714.74	95.4	39225000	37487000	25254000	7715800		2032000										3	F3:37897	20180414_Joel_PooledBio_C_DDA_3.raw	8	2	2	1	2	0	1	0	0	0	0	0	0	0	0	0	P14618|KPYM_HUMAN	Acetylation (Protein N-term); Propionamide	S1:Acetylation (Protein N-term):1000.00;C30:Propionamide:1000.00	PEAKS PTM
LC(+71.04)YVALDFEQEMATAASSSSLEK	61.78	2563.18	23	0.6	855.402	109.35	215440000	208040000	241460000	124880000	54284000	45677000	1629300	1708900	1475800	15363000	13248000	9443700	40651000	19122000	16259000	15	F15:33445	20180414_Joel_PooledBio_TYR_2_1_DDA_3.raw	170	34	10	10	42	30	24	1	2	1	4	2	2	4	2	2	P60709|ACTB_HUMAN:P63261|ACTG_HUMAN	Propionamide	C2:Propionamide:1000.00	PEAKS DB
TTGIVM(+15.99)DSGDGVTHTVPIYEGYALPHAILR	61.51	3198.6	30	-0.3	800.658	90.08		3967500	4070400	87849000	86218000	84730000	9936000	8020000	6814100	31462000	28025000	23492000	18378000	12270000	15134000	12	F12:29445	20180414_Joel_PooledBio_TYR_1_1_DDA_3.raw	36	0	1	1	4	3	3	3	2	2	3	5	3	2	2	2	P60709|ACTB_HUMAN:P63261|ACTG_HUMAN	Oxidation (M)	M6:Oxidation (M):1000.00	PEAKS DB
KFDVNTSAVQVLIEHIGNLDR	61.46	2367.25	21	0.8	790.093	112.68	6253900	6867500	7041300	4471000	5348200	5341900				208440						5	F5:42558	20180414_Joel_PooledBio_L_DDA_2.raw	13	2	2	2	2	2	2	0	0	0	1	0	0	0	0	0	Q00610|CLH1_HUMAN:A0A087WVQ6|A0A087WVQ6_HUMAN			PEAKS DB
ALMLQGVDLLADAVAVTMGPK	61.46	2112.13	21	0.4	705.052	135.47	47142000	94719000	83396000	14869000	9817600	8719600	98736		48320	1277600	715720	369750	2554100	561000	381770	15	F15:38440	20180414_Joel_PooledBio_TYR_2_1_DDA_3.raw	24	2	2	2	2	2	2	1	0	1	2	2	1	2	1	2	P10809|CH60_HUMAN			PEAKS DB
M(+42.01)MGHRPVLVLSQNTK	61.29	1751.92	15	-0.3	584.98	75.8	14261000	13367000	13906000													1	F1:28075	20180414_Joel_PooledBio_C_DDA_1_180419144147.raw	3	1	1	1	0	0	0	0	0	0	0	0	0	0	0	0	P49368|TCPG_HUMAN	Acetylation (Protein N-term)	M1:Acetylation (Protein N-term):1000.00	PEAKS PTM
LGEHNIDVLEGNEQFINAAK	61.27	2210.1	20	-1.9	1106.05	79.97	213940000	202660000	217020000	180220000	177820000	162990000				936320			1892600	539820	762870	5	F5:28854	20180414_Joel_PooledBio_L_DDA_2.raw	16	2	2	2	2	2	2	0	0	0	1	0	0	1	1	1				PEAKS DB
EIVHIQAGQC(+71.04)GNQIGAK	61.21	1835.93	17	-1.9	918.971	58.91	280090000	286680000	282790000	82322000	75811000	76907000										1	F1:19556	20180414_Joel_PooledBio_C_DDA_1_180419144147.raw	12	2	2	2	2	2	2	0	0	0	0	0	0	0	0	0	P07437|TBB5_HUMAN:Q9BVA1|TBB2B_HUMAN:Q13885|TBB2A_HUMAN:Q13509|TBB3_HUMAN	Propionamide	C10:Propionamide:1000.00	PEAKS DB
EIVHLQAGQC(+71.04)GNQIGAK	61.21	1835.93	17	-1.9	918.971	58.91	280090000	286680000	282790000	82322000	75811000	76907000										1	F1:19556	20180414_Joel_PooledBio_C_DDA_1_180419144147.raw	12	2	2	2	2	2	2	0	0	0	0	0	0	0	0	0	P68371|TBB4B_HUMAN:P04350|TBB4A_HUMAN	Propionamide	C10:Propionamide:1000.00	PEAKS DB
KFDLGQDVIDFTGHALALYR	61.21	2278.17	20	1.5	570.552	119.59	3257700	2281000	2611500	1211500	1075500	874060										1	F1:47459	20180414_Joel_PooledBio_C_DDA_1_180419144147.raw	11	2	2	2	2	2	1	0	0	0	0	0	0	0	0	0	P50395|GDIB_HUMAN:P31150|GDIA_HUMAN			PEAKS DB
KPEDWDEEMDGEWEPPVIQNPEYK	61.2	2959.29	24	0	987.436	92.08	34940000	38918000	39563000	34965000	34584000	34661000										1	F1:35601	20180414_Joel_PooledBio_C_DDA_1_180419144147.raw	10	1	1	1	2	3	2	0	0	0	0	0	0	0	0	0	P27797|CALR_HUMAN			PEAKS DB
Q(-17.03)QTQHAVEGDC(+71.04)DIHVLK	61.15	1973.93	17	-0.8	987.97	61.74	302750000	214600000	230030000	402430000	39057000	37269000							1435200			1	F1:21040	20180414_Joel_PooledBio_C_DDA_1_180419144147.raw	11	2	2	2	2	1	1	0	0	0	0	0	0	1	0	0		Pyro-glu from Q; Propionamide	Q1:Pyro-glu from Q:1000.00;C11:Propionamide:1000.00	PEAKS PTM
STAGDTHLGGEDFDNR	61.1	1690.72	16	-3.1	846.364	48.04	132130000	157020000	153810000	96034000	103050000	103300000			614030							3	F3:15229	20180414_Joel_PooledBio_C_DDA_3.raw	13	2	2	2	2	2	2	0	0	1	0	0	0	0	0	0	P11142|HSP7C_HUMAN:P54652|HSP72_HUMAN			PEAKS DB
APLDNDIGVSEATR	61.1	1456.72	14	-0.9	729.365	62.41	16974000	15787000	17129000	32232000	35353000	35601000	57783000	68013000	67844000	33464000	32801000	31592000	55000000	18385000	51353000	15	F15:17348	20180414_Joel_PooledBio_TYR_2_1_DDA_3.raw	23	1	1	1	1	1	1	2	2	2	2	2	2	2	2	1				PEAKS DB
ADRDESSPYAAMLAAQDVAQR	61.01	2264.05	21	0.8	755.691	78	2056600	19632000	19902000													2	F2:30359	20180414_Joel_PooledBio_C_DDA_2.raw	5	1	2	2	0	0	0	0	0	0	0	0	0	0	0	0	P62263|RS14_HUMAN			PEAKS DB
VSLDVNHFAPDELTVK	60.94	1782.92	16	-1.7	892.463	79.49	57529000	64510000	64737000	29938000	32719000	33204000										2	F2:31073	20180414_Joel_PooledBio_C_DDA_2.raw	12	2	2	2	2	2	2	0	0	0	0	0	0	0	0	0	P04792|HSPB1_HUMAN			PEAKS DB
IDDPTDSKPEDWDKPEHIPDPDAK	60.9	2759.26	24	-3.4	920.756	62.02	148100000	195300000	194800000	105210000	135890000	142130000	37094000	38729000	37022000	54742000	53291000	50824000	37630000	54208000	34648000	2	F2:22651	20180414_Joel_PooledBio_C_DDA_2.raw	48	3	3	3	4	3	4	3	3	3	3	3	3	3	4	3	P27797|CALR_HUMAN			PEAKS DB
Q(-17.03)EPERNEC(+71.04)FLSHKDDSPDLPK	60.8	2537.15	21	0.7	635.295	64.78	62504000	36325000	41547000	74291000	63381000	62582000										1	F1:22601	20180414_Joel_PooledBio_C_DDA_1_180419144147.raw	13	2	2	2	3	2	2	0	0	0	0	0	0	0	0	0		Pyro-glu from Q; Propionamide	Q1:Pyro-glu from Q:1000.00;C8:Propionamide:1000.00	PEAKS PTM
GNFGGSFAGSFGGAGGHAPGVAR	60.8	2033.95	23	0.2	678.989	69.63	25084000	25213000	24505000	9332600	7457300	7315600										2	F2:26382	20180414_Joel_PooledBio_C_DDA_2.raw	10	2	2	2	2	1	1	0	0	0	0	0	0	0	0	0	P52272|HNRPM_HUMAN			PEAKS DB
HFLLEEDKPEEPTAHAFVSTLTR	60.77	2666.33	23	0.1	667.591	79.96	4841100	7154100	7760900	3298800	3685800	3319600	315490	222630		309370	254950	225900	393680	377020	347640	3	F3:31040	20180414_Joel_PooledBio_C_DDA_3.raw	16	1	1	1	2	2	1	1	1	0	1	1	1	1	1	1	P49327|FAS_HUMAN			PEAKS DB
GFAFVTFDDHDSVDK	60.72	1698.75	15	0.2	850.384	87.39	78519000	90330000	89761000	15281000	12579000	12777000	10748000	10337000	9283200	10417000	11558000	11097000	9979600	16035000	9839700	15	F15:27245	20180414_Joel_PooledBio_TYR_2_1_DDA_3.raw	30	2	2	2	2	2	2	2	2	2	2	2	2	2	2	2	P09651|ROA1_HUMAN			PEAKS DB
AISHEHSPSDLEAHFVPLVK	60.69	2212.13	20	-0.6	738.383	71.75	14163000	23794000	23080000	1793400	0	4561500	539730						319190			2	F2:27346	20180414_Joel_PooledBio_C_DDA_2.raw	12	2	3	3	1	0	1	1	0	0	0	0	0	1	0	0	P30153|2AAA_HUMAN			PEAKS DB
PPMEAAGFTAQVIILNHPGQISAGYAPVLDC(+71.04)HTAHIAC(+71.04)K	60.67	4183.08	39	3.4	1046.78	98.01	2959800	10424000	12373000	7878800	1293600	2058700										1	F1:38114	20180414_Joel_PooledBio_C_DDA_1_180419144147.raw	7	1	1	1	2	1	1	0	0	0	0	0	0	0	0	0	P68104|EF1A1_HUMAN	Propionamide	C31:Propionamide:1000.00;C38:Propionamide:1000.00	PEAKS DB
ALM(+15.99)LQGVDLLADAVAVTMGPK	60.67	2128.13	21	0	710.383	127.42	554580	444300	532110	4321500	3249600	3159000				202050			308790			5	F5:47513	20180414_Joel_PooledBio_L_DDA_2.raw	11	1	1	1	2	2	2	0	0	0	1	0	0	1	0	0	P10809|CH60_HUMAN	Oxidation (M)	M3:Oxidation (M):182.33	PEAKS DB
HGEVC(+71.04)PAGWKPGSDTIKPDVQK	60.6	2419.2	22	1.5	605.807	60.54	32296000	30938000	30960000	14581000	15752000	16428000										1	F1:20456	20180414_Joel_PooledBio_C_DDA_1_180419144147.raw	13	3	2	2	2	2	2	0	0	0	0	0	0	0	0	0	Q06830|PRDX1_HUMAN	Propionamide	C5:Propionamide:1000.00	PEAKS DB
FWEVISDEHGIDPTGTYHGDSDLQLDR	60.6	3101.4	27	-0.3	776.357	85.4	192010000	191410000	201110000	124880000	94400000	97338000				1484100			3493400			2	F2:33672	20180414_Joel_PooledBio_C_DDA_2.raw	15	2	2	3	2	2	2	0	0	0	1	0	0	1	0	0	P07437|TBB5_HUMAN			PEAKS DB
TAFDEAIAELDTLSEESYK	60.56	2130.98	19	0.4	711.336	117.68	44232000	44904000	46755000	10707000	9354700	8922200	9343700	8778600	9921500	12416000	12158000	12979000	8727500	21665000	8868000	15	F15:35202	20180414_Joel_PooledBio_TYR_2_1_DDA_3.raw	32	2	2	4	2	2	2	2	2	2	2	2	2	2	2	2	P63104|1433Z_HUMAN			PEAKS DB
HAEQERDELADEITNSASGK	60.54	2199	20	1.2	734.01	63.97	6626800	8822900	8994100	4195500	3500700	3423000										1	F1:22109	20180414_Joel_PooledBio_C_DDA_1_180419144147.raw	14	2	3	3	2	2	2	0	0	0	0	0	0	0	0	0	P35580|MYH10_HUMAN			PEAKS DB
GEMQVVPVLVHLLSAISSVR	60.51	2133.2	20	1.2	712.074	135.36		656690	738590													2	F2:54410	20180414_Joel_PooledBio_C_DDA_2.raw	2	0	1	1	0	0	0	0	0	0	0	0	0	0	0	0	P42285|SK2L2_HUMAN			PEAKS DB
VDIVAINDPFIDLNYMVYMFQYDSTHGK	60.44	3307.56	28	-1.2	827.895	135.16		0	352240	1529700	5328100	5532200				3059400	214160	31709	0			6	F6:49972	20180414_Joel_PooledBio_L_DDA_3.raw	10	0	0	1	1	2	2	0	0	0	2	1	1	0	0	0	P04406|G3P_HUMAN			PEAKS DB
KYEDIC(+71.04)PSTHNMDVPNIK	60.41	2174.01	18	-2.7	725.677	62.93	34048000	21850000	22007000	3741900												3	F3:22832	20180414_Joel_PooledBio_C_DDA_3.raw	6	2	1	1	2	0	0	0	0	0	0	0	0	0	0	0	P63241|IF5A1_HUMAN	Propionamide	C6:Propionamide:1000.00	PEAKS DB
Q(-17.03)MAEIAVNAVLTVADMER	60.39	1942.95	18	-0.1	972.482	135.79	1384400	3294200	4056600	1339900	663560	602090				106860	199110		458690	315500		3	F3:54467	20180414_Joel_PooledBio_C_DDA_3.raw	14	1	2	2	1	2	1	0	0	0	1	1	0	2	1	0	P48643|TCPE_HUMAN	Pyro-glu from Q	Q1:Pyro-glu from Q:1000.00	PEAKS PTM
SHMMDVQGSTQDSAIKDFVLK	60.26	2336.11	21	1	779.713	77.06	4508400	6043300	3515000	1367800	2534300	1772100										2	F2:29905	20180414_Joel_PooledBio_C_DDA_2.raw	8	1	2	1	1	2	1	0	0	0	0	0	0	0	0	0	P13667|PDIA4_HUMAN			PEAKS DB
HYAHTDC(+71.04)PGHADYVK	60.25	1783.77	15	1.4	446.951	33.98	54580000	30845000	31727000	13549000	10272000	10322000										2	F2:8161	20180414_Joel_PooledBio_C_DDA_2.raw	16	3	3	3	3	2	2	0	0	0	0	0	0	0	0	0	P49411|EFTU_HUMAN	Propionamide	C7:Propionamide:1000.00	PEAKS DB
TVYGGGC(+71.04)SEMLMAHAVTQLANR	60.23	2379.11	22	0.5	794.045	92.05	9618000	10082000	9202000	2376100	1577200	1513800										1	F1:35524	20180414_Joel_PooledBio_C_DDA_1_180419144147.raw	7	1	2	1	1	1	1	0	0	0	0	0	0	0	0	0	P78371|TCPB_HUMAN	Propionamide	C7:Propionamide:1000.00	PEAKS DB
TMLITHMQDLQEVTQDLHYENFR	60.22	2861.35	23	0.7	716.345	96.88	6642000	7861900	7059900	1337800	532650	482170										3	F3:38511	20180414_Joel_PooledBio_C_DDA_3.raw	10	2	2	2	2	1	1	0	0	0	0	0	0	0	0	0	Q15019|SEPT2_HUMAN			PEAKS DB
SLDQTDMHGDSEYNIMFGPDIC(+71.04)GPGTK	60.19	2998.28	27	-3.2	1000.43	85.81	8826900	11763000	10887000	7782700	5401800	5668200										3	F3:33685	20180414_Joel_PooledBio_C_DDA_3.raw	6	1	1	1	1	1	1	0	0	0	0	0	0	0	0	0	P27797|CALR_HUMAN	Propionamide	C22:Propionamide:1000.00	PEAKS DB
C(+71.04)PEALFQPSFLGMESC(+71.04)GIHETTFNSIMK	60.18	3258.49	28	1.7	815.63	109.25	161510000	172110000	169310000	31840000	19989000	18636000				750510	200640		2787300			1	F1:42999	20180414_Joel_PooledBio_C_DDA_1_180419144147.raw	17	2	2	3	2	3	2	0	0	0	1	1	0	1	0	0	P60709|ACTB_HUMAN:P63261|ACTG_HUMAN	Propionamide	C1:Propionamide:1000.00;C16:Propionamide:1000.00	PEAKS DB
A(+42.01)C(+71.04)GLVASNLNLKPGEC(+71.04)LR	60.18	2041.04	18	-1	1021.53	84.08		42305000	43176000													3	F3:32919	20180414_Joel_PooledBio_C_DDA_3.raw	2	0	1	1	0	0	0	0	0	0	0	0	0	0	0	0	P09382|LEG1_HUMAN	Acetylation (Protein N-term); Propionamide	A1:Acetylation (Protein N-term):1000.00;C2:Propionamide:1000.00;C16:Propionamide:1000.00	PEAKS PTM
TTGIVMDSGDGVTHTVPIYEGYALPHAILR	60.17	3182.61	30	-2.1	796.657	91.52	387930000	387620000	396210000	137530000	158000000	143720000				410720	146020		1170300			3	F3:36155	20180414_Joel_PooledBio_C_DDA_3.raw	34	5	5	5	5	5	5	0	0	0	1	1	0	2	0	0	P60709|ACTB_HUMAN:P63261|ACTG_HUMAN			PEAKS DB
A(+42.01)GGEAGVTLGQPHLSR	60.1	1590.81	16	-2	796.411	66.95	6836900	5802500	6065700	3350800	2290200	2174200										1	F1:23643	20180414_Joel_PooledBio_C_DDA_1_180419144147.raw	6	1	1	1	1	1	1	0	0	0	0	0	0	0	0	0	P41091|IF2G_HUMAN	Acetylation (Protein N-term)	A1:Acetylation (Protein N-term):1000.00	PEAKS PTM
DDEAAAVALSSLIHALDDLDMVAIVR	60.08	2722.38	26	-1.1	908.468	135.85	485690	436150	1426900	0	1192000	1273100				163310			18066			1	F1:54026	20180414_Joel_PooledBio_C_DDA_1_180419144147.raw	11	1	1	2	0	2	2	0	0	0	2	0	0	1	0	0	P13010|XRCC5_HUMAN			PEAKS DB
FENAFLSHVVSQHQALLGTIR	60.06	2366.25	21	-1.6	789.756	93.07	0	0	0	0	7254500	0										2	F2:37082	20180414_Joel_PooledBio_C_DDA_2.raw	1	0	0	0	0	1	0	0	0	0	0	0	0	0	0	0	P25705|ATPA_HUMAN			PEAKS DB
KEDLVFIFWAPESAPLK	59.92	1989.06	17	0.5	664.028	113.61	14509000	13849000	14134000	18272000	15189000	15774000	2753300	2569400	2447300	15574000	8650700	7292400	4305200	5214700	4283000	15	F15:34381	20180414_Joel_PooledBio_TYR_2_1_DDA_3.raw	31	2	2	2	2	2	3	2	2	2	2	2	2	2	2	2	P23528|COF1_HUMAN:E9PK25|E9PK25_HUMAN			PEAKS DB
C(+71.04)C(+71.04)AADDKEAC(+71.04)FAVEGPK	59.85	1968.84	17	-2.1	985.424	54.16	129990000	102370000	109430000	249790000	254720000	259910000							1815900			2	F2:18659	20180414_Joel_PooledBio_C_DDA_2.raw	13	2	2	2	2	2	2	0	0	0	0	0	0	1	0	0		Propionamide	C1:Propionamide:1000.00;C2:Propionamide:1000.00;C10:Propionamide:1000.00	PEAKS DB
G(+43.01)HYTEGAELVDSVLDVVR	59.84	2000.98	18	0.1	668.001	117.23	82986000	61926000	68014000	34847000	24704000	25134000	23152000	22010000	21605000	39100000	41472000	43239000	26731000	50108000	26077000	15	F15:35075	20180414_Joel_PooledBio_TYR_2_1_DDA_3.raw	31	2	2	2	2	2	2	2	2	2	2	2	3	2	2	2	P07437|TBB5_HUMAN:P68371|TBB4B_HUMAN:Q9BVA1|TBB2B_HUMAN:Q13885|TBB2A_HUMAN:Q13509|TBB3_HUMAN	Carbamylation	G1:Carbamylation:1000.00	PEAKS DB
ALDLFSDNAPPPELLEIINEDIAK	59.8	2636.36	24	1	879.794	125.8	45261000	36021000	36451000	35218000	26759000	26197000							685000		346450	2	F2:50855	20180414_Joel_PooledBio_C_DDA_2.raw	15	2	2	2	2	2	3	0	0	0	0	0	0	1	0	1	Q15084|PDIA6_HUMAN			PEAKS DB
TADTLADAVLITTAHAWQHQGK	59.77	2347.19	22	-0.3	587.805	105.63	536160			297070			2254300	2568500	1612400	1638500	1646800	1520100	1614500	601130	1942700	8	F8:33939	20180414_Joel_PooledBio_TYR_10_1_DDA_2.raw	13	1	0	0	1	0	0	1	2	1	1	1	1	1	1	2				PEAKS DB
LSLEGDHSTPPSAYGSVK	59.66	1843.9	18	0.9	922.956	62.37	16189000	14229000	11727000	1632900										777250		1	F1:21308	20180414_Joel_PooledBio_C_DDA_1_180419144147.raw	7	2	2	1	1	0	0	0	0	0	0	0	0	0	1	0	P07355|ANXA2_HUMAN			PEAKS DB
TC(+71.04)EEHQLC(+71.04)VVAVLPHILDTGAAGR	59.61	2673.34	24	0.4	669.342	99.71	5287500			5942800	1795600	0										1	F1:38892	20180414_Joel_PooledBio_C_DDA_1_180419144147.raw	4	1	0	0	2	1	0	0	0	0	0	0	0	0	0	0	Q15084|PDIA6_HUMAN	Propionamide	C2:Propionamide:1000.00;C8:Propionamide:1000.00	PEAKS DB
SHC(+71.04)IAEVEKDAIPENLPPLTADFAEDKDVC(+71.04)K	59.58	3538.7	31	0.7	708.747	89.6	108480000	86815000	93941000	78340000	65605000	63915000										1	F1:34508	20180414_Joel_PooledBio_C_DDA_1_180419144147.raw	18	3	3	3	3	3	3	0	0	0	0	0	0	0	0	0		Propionamide	C3:Propionamide:1000.00;C30:Propionamide:1000.00	PEAKS DB
FWEVISDEHGIDPTGTYHGDSDLQLER	59.57	3115.42	27	-1.1	779.86	86.46	22882000	27082000	29530000	14162000	14642000	14923000										6	F6:31739	20180414_Joel_PooledBio_L_DDA_3.raw	10	1	2	2	1	2	2	0	0	0	0	0	0	0	0	0	P68371|TBB4B_HUMAN:P04350|TBB4A_HUMAN			PEAKS DB
C(+71.04)KDDEFTHLYTLIVRPDNTYEVK	59.53	2869.4	23	0.1	718.356	96.54	35124000	18147000	21064000	42968000	45178000	11259000				2413000						1	F1:37461	20180414_Joel_PooledBio_C_DDA_1_180419144147.raw	16	3	2	2	3	3	2	0	0	0	1	0	0	0	0	0	P27797|CALR_HUMAN	Propionamide	C1:Propionamide:1000.00	PEAKS DB
FISDKDASIVGFFDDSFSEAHSEFLK	59.5	2937.37	26	0.2	735.35	111.77	3705400	5588700	6642800	11709000	9503100	8955500				2714100	799970	700620				5	F5:42202	20180414_Joel_PooledBio_L_DDA_2.raw	15	1	2	2	2	2	2	0	0	0	2	1	1	0	0	0	P30101|PDIA3_HUMAN			PEAKS DB
EAFSLFDKDGDGTITTK	59.5	1843.88	17	-0.5	922.949	82.15	142550000	161840000	160090000	28681000	30635000	30885000	26325000	24350000	23939000	35037000	32750000	34535000	29241000	42292000	27363000	9	F9:25818	20180414_Joel_PooledBio_TYR_10_1_DDA_3.raw	32	3	3	2	2	2	2	2	2	2	2	2	2	2	2	2	P0DP25|CALM3_HUMAN:P0DP23|CALM1_HUMAN:P0DP24|CALM2_HUMAN:H0Y7A7|H0Y7A7_HUMAN			PEAKS DB
G(+43.01)FGFVTFDDHDPVDK	59.46	1737.76	15	0.1	869.889	93.28	26511000	26258000	28710000	2636100	3870200	3565000	16093000	15801000	14242000	19595000	18759000	18515000	14631000	29096000	14244000	12	F12:30455	20180414_Joel_PooledBio_TYR_1_1_DDA_3.raw	29	1	1	2	1	1	1	2	3	2	2	2	2	3	3	3	P22626|ROA2_HUMAN	Carbamylation	G1:Carbamylation:216.15	PEAKS DB
AHSSMVGVNLPQK	59.44	1366.7	13	-2.7	684.357	52.47	42678000	41420000	39461000	8490200	5412200	5778500										3	F3:17511	20180414_Joel_PooledBio_C_DDA_3.raw	12	2	2	2	2	2	2	0	0	0	0	0	0	0	0	0	P00558|PGK1_HUMAN			PEAKS DB
VTHAVVTVPAYFNDAQR	59.41	1886.96	17	1	629.996	76.24	72325000	78027000	79303000	57121000	58243000	51178000										1	F1:28269	20180414_Joel_PooledBio_C_DDA_1_180419144147.raw	12	2	2	2	2	2	2	0	0	0	0	0	0	0	0	0	P11021|GRP78_HUMAN			PEAKS DB
SHMMDVQGSTQDSAIK	59.31	1733.77	16	-1.4	867.892	53.78	22959000	29358000	28931000	8439700	9088700	8898700										1	F1:16967	20180414_Joel_PooledBio_C_DDA_1_180419144147.raw	12	2	2	2	2	2	2	0	0	0	0	0	0	0	0	0	P13667|PDIA4_HUMAN			PEAKS DB
NEAIQAAHDAVAQEGQC(+71.04)R	59.26	1980.91	18	-3.7	991.457	57.04	104070000	106180000	103210000	10862000	8764300	9300400										3	F3:19832	20180414_Joel_PooledBio_C_DDA_3.raw	12	2	2	2	2	2	2	0	0	0	0	0	0	0	0	0	P09936|UCHL1_HUMAN	Propionamide	C17:Propionamide:1000.00	PEAKS DB
NVGC(+71.04)LQEALQLATSFAQLR	59.24	2132.1	19	0.3	711.709	126.34	2929500	2301400	2418800	507500	363760	364850										2	F2:51092	20180414_Joel_PooledBio_C_DDA_2.raw	9	2	2	2	1	1	1	0	0	0	0	0	0	0	0	0	P49588|SYAC_HUMAN	Propionamide	C4:Propionamide:1000.00	PEAKS DB
VAPEEHPVLLTEAPLNPK	59.24	1953.06	18	-0.4	977.535	76.71	1766400000	1413000000	1879900000	623540000	642440000	574030000	18646000	17772000	16588000	10868000	9571000	9525500	20754000	12149000	16798000	1	F1:28528	20180414_Joel_PooledBio_C_DDA_1_180419144147.raw	33	2	4	3	2	2	2	2	2	2	2	2	2	2	2	2	P60709|ACTB_HUMAN:P63261|ACTG_HUMAN			PEAKS DB
LHLGIPEAVFVEDVDSFMK	59.21	2145.08	19	0	716.034	122.91	3181900	3480100	3914800	839370	457050	681660										1	F1:48852	20180414_Joel_PooledBio_C_DDA_1_180419144147.raw	8	2	1	2	1	1	1	0	0	0	0	0	0	0	0	0	P61758|PFD3_HUMAN			PEAKS DB
LPAAGVGDMVMATVK	59.14	1458.76	15	-0.8	730.385	83.67	30115000	43006000	38400000	5426500	6520900	6200900										3	F3:32672	20180414_Joel_PooledBio_C_DDA_3.raw	9	1	2	2	2	1	1	0	0	0	0	0	0	0	0	0	P62829|RL23_HUMAN			PEAKS DB
AIEPPPLDAVIEAEHTLR	59.08	1970.05	18	0.9	657.69	102.54	2190600	42899000	42288000	0	6408400	6397000	4163500	3561900	3463100	5457100	5412600	5307000	4252800	8471000	4100100	15	F15:31847	20180414_Joel_PooledBio_TYR_2_1_DDA_3.raw	17	1	2	2	0	1	1	1	1	1	1	1	1	1	2	1	Q08211|DHX9_HUMAN			PEAKS DB
SALSGHLETVILGLLK	59.02	1649.97	16	-0.2	825.993	116.45	7576900	6768100	7632000	6531400	5487900	5602300										5	F5:43995	20180414_Joel_PooledBio_L_DDA_2.raw	12	2	2	2	2	2	2	0	0	0	0	0	0	0	0	0	P07355|ANXA2_HUMAN			PEAKS DB
Q(-17.03)PYAVSELAGHQTSAESWGTGR	59.02	2314.06	22	-2.6	1158.03	83.53	6394300	3576000	3620400	2238300												1	F1:31640	20180414_Joel_PooledBio_C_DDA_1_180419144147.raw	5	2	1	1	1	0	0	0	0	0	0	0	0	0	0	0	P36578|RL4_HUMAN	Pyro-glu from Q	Q1:Pyro-glu from Q:1000.00	PEAKS PTM
TVWDWELMN(+.98)DIKPIWQRPSK	58.96	2542.27	20	0.4	636.574	102.67	2247300	1009600	1648700	5490000	4443300	4192100										5	F5:38584	20180414_Joel_PooledBio_L_DDA_2.raw	13	2	1	2	3	3	2	0	0	0	0	0	0	0	0	0	P14625|ENPL_HUMAN	Deamidation (NQ)	N9:Deamidation (NQ):67.12	PEAKS DB
FNAHGDANTIVC(+71.04)NSK	58.92	1660.76	15	-2.7	831.386	45.85	21528000	16758000	18000000	5416200	4754200	4487100										3	F3:13980	20180414_Joel_PooledBio_C_DDA_3.raw	13	3	2	2	2	2	2	0	0	0	0	0	0	0	0	0	P09382|LEG1_HUMAN	Propionamide	C12:Propionamide:1000.00	PEAKS DB
DQAVENILVSPVVVASSLGLVSLGGK	58.86	2550.43	26	0.9	851.15	130.45	5966700	13037000	12408000	4511300	6971400	6794900										2	F2:52594	20180414_Joel_PooledBio_C_DDA_2.raw	12	2	2	2	2	2	2	0	0	0	0	0	0	0	0	0	P50454|SERPH_HUMAN			PEAKS DB
MFQSTAGSGGVQEDALMAVSTLVEVLGGEFLK	58.84	3270.62	32	0.6	1091.21	136.28	776030	1722100	1962800	287990	703620	519170				86320	0		47350			2	F2:54793	20180414_Joel_PooledBio_C_DDA_2.raw	13	2	2	2	1	2	2	0	0	0	1	0	0	1	0	0	Q14974|IMB1_HUMAN			PEAKS DB
S(+43.01)TAGDTHLGGEDFDNR	58.79	1733.72	16	-0.6	867.869	59.1	13222000	11495000	12705000	11481000	10487000	10515000	263770								203520	1	F1:19656	20180414_Joel_PooledBio_C_DDA_1_180419144147.raw	8	1	1	1	1	1	1	1	0	0	0	0	0	0	0	1	P11142|HSP7C_HUMAN:P54652|HSP72_HUMAN	Carbamylation	S1:Carbamylation:1000.00	PEAKS DB
HEEAPGHRPTTNPNASK	58.76	1841.88	17	0	461.476	32.41	7664800	2051800	2078600	780230	468440	653230										1	F1:6210	20180414_Joel_PooledBio_C_DDA_1_180419144147.raw	11	2	2	2	2	1	2	0	0	0	0	0	0	0	0	0	E9PP21|E9PP21_HUMAN:E9PND2|E9PND2_HUMAN:E9PS42|E9PS42_HUMAN:P21291|CSRP1_HUMAN			PEAKS DB
GEMMDLQHGSLFLQTPK	58.76	1930.93	17	-1.9	966.47	88.64	34651000	40654000	39590000	3172600	3095300	2443100										1	F1:34067	20180414_Joel_PooledBio_C_DDA_1_180419144147.raw	11	2	2	2	2	2	1	0	0	0	0	0	0	0	0	0	P07195|LDHB_HUMAN			PEAKS DB
M(+42.01)EDSMDMDMSPLRPQNYLFGC(+71.04)ELK	58.74	2962.27	24	1.7	988.432	108.11	17746000	22903000	20266000													3	F3:43344	20180414_Joel_PooledBio_C_DDA_3.raw	6	2	2	2	0	0	0	0	0	0	0	0	0	0	0	0	P06748|NPM_HUMAN	Acetylation (Protein N-term); Propionamide	M1:Acetylation (Protein N-term):1000.00;C21:Propionamide:1000.00	PEAKS PTM
VGATAAVYSAAILEYLTAEVLELAGNASK	58.73	2894.53	29	0.1	724.639	136.01	1329300	4511800	2995900	1205400	4406600	4607100	38669			1281300	402390	209200	78871		38576	3	F3:54570	20180414_Joel_PooledBio_C_DDA_3.raw	24	3	2	2	2	3	3	1	0	0	2	2	2	1	0	1	Q71UI9|H2AV_HUMAN:P0C0S5|H2AZ_HUMAN			PEAKS DB
T(+43.01)FSHELSDFGLESTAGEIPVVAIR	58.73	2617.3	24	0.1	873.442	113.31	2571200	2739300	3104200	1853900	1476600	1502500	640940	612430	730170	1189500	1219800	1193900	840930	1566700	886450	14	F14:37893	20180414_Joel_PooledBio_TYR_2_1_DDA_2.raw	20	2	1	2	2	2	2	1	1	1	1	1	1	1	1	1	P30101|PDIA3_HUMAN	Carbamylation	T1:Carbamylation:1000.00	PEAKS DB
VLDFEHFLPMLQTVAK	58.72	1887	16	3.1	944.508	114.13	16799000	17580000	18082000	3340000	2294700	2307000										2	F2:46101	20180414_Joel_PooledBio_C_DDA_2.raw	10	2	2	2	2	1	1	0	0	0	0	0	0	0	0	0	F8W1R7|F8W1R7_HUMAN:G8JLA2|G8JLA2_HUMAN:J3KND3|J3KND3_HUMAN:P60660|MYL6_HUMAN:G3V1V0|G3V1V0_HUMAN:B7Z6Z4|B7Z6Z4_HUMAN			PEAKS DB
LYNLDVFQYELYNPMALYGSVPVLLAHNPHR	58.69	3645.84	31	0.5	912.469	127.46	432850			5471100	3270600	3593800				806750						4	F4:47586	20180414_Joel_PooledBio_L_DDA_1_180419171720.raw	10	1	0	0	3	2	3	0	0	0	1	0	0	0	0	0	Q14697|GANAB_HUMAN:E9PKU7|E9PKU7_HUMAN			PEAKS DB
IAAQDLLLAVATDFQNESAAALAAAATR	58.66	2785.46	28	-2	697.371	135.38	1095500	539540	814730	667810	551740	479030				51995						3	F3:54300	20180414_Joel_PooledBio_C_DDA_3.raw	7	1	1	1	1	1	1	0	0	0	1	0	0	0	0	0	Q96P70|IPO9_HUMAN			PEAKS DB
D(+43.01)LADELALVDVIEDK	58.62	1699.85	15	1.1	850.934	121.34	1174800	1062600	1192200		482420	454900	1122600	1118100	1264100	1528400	1599300	1617700	876450	2711300	986370	15	F15:35890	20180414_Joel_PooledBio_TYR_2_1_DDA_3.raw	14	1	1	1	0	1	1	1	1	1	1	1	1	1	1	1	P00338|LDHA_HUMAN	Carbamylation	D1:Carbamylation:151.21	PEAKS DB
KLDTNSDGQLDFSEFLNLIGGLAMAC(+71.04)HDSFLK	58.57	3569.72	32	4.2	893.44	135.12					0											5	F5:49960	20180414_Joel_PooledBio_L_DDA_2.raw	0	0	0	0	0	0	0	0	0	0	0	0	0	0	0	0	P31949|S10AB_HUMAN	Propionamide	C26:Propionamide:1000.00	PEAKS DB
GIFEALRPLETLPVEGLIR	58.53	2122.21	19	1.6	708.413	115.98	5417800	4182400	4630800	2583800	2017900	1943400										3	F3:46709	20180414_Joel_PooledBio_C_DDA_3.raw	7	2	1	1	1	1	1	0	0	0	0	0	0	0	0	0	Q14204|DYHC1_HUMAN			PEAKS DB
ATC(+71.04)APQHGAPGPGPADASK	58.42	1802.84	19	-2.1	902.424	33.2	24082000	27257000	25881000	3085000	3319200	3419700										2	F2:7810	20180414_Joel_PooledBio_C_DDA_2.raw	10	2	2	2	2	1	1	0	0	0	0	0	0	0	0	0	P21333|FLNA_HUMAN	Propionamide	C3:Propionamide:1000.00	PEAKS DB
Y(+43.01)VASYLLAALGGNSSPSAK	58.41	1910.97	19	-0.1	956.494	129.76	0	2901200	2653600	0	1435700	1374000										3	F3:52272	20180414_Joel_PooledBio_C_DDA_3.raw	4	0	1	1	0	1	1	0	0	0	0	0	0	0	0	0	P05387|RLA2_HUMAN	Carbamylation	Y1:Carbamylation:154.16	PEAKS DB
IITHPNFNGNTLDNDIMLIK(+28.03)LSSPATLNSR	58.39	3336.75	30	0.4	835.195	101.23	11840000	13439000	14125000	10031000	9591000	9422400										6	F6:38024	20180414_Joel_PooledBio_L_DDA_3.raw	6	1	1	1	1	1	1	0	0	0	0	0	0	0	0	0		Dimethylation(KR)	K20:Dimethylation(KR):55.39	PEAKS PTM
Q(-17.03)HHPPYHQQHHQGPPPGGPGGR	58.36	2385.1	22	-0.7	796.04	29.28	259200000	178720000	183620000	29682000	10939000											2	F2:6073	20180414_Joel_PooledBio_C_DDA_2.raw	13	3	3	3	3	1	0	0	0	0	0	0	0	0	0	0	P23246|SFPQ_HUMAN	Pyro-glu from Q	Q1:Pyro-glu from Q:1000.00	PEAKS PTM
AEGSDVANAVLDGADC(+71.04)IMLSGETAK	58.31	2507.15	25	1.7	836.726	104.06	23207000	24188000	24179000	6090900	5539600	5890400							186770			2	F2:41849	20180414_Joel_PooledBio_C_DDA_2.raw	15	3	3	2	2	2	2	0	0	0	0	0	0	1	0	0	P14618|KPYM_HUMAN	Propionamide	C16:Propionamide:1000.00	PEAKS DB
NTNDANSC(+71.04)QIIIPQNQVNR	58.27	2212.07	19	-1.3	1107.04	65.68	1104500	1227500	1292200	224460												1	F1:23038	20180414_Joel_PooledBio_C_DDA_1_180419144147.raw	4	1	1	1	1	0	0	0	0	0	0	0	0	0	0	0	P50395|GDIB_HUMAN:P31150|GDIA_HUMAN	Propionamide	C8:Propionamide:1000.00	PEAKS DB
DKEVS(+79.97)DDEAEEKEDKEEEK	58.23	2359.94	19	-0.2	787.655	31.19	33422000	39419000	35767000	1402800	2739900	1308200										2	F2:6930	20180414_Joel_PooledBio_C_DDA_2.raw	10	2	2	2	1	2	1	0	0	0	0	0	0	0	0	0	P07900|HS90A_HUMAN	Phosphorylation (STY)	S5:Phosphorylation (STY):1000.00	PEAKS PTM
G(+43.01)FAFVTFDDHDSVDK	58.21	1741.76	15	1.1	871.887	96.89	22579000	16725000	17348000	4706300	2949400		10712000	10788000	9892900	12315000	12680000	13184000	8957100	18244000	11524000	14	F14:33172	20180414_Joel_PooledBio_TYR_2_1_DDA_2.raw	14	1	1	1	1	1	0	1	1	1	1	1	1	1	1	1	P09651|ROA1_HUMAN	Carbamylation	G1:Carbamylation:153.62	PEAKS DB
HVGDLGNVTADKDGVADVSIEDSVISLSGDHC(+71.04)IIGR	58.1	3733.82	36	0.7	934.463	93.86	22087000	12210000	11533000	0	323320											3	F3:37148	20180414_Joel_PooledBio_C_DDA_3.raw	5	2	1	1	0	1	0	0	0	0	0	0	0	0	0	0	P00441|SODC_HUMAN	Propionamide	C32:Propionamide:1000.00	PEAKS DB
AVEHLDDLPGALSELSDLHAHK	58.09	2366.19	22	-0.6	789.736	88.52	49333000	57921000	63802000	19779000	26368000	25635000	405910	282000		668500	248950			401620	359650	3	F3:34869	20180414_Joel_PooledBio_C_DDA_3.raw	23	2	3	3	3	3	3	1	1	0	1	1	0	0	1	1				PEAKS DB
M(+15.99)TQIMFETFNTPAMYVAIQAVLSLYASGR	58.06	3268.6	29	2.9	1090.54	135.58					851720	880330	169360	136890					126410	141840	0	14	F14:42450	20180414_Joel_PooledBio_TYR_2_1_DDA_2.raw	6	0	0	0	0	1	1	1	1	0	0	0	0	1	1	0	P60709|ACTB_HUMAN:P63261|ACTG_HUMAN	Oxidation (M)	M1:Oxidation (M):28.70	PEAKS DB
TNLYQDDAVTGEAAGLALGLVMLGSK	58.04	2606.33	26	3.1	869.785	127.92	2281700	1384300	1574500	1435500	513240	524900										1	F1:50900	20180414_Joel_PooledBio_C_DDA_1_180419144147.raw	10	2	2	2	2	1	1	0	0	0	0	0	0	0	0	0	Q99460|PSMD1_HUMAN			PEAKS DB
L(+43.01)AVEALSSLDGDLAGR	58.03	1628.84	16	0.5	815.426	123.04	3389900	2929500	3393700	1702800	1148100	1064200	851760	914750	959950	1489800	1789200	1675900	946390	2160300	1194100	12	F12:37247	20180414_Joel_PooledBio_TYR_1_1_DDA_3.raw	15	1	1	1	1	1	1	1	1	1	1	1	1	1	1	1	P12277|KCRB_HUMAN	Carbamylation	L1:Carbamylation:1000.00	PEAKS DB
FQSSHHPTDITSLDQYVER	58.02	2259.06	19	-0.3	754.026	71.12	113630000	123090000	122020000	102310000	93216000	92155000										6	F6:24992	20180414_Joel_PooledBio_L_DDA_3.raw	18	3	3	3	3	3	3	0	0	0	0	0	0	0	0	0	P14625|ENPL_HUMAN			PEAKS DB
HNIMDFAMPYFIQVMK	57.98	1983.94	16	1.3	662.322	124.02	3815300	2560400	3036700	1322700	533340	540460										1	F1:49300	20180414_Joel_PooledBio_C_DDA_1_180419144147.raw	10	2	2	2	2	1	1	0	0	0	0	0	0	0	0	0	Q00610|CLH1_HUMAN:A0A087WVQ6|A0A087WVQ6_HUMAN			PEAKS DB
L(+43.01)ADLASDLLLQYLLQGGAR	57.97	2072.13	19	1	1037.07	136.29	68350	105780	170720		85740	43910										1	F1:54205	20180414_Joel_PooledBio_C_DDA_1_180419144147.raw	6	1	1	2	0	1	1	0	0	0	0	0	0	0	0	0	O15240|VGF_HUMAN	Carbamylation	L1:Carbamylation:1000.00	PEAKS DB
MPFPVNHGASSEDTLLK	57.97	1841.9	17	-1.9	921.955	70	75200000	93462000	92085000	7395600	8979100	8686800										2	F2:26552	20180414_Joel_PooledBio_C_DDA_2.raw	10	2	2	2	2	1	1	0	0	0	0	0	0	0	0	0	P09936|UCHL1_HUMAN			PEAKS DB
GHYTEGAELVDSVLDVVR	57.94	1957.97	18	-0.1	653.665	105.81	280590000	302990000	287060000	116330000	107210000	115540000	16178000	14497000	12708000	38725000	37220000	30476000	24384000	18294000	19900000	12	F12:33720	20180414_Joel_PooledBio_TYR_1_1_DDA_3.raw	42	3	3	3	4	5	5	2	2	2	2	2	2	2	2	3	P07437|TBB5_HUMAN:P68371|TBB4B_HUMAN:Q9BVA1|TBB2B_HUMAN:Q13885|TBB2A_HUMAN:Q13509|TBB3_HUMAN			PEAKS DB
SGPFGQIFRPDNFVFGQSGAGNNWAK	57.93	2797.34	26	0.7	933.453	100.56	69083000	65663000	72302000	23648000	65780000	37145000										2	F2:40355	20180414_Joel_PooledBio_C_DDA_2.raw	14	2	2	2	2	3	3	0	0	0	0	0	0	0	0	0	P07437|TBB5_HUMAN:P68371|TBB4B_HUMAN:Q9BVA1|TBB2B_HUMAN:Q13885|TBB2A_HUMAN:P04350|TBB4A_HUMAN			PEAKS DB
SVEMHHEALSE(+197.05)ALPGDNVGFNVK	57.93	2676.23	23	-2.3	1339.12	74.94	114850000	156710000	153670000	43517000	45111000	44711000										3	F3:28721	20180414_Joel_PooledBio_C_DDA_3.raw	16	3	3	3	3	2	2	0	0	0	0	0	0	0	0	0	P68104|EF1A1_HUMAN	Glycerylphosphorylethanolamine	E11:Glycerylphosphorylethanolamine:49.79	PEAKS PTM
L(+43.01)LSHSLLVTLASHLPSDFTPAVHASLDK	57.92	3011.61	28	0.4	753.909	125.08	638170		534520	5306200	3572200	3376000										5	F5:46832	20180414_Joel_PooledBio_L_DDA_2.raw	6	1	0	1	2	1	1	0	0	0	0	0	0	0	0	0		Carbamylation	L1:Carbamylation:122.08	PEAKS DB
HTFSGVASVESSSGEAFHVGK	57.87	2119	21	-0.1	707.34	70.83	134730000	117650000	119500000	62917000	42655000	43186000	2786200	2490800	2199500	8182900	5178800	4923900	15927000	5958600	9021600	15	F15:20896	20180414_Joel_PooledBio_TYR_2_1_DDA_3.raw	64	8	12	8	7	5	6	1	1	1	3	1	2	5	2	2				PEAKS DB
VTHAVVTVPAYFN(+.98)DAQR	57.84	1887.95	17	4.7	630.326	72.44	7047000	449370		8136800	6362600	7228500										5	F5:25511	20180414_Joel_PooledBio_L_DDA_2.raw	7	1	1	0	2	2	1	0	0	0	0	0	0	0	0	0	P11021|GRP78_HUMAN	Deamidation (NQ)	N13:Deamidation (NQ):24.24	PEAKS DB
HSSVYPTQEELEAVQNMVSHTER	57.76	2670.23	23	-0.9	891.085	93.36	23703000	20187000	18813000	1760400	1866300	1196000										1	F1:36083	20180414_Joel_PooledBio_C_DDA_1_180419144147.raw	10	2	2	2	1	2	1	0	0	0	0	0	0	0	0	0	Q12906|ILF3_HUMAN			PEAKS DB
E(+43.01)AFSLFDKDGDGTITTK	57.75	1886.89	17	1.9	629.972	90.66	17895000	14309000	14989000	5937800	5009400	5004800	9959600	9747600	9215400	12375000	11849000	11640000	9392300	17354000	9243100	12	F12:29699	20180414_Joel_PooledBio_TYR_1_1_DDA_3.raw	24	1	1	1	1	1	1	2	2	2	2	2	2	2	2	2	P0DP25|CALM3_HUMAN:P0DP23|CALM1_HUMAN:P0DP24|CALM2_HUMAN:H0Y7A7|H0Y7A7_HUMAN	Carbamylation	E1:Carbamylation:161.52	PEAKS DB
IDASKNEEDEGHSNSSPR	57.75	1970.86	18	0.4	493.722	27.83	5350300	3996600	4367500	3476000	3136700	3142600										3	F3:5233	20180414_Joel_PooledBio_C_DDA_3.raw	12	2	2	2	2	2	2	0	0	0	0	0	0	0	0	0	Q14103|HNRPD_HUMAN			PEAKS DB
MTQIMFETFNTPAMYVAIQAVLSLYASGR	57.7	3252.6	29	0.4	814.158	135.7					179740	139860		64185		2617000	2216300	1539000	66680	104560		12	F12:39692	20180414_Joel_PooledBio_TYR_1_1_DDA_3.raw	10	0	0	0	0	1	1	0	1	0	1	2	2	1	1	0	P60709|ACTB_HUMAN:P63261|ACTG_HUMAN			PEAKS DB
DGNASGTTLLEALDC(+71.04)ILPPTRPTDKPLR	57.7	3034.58	28	0.7	759.652	110.24	22903000	17055000	19519000	12723000	9801600	9665800										2	F2:44501	20180414_Joel_PooledBio_C_DDA_2.raw	12	2	2	2	2	2	2	0	0	0	0	0	0	0	0	0	P68104|EF1A1_HUMAN:Q5VTE0|EF1A3_HUMAN	Propionamide	C15:Propionamide:1000.00	PEAKS DB
FVIHC(+71.04)NSPVWGADK	57.67	1642.79	14	-1.8	822.402	68.67	7566800	9023200	8446700													3	F3:25681	20180414_Joel_PooledBio_C_DDA_3.raw	6	2	2	2	0	0	0	0	0	0	0	0	0	0	0	0	O75367|H2AY_HUMAN	Propionamide	C5:Propionamide:1000.00	PEAKS DB
A(+43.01)VFVDLEPTVIDEVR	57.64	1743.9	15	0.5	872.96	115.68	25521000		20990	14772000	14771000	13338000	10472000	10322000	12033000	15745000	16131000	16681000	9104900	24203000	10370000	15	F15:34815	20180414_Joel_PooledBio_TYR_2_1_DDA_3.raw	28	2	0	1	1	3	2	2	3	2	2	2	2	2	2	2	Q9BQE3|TBA1C_HUMAN:F5H5D3|F5H5D3_HUMAN	Carbamylation	A1:Carbamylation:1000.00	PEAKS DB
Q(-17.03)EYDESGPSIVHR	57.62	1498.67	13	-0.8	750.341	59.72	641080000	591190000	586510000	374280000	306200000	314560000	114100000	137690000	138640000	148640000	143220000	145590000	123470000	189840000	120560000	8	F8:16252	20180414_Joel_PooledBio_TYR_10_1_DDA_2.raw	22	2	1	1	2	1	1	1	2	2	1	1	2	2	2	1	P60709|ACTB_HUMAN:P63261|ACTG_HUMAN:A5A3E0|POTEF_HUMAN:P0CG38|POTEI_HUMAN:P0CG39|POTEJ_HUMAN:Q9BYX7|ACTBM_HUMAN	Pyro-glu from Q	Q1:Pyro-glu from Q:1000.00	PEAKS PTM
LHTYLAGEAPTLADLAAVTALLLPFR	57.62	2736.52	26	0.9	913.182	135.34	361390	458780		297390	612760	528100										5	F5:50051	20180414_Joel_PooledBio_L_DDA_2.raw	5	1	1	0	1	1	1	0	0	0	0	0	0	0	0	0	P26640|SYVC_HUMAN			PEAKS DB
THNSSLEYNIFEGMEC(+71.04)R	57.59	2099.9	17	-0.5	700.975	89.95	5670500	6847500	6965700	1994600	1695400	1844200										1	F1:34589	20180414_Joel_PooledBio_C_DDA_1_180419144147.raw	10	2	2	2	1	1	2	0	0	0	0	0	0	0	0	0	A0A1C7CYX9|A0A1C7CYX9_HUMAN	Propionamide	C16:Propionamide:1000.00	PEAKS DB
Q(-17.03)LASGLLLVTGPLVLNR	57.57	1746.04	17	0.8	874.028	127.84	8948300	5861100	6297700	3733600	1809400	1748500										1	F1:50884	20180414_Joel_PooledBio_C_DDA_1_180419144147.raw	6	1	1	1	1	1	1	0	0	0	0	0	0	0	0	0	Q02878|RL6_HUMAN	Pyro-glu from Q	Q1:Pyro-glu from Q:1000.00	PEAKS PTM
YFHVVIAGPQDSPFEGGTFK	57.56	2195.07	20	1.6	732.698	92.35	12718000	13437000	12304000	1731800	2020200	2071000										1	F1:35616	20180414_Joel_PooledBio_C_DDA_1_180419144147.raw	9	2	2	2	1	1	1	0	0	0	0	0	0	0	0	0	P61088|UBE2N_HUMAN			PEAKS DB
GPAVGIDLGTTYSC(+71.04)VGVFQHGK	57.55	2276.13	22	-0.8	759.715	84.52	35821000	43117000	39368000	13895000	7855000	8072800							1960200	413080	482050	3	F3:33087	20180414_Joel_PooledBio_C_DDA_3.raw	13	2	2	2	2	1	1	0	0	0	0	0	0	1	1	1	P11142|HSP7C_HUMAN	Propionamide	C14:Propionamide:1000.00	PEAKS DB
ATAGDTHLGGEDFDNR	57.54	1674.72	16	-2.1	838.367	47.31	21952000	7070300	7032000	24066000	27198000	27004000										2	F2:15038	20180414_Joel_PooledBio_C_DDA_2.raw	10	2	1	1	2	2	2	0	0	0	0	0	0	0	0	0	P0DMV8|HS71A_HUMAN:P0DMV9|HS71B_HUMAN:A0A0G2JIW1|A0A0G2JIW1_HUMAN:P17066|HSP76_HUMAN			PEAKS DB
M(+42.01)ISAAQLLDELMGR	57.49	1588.8	14	-0.6	795.404	135.97	979910	1846200	1668600	107080	140340	103690										1	F1:54091	20180414_Joel_PooledBio_C_DDA_1_180419144147.raw	6	1	1	1	1	1	1	0	0	0	0	0	0	0	0	0	O95232|LC7L3_HUMAN:J3KPP4|J3KPP4_HUMAN	Acetylation (Protein N-term)	M1:Acetylation (Protein N-term):1000.00	PEAKS PTM
FN(+.98)AHGDANTIVC(+71.04)NSK	57.47	1661.75	15	-3	831.878	54.19	3086200	14994000	15562000	433470	237590	294350										1	F1:17066	20180414_Joel_PooledBio_C_DDA_1_180419144147.raw	8	1	2	2	1	1	1	0	0	0	0	0	0	0	0	0	P09382|LEG1_HUMAN	Deamidation (NQ); Propionamide	N2:Deamidation (NQ):112.31;C12:Propionamide:1000.00	PEAKS DB
M(+43.01)ADAIILAIAGGQELLAR	57.46	1868.02	18	-0.1	935.017	136.5	73857	60296	73722	61343	60625	49273										1	F1:54283	20180414_Joel_PooledBio_C_DDA_1_180419144147.raw	6	1	1	1	1	1	1	0	0	0	0	0	0	0	0	0	O94979|SC31A_HUMAN:D6REX3|D6REX3_HUMAN	Carbamylation	M1:Carbamylation:1000.00	PEAKS DB
AVTEQGHELSNEER	57.45	1597.73	14	-1.3	799.873	35.23	91843000	90555000	86184000	24354000	18194000	17298000										2	F2:8883	20180414_Joel_PooledBio_C_DDA_2.raw	10	2	2	2	2	1	1	0	0	0	0	0	0	0	0	0	P31946|1433B_HUMAN			PEAKS DB
TC(+71.04)VADESHAGC(+71.04)EK	57.38	1490.61	13	-0.8	746.313	37.14	462410000	25820000	32336000	111460000	158490000	144150000										1	F1:8374	20180414_Joel_PooledBio_C_DDA_1_180419144147.raw	22	2	2	5	2	6	5	0	0	0	0	0	0	0	0	0		Propionamide	C2:Propionamide:1000.00;C11:Propionamide:1000.00	PEAKS DB
GFGFVTFDDHDPVDK	57.36	1694.76	15	-0.4	848.386	88.07	123120000	143390000	135680000	14496000	14209000	14425000	18181000	16981000	15550000	20309000	20185000	18998000	17479000	26244000	15965000	15	F15:27481	20180414_Joel_PooledBio_TYR_2_1_DDA_3.raw	30	2	2	2	2	2	2	2	2	2	2	2	2	2	2	2	P22626|ROA2_HUMAN			PEAKS DB
A(+43.01)HSSMVGVNLPQK	57.35	1409.71	13	-0.1	705.861	64.99	4635900	4367400	4929400		0	0										1	F1:22623	20180414_Joel_PooledBio_C_DDA_1_180419144147.raw	3	1	1	1	0	0	0	0	0	0	0	0	0	0	0	0	P00558|PGK1_HUMAN	Carbamylation	A1:Carbamylation:201.52	PEAKS DB
LFTFHADIC(+71.04)TLPDTEK	57.34	1920.93	16	-2.5	961.469	82.78	98364000	98151000	108220000	124640000	144720000	142550000							2495600	245280		2	F2:32596	20180414_Joel_PooledBio_C_DDA_2.raw	23	2	2	2	2	6	6	0	0	0	0	0	0	2	1	0		Propionamide	C9:Propionamide:1000.00	PEAKS DB
TFEHVTSEIGAEEAEEVGVEHLLR	57.34	2680.3	24	0.6	671.082	90.81	1279900	1441200	1460900	1689500	2094800	1509200	158060	186660	596590	301110	0	250720	1177600	599550	1061400	5	F5:33530	20180414_Joel_PooledBio_L_DDA_2.raw	18	1	1	1	1	2	1	1	1	2	1	0	1	2	1	2	P51665|PSMD7_HUMAN			PEAKS DB
FDLGQDVIDFTGHALALYR	57.33	2150.08	19	1.2	717.701	121.53	8816900	7104400	7477000	1438900	775440	767440										3	F3:49038	20180414_Joel_PooledBio_C_DDA_3.raw	9	2	2	2	1	1	1	0	0	0	0	0	0	0	0	0	P50395|GDIB_HUMAN:P31150|GDIA_HUMAN			PEAKS DB
HYGPGWVSMANAGK	57.32	1473.68	14	-1.3	737.847	67.27	52552000	52886000	54244000	18789000	18896000	18676000										1	F1:23887	20180414_Joel_PooledBio_C_DDA_1_180419144147.raw	12	2	2	2	2	2	2	0	0	0	0	0	0	0	0	0	P23284|PPIB_HUMAN			PEAKS DB
A(+42.01)AADGDDSLYPIAVLIDELR	57.32	2158.08	20	-0.5	1080.05	135.73	2287400	1599400	4150600	1093800	1367400	488200	491790	196270	470030	134860	681400	856370	333860	1051000	350700	8	F8:40308	20180414_Joel_PooledBio_TYR_10_1_DDA_2.raw	27	2	1	2	2	2	1	2	2	2	1	2	2	2	2	2	P30153|2AAA_HUMAN	Acetylation (Protein N-term)	A1:Acetylation (Protein N-term):1000.00	PEAKS PTM
AFVHWYVGEGM(+15.99)EEGEFSEAR	57.31	2345.01	20	0.5	782.676	81.97				35521000	41411000	41813000	4379600	5664600	5884900	7433400	8070000	8318900	6683000	9300800	8599500	12	F12:26752	20180414_Joel_PooledBio_TYR_1_1_DDA_3.raw	19	0	0	0	2	2	2	1	2	1	1	1	1	2	2	2	Q9BQE3|TBA1C_HUMAN:F5H5D3|F5H5D3_HUMAN:Q13748|TBA3C_HUMAN:P68366|TBA4A_HUMAN	Oxidation (M)	M11:Oxidation (M):1000.00	PEAKS DB
HAQVHAGGPAPHPC(+71.04)PR	57.3	1701.83	16	1.3	426.465	37.61	2305200	1643200	1466400													1	F1:8576	20180414_Joel_PooledBio_C_DDA_1_180419144147.raw	5	1	2	2	0	0	0	0	0	0	0	0	0	0	0	0	Q8NAF0|ZN579_HUMAN	Propionamide	C14:Propionamide:1000.00	PEAKS DB
MPC(+71.04)TEDYLSLILNR	57.29	1737.84	14	0.5	869.929	105.03	88260000	83734000	90277000	72836000	70104000	70059000							663260			2	F2:42265	20180414_Joel_PooledBio_C_DDA_2.raw	19	3	2	2	2	4	4	0	0	0	0	0	0	2	0	0		Propionamide	C3:Propionamide:1000.00	PEAKS DB
HSQFLGYPITLYLEK	57.28	1807.95	15	0.4	904.983	94.32	25813000	53385000	51480000	17940000	12891000	16287000										2	F2:37573	20180414_Joel_PooledBio_C_DDA_2.raw	10	1	2	2	2	1	2	0	0	0	0	0	0	0	0	0				PEAKS DB
HSQFIGYPITLYLEK	57.28	1807.95	15	0.4	904.983	94.32	25813000	53385000	51480000	17940000	12891000	16287000										2	F2:37573	20180414_Joel_PooledBio_C_DDA_2.raw	10	1	2	2	2	1	2	0	0	0	0	0	0	0	0	0	P08238|HS90B_HUMAN:Q58FF7|H90B3_HUMAN			PEAKS DB
EADIDGDGQVNYEEFVQMMTAK	57.27	2489.07	22	-0.9	830.697	107.07	45561000	52051000	52598000	9198000	4247900	3950400				385550			2606200	318130		1	F1:42023	20180414_Joel_PooledBio_C_DDA_1_180419144147.raw	19	2	2	5	2	2	2	0	0	0	1	0	0	2	1	0	P0DP25|CALM3_HUMAN:P0DP23|CALM1_HUMAN:P0DP24|CALM2_HUMAN:H0Y7A7|H0Y7A7_HUMAN			PEAKS DB
GESDPAYQQYQDAANNLR	57.26	2038.9	18	-3.5	1020.45	68.64	5229500	6405300	6425600	6022400	7470900	7752600										3	F3:25664	20180414_Joel_PooledBio_C_DDA_3.raw	8	1	1	1	1	2	2	0	0	0	0	0	0	0	0	0	P13667|PDIA4_HUMAN			PEAKS DB
AEASSGDHPTDTEMKEEQK	57.26	2088.89	19	1.8	523.231	30.57	66451000	57295000	54156000	9798100	8815000	8642000										2	F2:6568	20180414_Joel_PooledBio_C_DDA_2.raw	14	3	3	2	2	2	2	0	0	0	0	0	0	0	0	0	Q02790|FKBP4_HUMAN			PEAKS DB
IHFPLATYAPVISAEK	57.25	1755.96	16	1.3	586.327	89.61	532210000	546600000	524460000	189710000	199350000	201860000	11758000	9590000	7344800	29705000	26105000	21781000	12455000	9491400	9152600	12	F12:29272	20180414_Joel_PooledBio_TYR_1_1_DDA_3.raw	31	2	2	3	2	2	2	2	2	2	2	2	2	2	2	2	Q9BQE3|TBA1C_HUMAN:F5H5D3|F5H5D3_HUMAN:Q13748|TBA3C_HUMAN:P68366|TBA4A_HUMAN			PEAKS DB
EVAAFAQFGSDLDAATQQLLSR	57.23	2337.16	22	0	780.061	124.5	11966000	12108000	12993000	7364200	6573900	6227400				150050			413920			1	F1:49496	20180414_Joel_PooledBio_C_DDA_1_180419144147.raw	14	2	2	2	2	2	2	0	0	0	1	0	0	1	0	0	P25705|ATPA_HUMAN			PEAKS DB
IEDVGS(+79.97)DEEDDSGKDKK	57.23	1944.78	17	-1.1	973.398	31.59	63874000	103320000	82603000	3565400	4466500								251860			2	F2:7126	20180414_Joel_PooledBio_C_DDA_2.raw	10	1	2	2	2	2	0	0	0	0	0	0	0	1	0	0	P08238|HS90B_HUMAN	Phosphorylation (STY)	S6:Phosphorylation (STY):56.47	PEAKS PTM
TATESFASDPILYRPVAVALDTK	57.22	2464.28	23	0.6	822.436	95.49	44822000	49344000	50811000	33172000	38282000	37634000	6595000	6071300	5828700	10671000	9713600	10037000	7283200	11166000	6877900	12	F12:31130	20180414_Joel_PooledBio_TYR_1_1_DDA_3.raw	23	2	2	2	2	2	2	1	1	1	2	1	1	1	2	1	P14618|KPYM_HUMAN			PEAKS DB
GLTMLDHEQVTPEDPGAQFLIR	57.22	2466.22	22	0.5	823.081	93.83	3717200	4217800	4067800	741940												1	F1:36295	20180414_Joel_PooledBio_C_DDA_1_180419144147.raw	4	1	1	1	1	0	0	0	0	0	0	0	0	0	0	0	Q9UBE0|SAE1_HUMAN			PEAKS DB
AVC(+71.04)MLSNTTAIAEAWAR	57.2	1877.91	17	-0.2	939.963	95.04	57673000	61389000	67765000	26987000	15205000	15172000				2909600	2197500	1593000	5939300	1694600	1526000	2	F2:37989	20180414_Joel_PooledBio_C_DDA_2.raw	53	6	13	13	3	3	3	0	0	0	2	2	2	2	2	2	Q13748|TBA3C_HUMAN:P68366|TBA4A_HUMAN	Propionamide	C3:Propionamide:1000.00	PEAKS DB
KDGN(+.98)ASGTTLLEALDC(+71.04)ILPPTRPTDKPLR	57.18	3163.65	29	0	791.921	106.5	15779000	24432000	24859000	10506000	6512800	7590200										2	F2:42878	20180414_Joel_PooledBio_C_DDA_2.raw	25	3	6	5	4	3	4	0	0	0	0	0	0	0	0	0	P68104|EF1A1_HUMAN:Q5VTE0|EF1A3_HUMAN	Deamidation (NQ); Propionamide	N4:Deamidation (NQ):1000.00;C16:Propionamide:1000.00	PEAKS DB
KEGGLGPLNIPLLADVTR	57.16	1862.06	18	0.9	621.695	103.93	18729000	20066000	19941000	9993400	8663800	9099700				448920	398750					3	F3:41615	20180414_Joel_PooledBio_C_DDA_3.raw	16	2	2	2	2	3	3	0	0	0	1	1	0	0	0	0	P32119|PRDX2_HUMAN			PEAKS DB
AYLDQTVVPILLQGLAVLAK	57.15	2124.26	20	0	1063.14	135.79	2532600	3608700	3464100	245370	245140	313600										1	F1:53992	20180414_Joel_PooledBio_C_DDA_1_180419144147.raw	9	2	2	2	1	1	1	0	0	0	0	0	0	0	0	0	Q9C005|DPY30_HUMAN			PEAKS DB
VQHQDALQISDVVMASLLR	57.15	2122.12	19	1	708.381	114.39	6578900	7552800	7985300	2395700	1430700	1457800							303940			1	F1:45207	20180414_Joel_PooledBio_C_DDA_1_180419144147.raw	11	2	2	2	2	1	1	0	0	0	0	0	0	1	0	0	Q14974|IMB1_HUMAN			PEAKS DB
TAFDDAIAELDTLNEDSYK	57.14	2129.96	19	-0.3	710.995	106.98	23983000	26366000	26019000	5978000	5185900	4969200			134270				166420		93106	3	F3:42889	20180414_Joel_PooledBio_C_DDA_3.raw	15	2	2	2	2	2	2	0	0	1	0	0	0	1	0	1	P61981|1433G_HUMAN			PEAKS DB
EAPAEGEAAEPGSPTAAEGEAASAASSTSSPK	57.13	2914.3	32	0.4	972.439	61.25	8677500	11148000	9977800	4440000	4148200	4328900	3294500	4152100	4022300	3395900	3232400	3072800	3421500	4366700	3215300	15	F15:16890	20180414_Joel_PooledBio_TYR_2_1_DDA_3.raw	16	1	2	1	1	1	1	1	1	1	1	1	1	1	1	1	P29966|MARCS_HUMAN			PEAKS DB
GLGHQVATDALVAMEK	57.12	1638.84	16	0.4	820.428	73.55	1965600	6742700	6633200		959030	880170										2	F2:28235	20180414_Joel_PooledBio_C_DDA_2.raw	7	1	2	2	0	1	1	0	0	0	0	0	0	0	0	0	Q9Y3I0|RTCB_HUMAN			PEAKS DB
IGH(+40.03)VGMQIEHIIENIVAVTK	57.12	2240.24	20	-2.6	747.75	135.32	1049900	1854600	1607000													3	F3:54270	20180414_Joel_PooledBio_C_DDA_3.raw	3	1	1	1	0	0	0	0	0	0	0	0	0	0	0	0	O76021|RL1D1_HUMAN	Propionaldehyde +40	H3:Propionaldehyde +40:122.76	PEAKS PTM
L(+43.01)AMQEFMILPVGAANFR	57.11	1949.99	17	-0.1	976	125.97	2896200	1973400	2395900	969670	542300	426560										3	F3:50752	20180414_Joel_PooledBio_C_DDA_3.raw	9	2	2	2	1	1	1	0	0	0	0	0	0	0	0	0	P06733|ENOA_HUMAN	Carbamylation	L1:Carbamylation:1000.00	PEAKS DB
HHSLGGQYGVQGFPTIK	57.08	1824.93	17	0	913.471	71.33	41618000	45016000	47121000	24362000	26051000	26401000										1	F1:25922	20180414_Joel_PooledBio_C_DDA_1_180419144147.raw	18	3	3	3	3	3	3	0	0	0	0	0	0	0	0	0	Q15084|PDIA6_HUMAN			PEAKS DB
DPAEGDGAQPEETPR	57.08	1567.67	15	-2.5	784.843	35.86	20445000	27658000	26162000	10306000	9535300	9610800										3	F3:8875	20180414_Joel_PooledBio_C_DDA_3.raw	7	1	1	1	2	1	1	0	0	0	0	0	0	0	0	0	Q14697|GANAB_HUMAN:E9PKU7|E9PKU7_HUMAN			PEAKS DB
HLNEIDLFHC(+71.04)IDPNDSK	57.07	2079.97	17	1.5	694.331	86.93	9765500	10690000	10693000	1526100		1862800										1	F1:33287	20180414_Joel_PooledBio_C_DDA_1_180419144147.raw	5	1	1	1	1	0	1	0	0	0	0	0	0	0	0	0	Q15185|TEBP_HUMAN:A0A087WYT3|A0A087WYT3_HUMAN	Propionamide	C10:Propionamide:1000.00	PEAKS DB
TGPAATTLPDGAAAESLVESSEVAVIGFFK	57.07	2934.49	30	1.6	979.171	135.22	4466800	12229000	12076000	10744000	15762000	15463000	420930	342410	536840	3763000	3432400	3021000	1380000	1237600	830590	9	F9:40359	20180414_Joel_PooledBio_TYR_10_1_DDA_3.raw	28	2	3	3	2	3	3	1	1	2	1	1	1	3	1	1	P07237|PDIA1_HUMAN			PEAKS DB
KGEGTTTAEAAPATGSKPDEPGK	57.06	2199.07	23	0.4	734.029	33.51	61421000	50920000	51856000	19352000	19034000	18759000	2407900	6415600	2503600	9435200	9237200	9513400	6468100	5409200	2043500	5	F5:7222	20180414_Joel_PooledBio_L_DDA_2.raw	30	3	3	3	3	2	2	1	2	1	2	2	2	2	1	1	P17677|NEUM_HUMAN			PEAKS DB
ELEQVC(+71.04)NPIISGLYQGAGGPGPGGFGAQGPK	57.06	3068.5	31	-1.3	1023.84	95.86	3059900	4820700	4306800	1491900	1524500	1416900										2	F2:38344	20180414_Joel_PooledBio_C_DDA_2.raw	6	1	1	1	1	1	1	0	0	0	0	0	0	0	0	0	P0DMV8|HS71A_HUMAN:P0DMV9|HS71B_HUMAN:A0A0G2JIW1|A0A0G2JIW1_HUMAN	Propionamide	C6:Propionamide:1000.00	PEAKS DB
RDWENPGVTQLNR	57.05	1583.78	13	0.5	528.934	62.33	1863200		1319900	5627000	8284600	8615100	15972000	18295000	18393000	11746000	11913000	11585000	21577000	13161000	21295000	15	F15:17327	20180414_Joel_PooledBio_TYR_2_1_DDA_3.raw	25	1	0	1	1	2	2	2	2	2	2	2	2	2	2	2				PEAKS DB
F(+43.01)QSSHHPTDITSLDQYVER	57.04	2302.06	19	0.4	768.361	82.93	17091000	15708000	17801000	18738000	19060000	19679000										1	F1:31481	20180414_Joel_PooledBio_C_DDA_1_180419144147.raw	12	2	2	2	2	2	2	0	0	0	0	0	0	0	0	0	P14625|ENPL_HUMAN	Carbamylation	F1:Carbamylation:1000.00	PEAKS DB
DKAPVQPQQSPAAAPGGTDEKPSGK	57.03	2460.22	25	-0.3	821.082	37.22	7286300	7893500	8415800	5374500	5749600	5653900										2	F2:9825	20180414_Joel_PooledBio_C_DDA_2.raw	12	2	2	2	2	2	2	0	0	0	0	0	0	0	0	0	Q13200|PSMD2_HUMAN			PEAKS DB
APVQPQQSPAAAPGGTDEKPSGK	57.01	2217.1	23	-4.2	740.038	38.49	5600600	5347000	5091000	2632000	2532500	2598900										3	F3:10217	20180414_Joel_PooledBio_C_DDA_3.raw	6	1	1	1	1	1	1	0	0	0	0	0	0	0	0	0	Q13200|PSMD2_HUMAN			PEAKS DB
GEMMDLQHGSLFLR	57.01	1632.78	14	-0.9	817.394	88.37	30261000	39082000	36852000	3979300	3948000	3624400										1	F1:33897	20180414_Joel_PooledBio_C_DDA_1_180419144147.raw	12	2	2	2	2	2	2	0	0	0	0	0	0	0	0	0	P00338|LDHA_HUMAN			PEAKS DB
EC(+71.04)C(+71.04)HGDLLEC(+71.04)ADDRADLAK	57	2288.98	19	0.2	764.002	62.8	53558000	36484000	41549000	41103000	37861000	38564000										5	F5:21184	20180414_Joel_PooledBio_L_DDA_2.raw	17	3	3	3	3	2	3	0	0	0	0	0	0	0	0	0	A0A0C4DGB6|A0A0C4DGB6_HUMAN:P02768|ALBU_HUMAN	Propionamide	C2:Propionamide:1000.00;C3:Propionamide:1000.00;C10:Propionamide:1000.00	PEAKS DB
LADLASDLLLQYLLQGGAR	56.95	2029.12	19	-0.2	677.381	126.67	37068000	31535000	33001000	12160000	8772000	8355300				375250			778280			2	F2:51176	20180414_Joel_PooledBio_C_DDA_2.raw	16	2	2	2	2	2	2	0	0	0	2	0	0	2	0	0	O15240|VGF_HUMAN			PEAKS DB
K(+40.03)GLIAAIC(+71.04)AGPTALLAHEIGFGSK	56.95	2448.36	24	0.9	817.127	118.57	2462600	2368700	2458100													1	F1:46944	20180414_Joel_PooledBio_C_DDA_1_180419144147.raw	3	1	1	1	0	0	0	0	0	0	0	0	0	0	0	0	Q99497|PARK7_HUMAN	Propionaldehyde +40; Propionamide	K1:Propionaldehyde +40:142.96;C8:Propionamide:1000.00	PEAKS PTM
G(+43.01)ADFLVTEVEN(+.98)GGSLGSK	56.93	1822.86	18	0	912.437	94.89	4762600	4133800	4705200	2085100	2805800	2343200	822400	811250	807900	796450	679990	662470	820640	1401400	846420	8	F8:30693	20180414_Joel_PooledBio_TYR_10_1_DDA_2.raw	23	2	2	2	2	3	2	1	1	1	1	1	1	1	2	1	P14618|KPYM_HUMAN	Carbamylation; Deamidation (NQ)	G1:Carbamylation:110.60;N11:Deamidation (NQ):1000.00	PEAKS DB
A(+42.01)DQLTEEQIAEFK	56.87	1562.75	13	-0.7	782.38	83.46	142670000	135120000	137380000	26744000	24063000	24165000							157020			3	F3:32619	20180414_Joel_PooledBio_C_DDA_3.raw	9	1	1	3	1	1	1	0	0	0	0	0	0	1	0	0	P0DP25|CALM3_HUMAN:P0DP23|CALM1_HUMAN:P0DP24|CALM2_HUMAN:H0Y7A7|H0Y7A7_HUMAN	Acetylation (N-term)	A1:Acetylation (N-term):1000.00	PEAKS PTM
SSGSPYGGGYGSGGGSGGYGSR	56.85	1909.78	22	-0.8	955.898	45.43	17110000	18539000	17740000	9038600	7656400	7686100										2	F2:14111	20180414_Joel_PooledBio_C_DDA_2.raw	6	1	1	1	1	1	1	0	0	0	0	0	0	0	0	0	P51991|ROA3_HUMAN			PEAKS DB
DC(+71.04)GATWVVLGHSER	56.83	1599.75	14	-0.8	800.88	74.82	46248000	44359000	42887000	8436900	6247000	6200500										1	F1:27618	20180414_Joel_PooledBio_C_DDA_1_180419144147.raw	12	2	2	2	2	2	2	0	0	0	0	0	0	0	0	0	P60174|TPIS_HUMAN	Propionamide	C2:Propionamide:1000.00	PEAKS DB
TAFDEAIAELDTLNEDSYK	56.8	2143.98	19	0.7	715.668	110.78	32223000	31760000	32906000	9408100	7845300	8109700			174150							1	F1:43674	20180414_Joel_PooledBio_C_DDA_1_180419144147.raw	13	2	2	2	2	2	2	0	0	1	0	0	0	0	0	0	P27348|1433T_HUMAN			PEAKS DB
HSQFIGYPITLFVEK	56.79	1777.94	15	0.4	889.978	104.05	64759000	52273000	53684000	19998000	17990000	18683000										1	F1:40709	20180414_Joel_PooledBio_C_DDA_1_180419144147.raw	13	2	2	2	2	2	3	0	0	0	0	0	0	0	0	0	P07900|HS90A_HUMAN:Q58FG0|HS905_HUMAN			PEAKS DB
MSVQPTVSLGGFEITPPVVLR	56.78	2226.21	21	-1.2	1114.11	106.65	63927000	76886000	74762000	8053900	7994400	7690000										3	F3:42707	20180414_Joel_PooledBio_C_DDA_3.raw	12	2	2	2	2	2	2	0	0	0	0	0	0	0	0	0	P06748|NPM_HUMAN			PEAKS DB
TDMIQALGGVEGILEHTLFK	56.74	2171.13	20	-2	724.716	135.05	1086500	5901000	4889300	451670	815110	872690										3	F3:54127	20180414_Joel_PooledBio_C_DDA_3.raw	8	1	2	2	1	1	1	0	0	0	0	0	0	0	0	0	Q6P2Q9|PRP8_HUMAN			PEAKS DB
KYTLPPGVDPTQVSSSLSPEGTLTVEAPMPK	56.73	3225.65	31	-1.1	1076.22	92.4	16890000	23375000	21095000	11762000	12286000	12292000										1	F1:35652	20180414_Joel_PooledBio_C_DDA_1_180419144147.raw	6	1	1	1	1	1	1	0	0	0	0	0	0	0	0	0	P04792|HSPB1_HUMAN			PEAKS DB
EIVHIQAGQC(+71.04)GN(+.98)QIGAK	56.72	1836.92	17	0.1	919.465	60.67	101660000	104060000	101050000	29427000	30222000	31752000										1	F1:20444	20180414_Joel_PooledBio_C_DDA_1_180419144147.raw	20	4	2	2	4	4	4	0	0	0	0	0	0	0	0	0	P07437|TBB5_HUMAN:Q9BVA1|TBB2B_HUMAN:Q13885|TBB2A_HUMAN:Q13509|TBB3_HUMAN	Propionamide; Deamidation (NQ)	C10:Propionamide:1000.00;N12:Deamidation (NQ):1000.00	PEAKS DB
EIVHLQAGQC(+71.04)GN(+.98)QIGAK	56.72	1836.92	17	0.1	919.465	60.67	101660000	104060000	101050000	29427000	30222000	31752000										1	F1:20444	20180414_Joel_PooledBio_C_DDA_1_180419144147.raw	20	4	2	2	4	4	4	0	0	0	0	0	0	0	0	0	P68371|TBB4B_HUMAN:P04350|TBB4A_HUMAN	Propionamide; Deamidation (NQ)	C10:Propionamide:1000.00;N12:Deamidation (NQ):17.01	PEAKS DB
QQTQHAVEGDC(+71.04)DIHVLK	56.71	1990.95	17	-1.1	996.483	56.42	140210000	207360000	217320000	90925000	147690000	147330000										1	F1:18313	20180414_Joel_PooledBio_C_DDA_1_180419144147.raw	18	3	3	3	3	3	3	0	0	0	0	0	0	0	0	0		Propionamide	C11:Propionamide:1000.00	PEAKS DB
ALLDSLQLGPDSLTVHLIHEVTK	56.71	2498.37	23	0.1	625.601	109.12	11898000	16066000	16094000	8618700	8273600	8781600										2	F2:44033	20180414_Joel_PooledBio_C_DDA_2.raw	13	2	2	2	3	2	2	0	0	0	0	0	0	0	0	0	Q14697|GANAB_HUMAN			PEAKS DB
D(+42.01)DDIAALVVDN(+.98)GSGMC(+71.04)K	56.71	1835.79	17	1	918.904	94.55	138590000	195930000	165670000	18945000	17222000	13553000										1	F1:36588	20180414_Joel_PooledBio_C_DDA_1_180419144147.raw	26	5	6	5	5	3	2	0	0	0	0	0	0	0	0	0	P60709|ACTB_HUMAN	Acetylation (Protein N-term); Deamidation (NQ); Propionamide	D1:Acetylation (Protein N-term):1000.00;N11:Deamidation (NQ):1000.00;C16:Propionamide:1000.00	PEAKS PTM
E(+43.01)IVHIQAGQC(+71.04)GNQIGAK	56.71	1878.94	17	-1.8	940.474	68.67	31850000	22391000	25542000	12845000	12924000	14034000										1	F1:24551	20180414_Joel_PooledBio_C_DDA_1_180419144147.raw	18	3	3	3	3	3	3	0	0	0	0	0	0	0	0	0	P07437|TBB5_HUMAN:Q9BVA1|TBB2B_HUMAN:Q13885|TBB2A_HUMAN:Q13509|TBB3_HUMAN	Carbamylation; Propionamide	E1:Carbamylation:1000.00;C10:Propionamide:1000.00	PEAKS DB
E(+43.01)IVHLQAGQC(+71.04)GNQIGAK	56.71	1878.94	17	-1.8	940.474	68.67	31850000	22391000	25542000	12845000	12924000	14034000										1	F1:24551	20180414_Joel_PooledBio_C_DDA_1_180419144147.raw	18	3	3	3	3	3	3	0	0	0	0	0	0	0	0	0	P68371|TBB4B_HUMAN:P04350|TBB4A_HUMAN	Carbamylation; Propionamide	E1:Carbamylation:257.95;C10:Propionamide:1000.00	PEAKS DB
YHTSQSGDEMTSLSEYVSR	56.7	2175.94	19	0.1	726.32	71.02	52633000	57635000	57150000	34796000	30415000	30573000										2	F2:27055	20180414_Joel_PooledBio_C_DDA_2.raw	12	2	2	2	2	2	2	0	0	0	0	0	0	0	0	0	P08238|HS90B_HUMAN			PEAKS DB
ERHPGSFDVVHVK	56.7	1505.77	13	-2.8	377.45	46.64	19991000	13305000	12938000	8541100	12692000	12117000	730410				1154000	1066900				3	F3:14401	20180414_Joel_PooledBio_C_DDA_3.raw	16	3	2	2	1	3	2	1	0	0	0	1	1	0	0	0	P62701|RS4X_HUMAN			PEAKS DB
ASGNYATVISHNPETK	56.7	1687.82	16	-1.8	844.914	49.1	32138000	33162000	33360000	8911500	8541900	8383100										2	F2:16057	20180414_Joel_PooledBio_C_DDA_2.raw	12	2	2	2	2	2	2	0	0	0	0	0	0	0	0	0	P62917|RL8_HUMAN			PEAKS DB
ALM(+15.99)LQGVDLLADAVAVTM(+15.99)GPK	56.7	2144.12	21	0	715.715	115.6				2092100	2346100	2187700							236750		151530	5	F5:43688	20180414_Joel_PooledBio_L_DDA_2.raw	8	0	0	0	2	2	2	0	0	0	0	0	0	1	0	1	P10809|CH60_HUMAN	Oxidation (M)	M3:Oxidation (M):1000.00;M18:Oxidation (M):1000.00	PEAKS DB
IMPLEDMNEFTTHILEVINAHMVLSK	56.67	3024.51	26	-2.1	757.134	135.08		0	0													3	F3:54161	20180414_Joel_PooledBio_C_DDA_3.raw	0	0	0	0	0	0	0	0	0	0	0	0	0	0	0	0	P15927|RFA2_HUMAN			PEAKS DB
ARPFPDGLAEDIDKGEVSAR	56.67	2142.07	20	0.6	715.031	73.71	41988000	48232000	47390000	14222000	12354000	12944000	2926900	2571900	1985300	2943700	2414400	1950100	2800100	3938100	2191900	2	F2:28358	20180414_Joel_PooledBio_C_DDA_2.raw	34	2	2	2	2	2	2	2	2	2	3	4	3	2	2	2	P13639|EF2_HUMAN			PEAKS DB
Q(-17.03)ADNPHVALYQAR	56.67	1464.71	13	1.1	733.364	62.12	12972000	11019000	11328000	13940000	11295000	11806000										1	F1:21154	20180414_Joel_PooledBio_C_DDA_1_180419144147.raw	6	1	1	1	1	1	1	0	0	0	0	0	0	0	0	0	Q9Y4L1|HYOU1_HUMAN	Pyro-glu from Q	Q1:Pyro-glu from Q:1000.00	PEAKS PTM
C(+71.04)LAFHDISPQAPTHFLVIPK	56.64	2304.21	20	-0.3	577.059	92.61	17714000	26329000	13414000	1310900	659830	399490										1	F1:35757	20180414_Joel_PooledBio_C_DDA_1_180419144147.raw	9	2	3	1	1	1	1	0	0	0	0	0	0	0	0	0	P49773|HINT1_HUMAN	Propionamide	C1:Propionamide:1000.00	PEAKS DB
SADESGQALLAAGHYASDEVR	56.62	2145.99	21	-1.8	1074	73.21		10338000	10850000		2964300	3214900										3	F3:27833	20180414_Joel_PooledBio_C_DDA_3.raw	5	0	1	2	0	1	1	0	0	0	0	0	0	0	0	0	Q13813|SPTN1_HUMAN:A0A0D9SF54|A0A0D9SF54_HUMAN			PEAKS DB
APLDN(+.98)DIGVSEATR	56.61	1457.7	14	0	729.857	65.3				5924100	5346600	5633800	13587000	14363000	15034000	6567100	6326800	6541100	14643000	6512100	14065000	15	F15:18576	20180414_Joel_PooledBio_TYR_2_1_DDA_3.raw	21	0	0	0	1	1	1	2	2	2	2	2	2	2	2	2		Deamidation (NQ)	N5:Deamidation (NQ):1000.00	PEAKS DB
MPPYDEQTQAFIDAAQEAR	56.59	2179.98	19	-1.3	1091	87.44	6444500	16553000	7021900	2084300	453350	489640										2	F2:34635	20180414_Joel_PooledBio_C_DDA_2.raw	8	1	2	1	2	1	1	0	0	0	0	0	0	0	0	0	P14314|GLU2B_HUMAN:K7ELL7|K7ELL7_HUMAN			PEAKS DB
HLC(+71.04)QQLQAEQAAAEK	56.59	1737.85	15	-1.1	869.93	53.4	4115000	2769900	3931400	480210		470930										1	F1:16689	20180414_Joel_PooledBio_C_DDA_1_180419144147.raw	6	2	1	1	1	0	1	0	0	0	0	0	0	0	0	0		Propionamide	C3:Propionamide:1000.00	PEAKS DB
VIHDN(+.98)FGIVEGLMTTVHAITATQK	56.58	2595.34	24	0.5	649.842	121.39	1895500	2110700	2396600	1344000	1097600	1049100										3	F3:49028	20180414_Joel_PooledBio_C_DDA_3.raw	13	3	2	2	2	2	2	0	0	0	0	0	0	0	0	0	P04406|G3P_HUMAN	Deamidation (NQ)	N5:Deamidation (NQ):107.20	PEAKS DB
AWVWNTHADFADEC(+71.04)PKPELLAIR	56.57	2752.34	23	0.6	689.093	97.59	5911000	6321400	7699300	1219600												1	F1:37917	20180414_Joel_PooledBio_C_DDA_1_180419144147.raw	4	1	1	1	1	0	0	0	0	0	0	0	0	0	0	0	P43487|RANG_HUMAN:F6WQW2|F6WQW2_HUMAN	Propionamide	C14:Propionamide:1000.00	PEAKS DB
VDHQTGPIVWGEPGTN(+.98)GQHAFYQLIHQGTK	56.56	3315.61	30	0.2	829.909	92.76	1832100	10586000	5630700	890610	1244500	1218300										3	F3:36703	20180414_Joel_PooledBio_C_DDA_3.raw	8	1	3	1	1	1	1	0	0	0	0	0	0	0	0	0	P06744|G6PI_HUMAN:A0A0A0MTS2|A0A0A0MTS2_HUMAN	Deamidation (NQ)	N16:Deamidation (NQ):14.04	PEAKS DB
PITEMLPGILSQLGADSLTSLR	56.56	2311.25	22	0.8	771.423	126.2	4245100	5343100	5242500	191530												2	F2:51029	20180414_Joel_PooledBio_C_DDA_2.raw	6	1	2	2	1	0	0	0	0	0	0	0	0	0	0	0	Q96K17|BT3L4_HUMAN			PEAKS DB
Q(-17.03)SGFLSQMWIGDK	56.55	1478.69	13	-0.5	740.35	109				384110	298660		4579500	4306800	4739800	1671000	1810000	1656100	5493300	3831500	5490100	15	F15:33370	20180414_Joel_PooledBio_TYR_2_1_DDA_3.raw	11	0	0	0	1	1	0	1	1	1	1	1	1	1	1	1		Pyro-glu from Q	Q1:Pyro-glu from Q:1000.00	PEAKS PTM
AMADPEVQQIMSDPAMR	56.54	1888.85	17	-0.3	945.431	80.25	6864500	9322300	8899800	744980	790990	824720										2	F2:31453	20180414_Joel_PooledBio_C_DDA_2.raw	6	1	1	1	1	1	1	0	0	0	0	0	0	0	0	0	P31948|STIP1_HUMAN			PEAKS DB
EC(+71.04)C(+71.04)HGDLLEC(+71.04)ADDR	56.54	1790.7	14	-1	896.357	58.99	50467000	43515000	46837000	178420000	162480000	156300000										1	F1:19610	20180414_Joel_PooledBio_C_DDA_1_180419144147.raw	12	2	2	2	2	2	2	0	0	0	0	0	0	0	0	0	A0A0C4DGB6|A0A0C4DGB6_HUMAN:P02768|ALBU_HUMAN	Propionamide	C2:Propionamide:1000.00;C3:Propionamide:1000.00;C10:Propionamide:1000.00	PEAKS DB
ALVDHENVISC(+71.04)PHLGASTK	56.52	2061.03	19	-1	688.017	65.7	22499000	8353400	8567300	2787000	2299700	2209800										1	F1:22971	20180414_Joel_PooledBio_C_DDA_1_180419144147.raw	8	3	1	1	1	1	1	0	0	0	0	0	0	0	0	0	O43175|SERA_HUMAN	Propionamide	C11:Propionamide:1000.00	PEAKS DB
Q(-17.03)GGGGGGGSVPGIER	56.52	1266.6	15	-2.5	634.303	51.12	3956200	4176000	4243000	2064700	3165700	3166000										3	F3:16758	20180414_Joel_PooledBio_C_DDA_3.raw	6	1	1	1	1	1	1	0	0	0	0	0	0	0	0	0	P52272|HNRPM_HUMAN	Pyro-glu from Q	Q1:Pyro-glu from Q:1000.00	PEAKS PTM
ISGETIFVTAPHEATAGIIGVNR	56.51	2352.24	23	0.8	785.089	85.3	14309000	15041000	14467000	11241000	8700600	8868600										3	F3:33478	20180414_Joel_PooledBio_C_DDA_3.raw	12	2	2	2	2	2	2	0	0	0	0	0	0	0	0	0	Q00610|CLH1_HUMAN:A0A087WVQ6|A0A087WVQ6_HUMAN			PEAKS DB
GIYAYGFEKPSAIQQR	56.5	1826.93	16	-2.2	914.471	66.94	30308000	38040000	37927000	13431000	15252000	14774000										2	F2:25094	20180414_Joel_PooledBio_C_DDA_2.raw	12	2	2	2	2	2	2	0	0	0	0	0	0	0	0	0	P60842|IF4A1_HUMAN:P38919|IF4A3_HUMAN:Q14240|IF4A2_HUMAN			PEAKS DB
RVFITDDFHDMMPK	56.49	1750.82	14	0.4	584.613	80.33	19706000	15989000	16411000	8212900	9009300	8494700										3	F3:31190	20180414_Joel_PooledBio_C_DDA_3.raw	14	3	2	2	3	2	2	0	0	0	0	0	0	0	0	0	P14625|ENPL_HUMAN			PEAKS DB
G(+43.01)EPAAAAAPEAGASPVEK	56.49	1664.8	18	-1	833.407	54.36	1711300			596270			1598700	1764000	1970800	1977900	1978500	2062000	1614600	2734100	1603000	15	F15:14061	20180414_Joel_PooledBio_TYR_2_1_DDA_3.raw	11	1	0	0	1	0	0	1	1	1	1	1	1	1	1	1	P29966|MARCS_HUMAN	Carbamylation	G1:Carbamylation:108.45	PEAKS DB
HSQAVEELAEQLEQTK	56.48	1838.9	16	-0.9	920.457	78.86	9415500	7649300	7612400	2056500	2329600	2329700										2	F2:30727	20180414_Joel_PooledBio_C_DDA_2.raw	9	2	2	2	1	1	1	0	0	0	0	0	0	0	0	0	P35579|MYH9_HUMAN			PEAKS DB
MDENQFVAVTSTNAAK	56.48	1724.8	16	-2	863.408	68.82	34420000	29012000	29178000	12935000	9881600	9487200										1	F1:24667	20180414_Joel_PooledBio_C_DDA_1_180419144147.raw	8	2	1	1	2	1	1	0	0	0	0	0	0	0	0	0	Q14195|DPYL3_HUMAN:A0A1C7CYX9|A0A1C7CYX9_HUMAN:Q14194|DPYL1_HUMAN			PEAKS DB
IKEDEDDKTVLDLAVVLFETATLR	56.46	2732.45	24	-1	911.822	135.23	0	3357400	599310	20372000	42787000	5871000	126150	98262	144130	18143000	9060000	4335400	3089500	899510	441230	3	F3:54233	20180414_Joel_PooledBio_C_DDA_3.raw	25	0	1	1	3	2	2	1	1	1	2	2	2	3	2	2	P14625|ENPL_HUMAN			PEAKS DB
VYNVTQHAVGIVVNK	56.46	1639.9	15	-3	820.957	63.27	31120000	33321000	33258000	11587000	10386000	11481000										3	F3:23026	20180414_Joel_PooledBio_C_DDA_3.raw	12	2	2	2	2	2	2	0	0	0	0	0	0	0	0	0	P46778|RL21_HUMAN			PEAKS DB
AVC(+71.04)M(+15.99)LSNTTAIAEAWAR	56.46	1893.91	17	0.6	947.962	85.85				23911000	24601000	20460000										5	F5:31337	20180414_Joel_PooledBio_L_DDA_2.raw	7	0	0	0	2	3	2	0	0	0	0	0	0	0	0	0	Q13748|TBA3C_HUMAN:P68366|TBA4A_HUMAN	Propionamide; Oxidation (M)	C3:Propionamide:1000.00;M4:Oxidation (M):1000.00	PEAKS DB
HDGHDDDVIDIEDDLDDVIEEVEDSKPDTTAPPSSPK	56.46	4058.79	37	0.9	812.765	122.92	7577900	17858000	17958000	10585000	7742300	7431800	5325000	5420100	5866700	7768100	7125200	6847300	1808400	9764700	3160200	14	F14:39987	20180414_Joel_PooledBio_TYR_2_1_DDA_2.raw	32	2	3	3	2	2	2	2	2	3	2	2	2	1	2	2	P27824|CALX_HUMAN			PEAKS DB
HPGQISAGYAPVLDC(+71.04)HTAHIAC(+71.04)K	56.45	2530.22	23	0.4	633.563	60.78		3106600	3080100													2	F2:22015	20180414_Joel_PooledBio_C_DDA_2.raw	2	0	1	1	0	0	0	0	0	0	0	0	0	0	0	0	P68104|EF1A1_HUMAN	Propionamide	C15:Propionamide:1000.00;C22:Propionamide:1000.00	PEAKS DB
SYDVPPPPMEPDHPFYSNISK	56.43	2416.1	21	-0.7	806.375	75.76	9546300	16591000	17296000	2193400	0	2776400										2	F2:29332	20180414_Joel_PooledBio_C_DDA_2.raw	6	1	1	2	1	0	1	0	0	0	0	0	0	0	0	0	P18669|PGAM1_HUMAN			PEAKS DB
TLTAVHDAILEDLVFPSEIVGK	56.41	2366.27	22	-0.5	1184.14	116.16	35236000	29427000	29136000	10206000	7493000	7099200	338540	271230	219890	3683000	3486500	2838800	1117500	711230	833320	1	F1:45948	20180414_Joel_PooledBio_C_DDA_1_180419144147.raw	21	2	2	2	2	2	2	1	1	1	1	1	1	1	1	1	P62081|RS7_HUMAN			PEAKS DB
VAHALAEGLGVIAC(+71.04)IGEK	56.4	1820.98	18	0.1	911.498	90.35	19069000	26325000	25457000	5290300	2915400	2957200							652620			2	F2:35846	20180414_Joel_PooledBio_C_DDA_2.raw	13	2	2	2	2	2	2	0	0	0	0	0	0	1	0	0	P60174|TPIS_HUMAN	Propionamide	C14:Propionamide:1000.00	PEAKS DB
Q(-17.03)ELSHALYQHDAAC(+71.04)R	56.39	1794.81	15	-2.2	599.276	57.28	1653800	8361800	1516800	682850	3526300	325570										2	F2:20181	20180414_Joel_PooledBio_C_DDA_2.raw	8	1	2	1	1	2	1	0	0	0	0	0	0	0	0	0	Q9UMS4|PRP19_HUMAN	Pyro-glu from Q; Propionamide	Q1:Pyro-glu from Q:1000.00;C14:Propionamide:1000.00	PEAKS PTM
KGVNLPGAAVDLPAVSEK	56.36	1763.98	18	-1.7	882.995	79.03	26098000	20578000	22447000	23747000	19288000	20896000							268050			1	F1:29621	20180414_Joel_PooledBio_C_DDA_1_180419144147.raw	13	2	2	2	2	2	2	0	0	0	0	0	0	1	0	0	P14618|KPYM_HUMAN			PEAKS DB
VETGILRPGMVVTFAPVNITTEVK	56.33	2570.41	24	1.3	857.813	97.69	34736000	41071000	38444000	9656500	5839700	5707100										3	F3:38885	20180414_Joel_PooledBio_C_DDA_3.raw	10	2	2	2	2	1	1	0	0	0	0	0	0	0	0	0	Q05639|EF1A2_HUMAN			PEAKS DB
A(+43.01)AFDDAIAELDTLSEESYK	56.31	2129.96	19	-0.8	1065.99	129.26	3066100	2560400	3246000	683680	556200	484060	1259100	1337700	1904200	2365100	2204700	2336200	962960	3475100	1004300	9	F9:39220	20180414_Joel_PooledBio_TYR_10_1_DDA_3.raw	20	2	1	2	1	1	1	1	1	2	2	1	1	1	2	1	P62258|1433E_HUMAN	Carbamylation	A1:Carbamylation:119.02	PEAKS DB
Q(-17.03)TYFLPVIGLVDAEK	56.3	1674.89	15	0.8	838.451	127.49	3630100	2619800	2842400	1900800	1270700	1167300	493290	483120	402250	516100	588200	557980	380980	743830	381930	1	F1:50667	20180414_Joel_PooledBio_C_DDA_1_180419144147.raw	15	1	1	1	1	1	1	1	1	1	1	1	1	1	1	1	P17980|PRS6A_HUMAN	Pyro-glu from Q	Q1:Pyro-glu from Q:1000.00	PEAKS PTM
IHEGC(+71.04)EEPATHNALAK	56.27	1789.84	16	0.2	597.621	37.12	21573000	28398000	27707000	3803000	5269200	5311100										3	F3:9466	20180414_Joel_PooledBio_C_DDA_3.raw	12	2	2	2	2	2	2	0	0	0	0	0	0	0	0	0	Q00610|CLH1_HUMAN:A0A087WVQ6|A0A087WVQ6_HUMAN	Propionamide	C5:Propionamide:1000.00	PEAKS DB
AAAT(+79.97)PESQEPQAK	56.27	1406.61	13	-0.2	704.311	29.76	2130500		2007100													3	F3:6068	20180414_Joel_PooledBio_C_DDA_3.raw	2	1	0	1	0	0	0	0	0	0	0	0	0	0	0	0	P49006|MRP_HUMAN	Phosphorylation (STY)	T4:Phosphorylation (STY):28.73	PEAKS PTM
NPSGLTQYIPVLVDSFLPLLK	56.27	2313.3	21	-0.6	772.106	135.57	105010	592710	859210	173390	335770	303590										2	F2:54490	20180414_Joel_PooledBio_C_DDA_2.raw	7	1	1	1	2	1	1	0	0	0	0	0	0	0	0	0	Q92616|GCN1_HUMAN			PEAKS DB
GQGVYLGMPGC(+71.04)LPVYDALAGEFIR	56.25	2596.28	24	-0.4	866.434	119.76	8193100	8134200	8454800	570120	526570	489120										3	F3:48366	20180414_Joel_PooledBio_C_DDA_3.raw	9	2	2	2	1	1	1	0	0	0	0	0	0	0	0	0	P30040|ERP29_HUMAN	Propionamide	C11:Propionamide:1000.00	PEAKS DB
NNQFQALLQYADPVSAQHAK	56.23	2242.11	20	0.6	748.379	97.77	8865700	1535100	12973000	1816000	2532500	2671200										1	F1:38083	20180414_Joel_PooledBio_C_DDA_1_180419144147.raw	7	1	1	2	1	1	1	0	0	0	0	0	0	0	0	0	P26599|PTBP1_HUMAN			PEAKS DB
Q(-17.03)AAASATQTIAAAQHAASTPK	56.2	1976.99	21	-2.6	989.5	73.34	2668200	2322500	2227600	946040	644080	679360										1	F1:26817	20180414_Joel_PooledBio_C_DDA_1_180419144147.raw	6	1	1	1	1	1	1	0	0	0	0	0	0	0	0	0	Q9Y490|TLN1_HUMAN	Pyro-glu from Q	Q1:Pyro-glu from Q:1000.00	PEAKS PTM
AFVHWYVGEGMEEGEFSEAR	56.2	2329.01	20	-0.4	777.344	91.11	38650000	32409000	37954000	58914000	52859000	57576000				5772600	3082100		8544000			1	F1:35133	20180414_Joel_PooledBio_C_DDA_1_180419144147.raw	22	2	2	2	4	4	4	0	0	0	1	1	0	2	0	0	Q9BQE3|TBA1C_HUMAN:F5H5D3|F5H5D3_HUMAN:Q13748|TBA3C_HUMAN:P68366|TBA4A_HUMAN			PEAKS DB
NLHQSGFSLSGTQVDEGVR	56.2	2029.98	19	-1.3	677.667	64.18	24265000	22967000	22703000	6651100	6661700											2	F2:23767	20180414_Joel_PooledBio_C_DDA_2.raw	7	2	1	1	2	1	0	0	0	0	0	0	0	0	0	0	Q14195|DPYL3_HUMAN			PEAKS DB
TYFPHFDLSHGSAQVK	56.19	1832.88	16	-1.4	917.448	77.82	52739000	43366000	47143000	8846000	15925000	16377000										1	F1:28955	20180414_Joel_PooledBio_C_DDA_1_180419144147.raw	17	3	3	3	2	3	3	0	0	0	0	0	0	0	0	0				PEAKS DB
LPAELQELPGLSHQYWSAPSDK	56.17	2465.22	22	-1.4	822.747	91.95	0	8779600	8841900													3	F3:36339	20180414_Joel_PooledBio_C_DDA_3.raw	2	0	1	1	0	0	0	0	0	0	0	0	0	0	0	0	P27695|APEX1_HUMAN			PEAKS DB
IVAPELYIAVGISGAIQHLAGMK	56.15	2350.31	23	-1.2	784.442	135.35		684290	771440													3	F3:54287	20180414_Joel_PooledBio_C_DDA_3.raw	2	0	1	1	0	0	0	0	0	0	0	0	0	0	0	0	P13804|ETFA_HUMAN			PEAKS DB
VMLGETNPADSKPGTIR	56.15	1784.91	17	-1.5	893.46	60.23	130680000	142810000	134770000	31935000	32669000	32991000										1	F1:20299	20180414_Joel_PooledBio_C_DDA_1_180419144147.raw	12	2	2	2	2	2	2	0	0	0	0	0	0	0	0	0	Q32Q12|Q32Q12_HUMAN:P15531|NDKA_HUMAN			PEAKS DB
DLGIFWLNAAETWVDISSNTAGK	56.14	2507.23	23	0.3	836.752	135.48		690610	1258500	896990	1323000	435730	32875		48602	1328400	913570	742280	362180	247740	210540	12	F12:39588	20180414_Joel_PooledBio_TYR_1_1_DDA_3.raw	19	0	1	1	2	1	1	1	0	1	2	2	2	2	2	1	Q14697|GANAB_HUMAN:E9PKU7|E9PKU7_HUMAN			PEAKS DB
R(+43.01)HPYFYAPELLYYANK	56.14	2087.03	16	0	696.683	94.8				63169000	68481000	68897000										5	F5:35222	20180414_Joel_PooledBio_L_DDA_2.raw	7	0	0	0	3	2	2	0	0	0	0	0	0	0	0	0		Carbamylation	R1:Carbamylation:148.29	PEAKS DB
SMEAEMIQLQEELAAAER	56.14	2047.96	18	0	1024.98	108.32	5903200	6988700	7170200	1605000	1374500	1428800										3	F3:43475	20180414_Joel_PooledBio_C_DDA_3.raw	12	2	2	2	2	2	2	0	0	0	0	0	0	0	0	0	P35579|MYH9_HUMAN			PEAKS DB
VTIAQGGVLPNIQAVLLPK(+43.01)K	56.12	2101.26	20	0.3	701.428	103.55	21409000	26757000	25559000	2488700	1940400	1948800										2	F2:41654	20180414_Joel_PooledBio_C_DDA_2.raw	12	2	2	2	2	2	2	0	0	0	0	0	0	0	0	0	Q6FI13|H2A2A_HUMAN:Q8IUE6|H2A2B_HUMAN	Carbamylation	K19:Carbamylation:11.06	PEAKS DB
VIHDNFGIVEGLM(+15.99)TTVHAITATQK	56.11	2610.35	24	0.3	653.594	108.11				15606000	10120000	12799000										4	F4:39885	20180414_Joel_PooledBio_L_DDA_1_180419171720.raw	13	0	0	0	4	4	5	0	0	0	0	0	0	0	0	0	P04406|G3P_HUMAN	Oxidation (M)	M13:Oxidation (M):1000.00	PEAKS DB
HEPVQPSAHHSAEPAEAGK	56.11	1977.93	19	-1.2	495.489	28.79	5195500	4074200	3875300	236540												3	F3:5625	20180414_Joel_PooledBio_C_DDA_3.raw	7	2	2	2	1	0	0	0	0	0	0	0	0	0	0	0	A0A087X1U4|A0A087X1U4_HUMAN:P51608|MECP2_HUMAN			PEAKS DB
KQTIDNSQGAYQEAFDISK	56.1	2142.02	19	0	715.015	70.81	10536000	10283000	10236000	6685300	5917600	6149600										1	F1:25544	20180414_Joel_PooledBio_C_DDA_1_180419144147.raw	12	2	2	2	2	2	2	0	0	0	0	0	0	0	0	0	P27348|1433T_HUMAN			PEAKS DB
ALAPTWEQLALGLEHSETVK	56.1	2192.15	20	0	731.723	107.23	11026000	11405000	12269000	3083400	2973300	3295700										1	F1:42153	20180414_Joel_PooledBio_C_DDA_1_180419144147.raw	9	2	2	2	1	1	1	0	0	0	0	0	0	0	0	0	Q8NBS9|TXND5_HUMAN			PEAKS DB
AAAHHYGAQC(+71.04)DKPNK	56.08	1680.78	15	-0.9	421.202	30.62	9909700	601140	643340	2970400	2411400	2432400										1	F1:5632	20180414_Joel_PooledBio_C_DDA_1_180419144147.raw	11	3	1	1	2	2	2	0	0	0	0	0	0	0	0	0	P51970|NDUA8_HUMAN	Propionamide	C10:Propionamide:1000.00	PEAKS DB
M(+42.01)VNPTVFFDIAVDGEPLGR	56.04	2118.05	19	1	1060.03	133.13	7973900	20752000	21784000	2204700	2352600	2007200										2	F2:53553	20180414_Joel_PooledBio_C_DDA_2.raw	8	1	1	3	1	1	1	0	0	0	0	0	0	0	0	0	P62937|PPIA_HUMAN	Acetylation (Protein N-term)	M1:Acetylation (Protein N-term):1000.00	PEAKS PTM
WTAISALEYGVPVTLIGEAVFAR	56.04	2462.32	23	0.6	821.781	135.47	975830	2852100	2972100	940870	1753600	1671200							118560			1	F1:53850	20180414_Joel_PooledBio_C_DDA_1_180419144147.raw	12	2	2	2	1	2	2	0	0	0	0	0	0	1	0	0	P52209|6PGD_HUMAN			PEAKS DB
MDKEETKDWILPSDYDHAEAEAR	56.03	2748.23	23	-1.5	688.065	74.24	7335900		5814200	3446800	3874100	4377500										1	F1:27269	20180414_Joel_PooledBio_C_DDA_1_180419144147.raw	5	1	0	1	1	1	1	0	0	0	0	0	0	0	0	0	O43852|CALU_HUMAN			PEAKS DB
KGEGDAATEQAAPQAPASSEEK	56.02	2171	22	-1.3	724.672	36.72	20796000	22567000	22777000	14353000	15411000	14785000										3	F3:9332	20180414_Joel_PooledBio_C_DDA_3.raw	12	2	2	2	2	2	2	0	0	0	0	0	0	0	0	0	P17677|NEUM_HUMAN			PEAKS DB
AVDHINSTIAPALISSGLSVVEQEK	56.01	2577.36	25	-1.7	860.128	104.72	4269800	5182200	5009800		592580	634720										1	F1:41117	20180414_Joel_PooledBio_C_DDA_1_180419144147.raw	5	1	1	1	0	1	1	0	0	0	0	0	0	0	0	0	P09104|ENOG_HUMAN			PEAKS DB
YDC(+71.04)GEEILITVLSAMTEEAAVAIK	56.01	2639.31	24	0.8	880.777	135.98	1001000	4165900	3388000	1018300	1294400	1355100	328660	182570	274860	4152300	4127000	2756200	1483000	1168300	965660	3	F3:54556	20180414_Joel_PooledBio_C_DDA_3.raw	31	1	3	3	1	2	3	1	1	1	3	3	3	2	2	2	P63241|IF5A1_HUMAN	Propionamide	C3:Propionamide:1000.00	PEAKS DB
YSAHSSHVTNVSFTHNDSHLISTGGK	56	2782.31	26	1.3	696.585	57.36	1084300					596620										1	F1:18805	20180414_Joel_PooledBio_C_DDA_1_180419144147.raw	2	1	0	0	0	0	1	0	0	0	0	0	0	0	0	0	Q9HC35|EMAL4_HUMAN			PEAKS DB
KLGEMWNNTAADDKQPYEK	55.99	2237.04	19	0.4	746.688	62.42	20927000	9261500	9837700													1	F1:21328	20180414_Joel_PooledBio_C_DDA_1_180419144147.raw	6	3	1	2	0	0	0	0	0	0	0	0	0	0	0	0	P09429|HMGB1_HUMAN			PEAKS DB
GTLMELGISPIVTSGLIMQLLAGAK	55.98	2512.4	25	1.6	838.476	135.59	43085	1458200	1247400		488750	470560										2	F2:54497	20180414_Joel_PooledBio_C_DDA_2.raw	5	1	1	1	0	1	1	0	0	0	0	0	0	0	0	0	P61619|S61A1_HUMAN:B4DR61|B4DR61_HUMAN:F8W776|F8W776_HUMAN:Q9H9S3|S61A2_HUMAN:Q8TC24|Q8TC24_HUMAN			PEAKS DB
GFAFVTFDDHDTVDK	55.97	1712.77	15	-0.2	857.391	88.5	35862000	15527000	40458000	4650700	7450800	7422600	4365100	4304900	4514700	5214900	5323500	5011000	4289300	6632500	4747300	8	F8:28334	20180414_Joel_PooledBio_TYR_10_1_DDA_2.raw	28	2	1	2	1	2	2	2	2	2	2	2	2	2	2	2	P51991|ROA3_HUMAN			PEAKS DB
LLIHQSLAGGIIGVK	55.97	1517.93	15	0.3	759.972	83.16	46693000	51796000	51553000	18669000	15956000	15887000							622520			1	F1:31570	20180414_Joel_PooledBio_C_DDA_1_180419144147.raw	13	2	2	2	2	2	2	0	0	0	0	0	0	1	0	0	P61978|HNRPK_HUMAN:Q5T6W2|Q5T6W2_HUMAN			PEAKS DB
IKPHLMSQELPEDWDKQPVK	55.96	2417.24	20	-0.9	605.317	69.08	24927000	27513000	28613000	7219900	9697700	8892400										5	F5:23994	20180414_Joel_PooledBio_L_DDA_2.raw	12	2	2	2	2	2	2	0	0	0	0	0	0	0	0	0	P07237|PDIA1_HUMAN			PEAKS DB
F(+43.01)ENAFLSHVVSQHQALLGTIR	55.95	2409.26	21	-0.4	804.092	109.46	5126500	4714200	5075200	2135400	2169400	2436800										5	F5:41327	20180414_Joel_PooledBio_L_DDA_2.raw	6	1	1	1	1	1	1	0	0	0	0	0	0	0	0	0	P25705|ATPA_HUMAN	Carbamylation	F1:Carbamylation:1000.00	PEAKS DB
KDGNASGTTLLEALDC(+71.04)ILPPTRPTDKPLR	55.94	3162.67	29	0.4	791.675	102.89	49931000	55897000	45603000	14512000	11983000	11385000										2	F2:41330	20180414_Joel_PooledBio_C_DDA_2.raw	22	4	4	3	5	3	3	0	0	0	0	0	0	0	0	0	P68104|EF1A1_HUMAN:Q5VTE0|EF1A3_HUMAN	Propionamide	C16:Propionamide:1000.00	PEAKS DB
LEGLTDEFEELEFLSTINVGLTSIANLPK	55.93	3191.65	29	-2.6	1064.89	135.44		2887800	3037700	378300	751650		40349						343870	250570	205750	3	F3:54313	20180414_Joel_PooledBio_C_DDA_3.raw	8	0	1	1	1	1	0	1	0	0	0	0	0	1	1	1	P39687|AN32A_HUMAN:H0YN26|H0YN26_HUMAN			PEAKS DB
TAFDEAIAELDTLNEESYK	55.92	2158	19	0.4	720.339	108.52	21061000	21105000	22105000	3906400	3503600	3758700										2	F2:43773	20180414_Joel_PooledBio_C_DDA_2.raw	14	2	3	3	2	2	2	0	0	0	0	0	0	0	0	0	P31946|1433B_HUMAN			PEAKS DB
HTGPNSPDTANDGFVR	55.91	1683.76	16	-1.1	842.886	43.71	61220000	65591000	66569000	23488000	22181000	21874000										2	F2:13139	20180414_Joel_PooledBio_C_DDA_2.raw	17	3	3	4	3	2	2	0	0	0	0	0	0	0	0	0	P31943|HNRH1_HUMAN:G8JLB6|G8JLB6_HUMAN:D6RBM0|D6RBM0_HUMAN:P55795|HNRH2_HUMAN			PEAKS DB
TVFAEHISDEC(+71.04)K	55.91	1448.66	12	-1.3	725.337	51.14	14397000	6039300	5465300	1962100	1418000	1547400										2	F2:17129	20180414_Joel_PooledBio_C_DDA_2.raw	7	2	1	1	1	1	1	0	0	0	0	0	0	0	0	0	P39023|RL3_HUMAN	Propionamide	C11:Propionamide:1000.00	PEAKS DB
Q(-17.03)EAIDWLLGLAVR	55.89	1465.79	13	0.6	733.904	135.43	402830		974390	209920							87297	58497				12	F12:39591	20180414_Joel_PooledBio_TYR_1_1_DDA_3.raw	5	1	0	1	1	0	0	0	0	0	0	1	1	0	0	0	Q9Y224|CN166_HUMAN	Pyro-glu from Q	Q1:Pyro-glu from Q:1000.00	PEAKS PTM
Q(-17.03)LTEMLPSILNQLGADSLTSLR	55.89	2382.25	22	0.8	1192.13	135.55	1856700	2592200	3426100		108380											2	F2:54488	20180414_Joel_PooledBio_C_DDA_2.raw	7	2	2	2	0	1	0	0	0	0	0	0	0	0	0	0	P20290|BTF3_HUMAN	Pyro-glu from Q	Q1:Pyro-glu from Q:1000.00	PEAKS PTM
APVDFGYVGIDSILEQMR	55.89	2008.99	18	0.1	1005.5	116.95	7499600	7588100	8052100	2217900	1907200	1582900										3	F3:47173	20180414_Joel_PooledBio_C_DDA_3.raw	11	2	2	2	2	2	1	0	0	0	0	0	0	0	0	0	Q9UHD8|SEPT9_HUMAN			PEAKS DB
TETVEEPMEEEEAAKEEKEESDDEAAVEEEEEEKKPK	55.88	4307.86	37	-2.2	718.983	64.18	87444000	73374000	78500000	87603000	77573000	81416000										2	F2:23781	20180414_Joel_PooledBio_C_DDA_2.raw	19	3	3	3	4	3	3	0	0	0	0	0	0	0	0	0	P14625|ENPL_HUMAN			PEAKS DB
VAAQC(+71.04)SHAAVSAYK	55.87	1475.72	14	0.7	738.867	36.43		1188000	1101100			237020										2	F2:9462	20180414_Joel_PooledBio_C_DDA_2.raw	3	0	1	1	0	0	1	0	0	0	0	0	0	0	0	0	Q9Y3E5|PTH2_HUMAN:J3KQ48|J3KQ48_HUMAN	Propionamide	C5:Propionamide:1000.00	PEAKS DB
Q(-17.03)LYHLGVVEAYSGLTK	55.87	1759.91	16	-0.2	880.964	92.94	8500200	9091800	10393000	2382900	2039000	2071500				756060		573980	712540		369390	2	F2:37065	20180414_Joel_PooledBio_C_DDA_2.raw	12	1	1	2	1	1	1	0	0	0	1	0	1	2	0	1	Q08211|DHX9_HUMAN	Pyro-glu from Q	Q1:Pyro-glu from Q:1000.00	PEAKS PTM
THLGEALAPLSK	55.86	1235.69	12	0.4	618.851	65.76	73723000	73063000	76237000	12307000	12628000	12787000	5217100	5612300	5199600	8058700	8100700	7253500	4801200	8085700	4630900	15	F15:18811	20180414_Joel_PooledBio_TYR_2_1_DDA_3.raw	30	2	2	2	2	2	2	2	2	2	2	2	2	2	2	2	O15240|VGF_HUMAN			PEAKS DB
TALLDAAGVASLLTTAEVVVTEIPK	55.84	2481.39	25	0.6	1241.71	135.89	12201000	27161000	25675000	7281100	4136800	3982800	458470	189180	244560	4121900	3131100	1822100	5451700	2076700	1299600	15	F15:38598	20180414_Joel_PooledBio_TYR_2_1_DDA_3.raw	43	3	3	5	3	3	3	2	2	2	3	3	3	3	3	2	P10809|CH60_HUMAN			PEAKS DB
APILLALVAGEAAGIMENISDDVIVGR	55.84	2706.46	27	-0.6	903.161	136.2	109270	177280	128780	56805	0	24302				0						2	F2:54755	20180414_Joel_PooledBio_C_DDA_2.raw	6	1	2	1	1	0	1	0	0	0	0	0	0	0	0	0	O60341|KDM1A_HUMAN			PEAKS DB
A(+43.01)MTTGAIAAMLSTILYSR	55.82	1912.98	18	0.4	957.495	136.17	0		0	0	23140											4	F4:50666	20180414_Joel_PooledBio_L_DDA_1_180419171720.raw	1	0	0	0	0	1	0	0	0	0	0	0	0	0	0	0	P20618|PSB1_HUMAN	Carbamylation	A1:Carbamylation:1000.00	PEAKS DB
FQSSAVMALQEASEAYLVGLFEDTNLC(+71.04)AIHAK	55.81	3526.71	32	0.7	706.35	134.93	13607000	56011000	46700000	22440000	36789000	30595000	206220	151730	79865	7460700	1902200	1448700	2580800	649430	712570	5	F5:49879	20180414_Joel_PooledBio_L_DDA_2.raw	33	1	2	2	2	3	2	2	1	1	3	3	3	3	2	3	Q71DI3|H32_HUMAN	Propionamide	C27:Propionamide:1000.00	PEAKS DB
LANQFAIYKPVTDFFLQLVDAGK	55.8	2597.39	23	0.5	866.804	135.29	1833100	3844100	3728600	1189200	1959400	1937400										1	F1:53778	20180414_Joel_PooledBio_C_DDA_1_180419144147.raw	6	1	1	1	1	1	1	0	0	0	0	0	0	0	0	0	P42704|LPPRC_HUMAN			PEAKS DB
FQSSAVM(+15.99)ALQEASEAYLVGLFEDTNLC(+71.04)AIHAK	55.8	3542.71	32	0.5	886.684	134.1	292500		316840	15141000	25702000	23535000							0	0		5	F5:49579	20180414_Joel_PooledBio_L_DDA_2.raw	10	1	0	1	2	3	3	0	0	0	0	0	0	0	0	0	Q71DI3|H32_HUMAN	Oxidation (M); Propionamide	M7:Oxidation (M):1000.00;C27:Propionamide:1000.00	PEAKS DB
LPESENLQEFWDNLIGGVDMVTDDDRR	55.79	3162.46	27	-0.2	1055.16	135.26	898160	3711600	3655800	733880	2024500	1892100										1	F1:53766	20180414_Joel_PooledBio_C_DDA_1_180419144147.raw	6	1	1	1	1	1	1	0	0	0	0	0	0	0	0	0	P49327|FAS_HUMAN			PEAKS DB
RHPYFYAPELLYYANK	55.76	2044.02	16	1.1	682.348	87.79	8415200	13252000	10017000	56011000	57320000	58669000				1437900			445770			5	F5:32209	20180414_Joel_PooledBio_L_DDA_2.raw	18	2	3	2	3	3	3	0	0	0	1	0	0	1	0	0				PEAKS DB
INALTAASEAAC(+71.04)LIVSVDETIK	55.74	2302.21	22	0.6	768.411	135.41	1723100	4074600	3796900	2444500	3996900	3699400	47709			1420700	786630	367410	760000	363490	213680	1	F1:53831	20180414_Joel_PooledBio_C_DDA_1_180419144147.raw	18	1	2	2	2	2	1	1	0	0	1	1	1	2	1	1	Q99832|TCPH_HUMAN	Propionamide	C12:Propionamide:1000.00	PEAKS DB
GTEWVDPEDPTVIAEN(+15.99)ELLGAAAAIEAAAK	55.72	3066.5	30	1.6	1023.18	135.25									50417					66645		9	F9:40376	20180414_Joel_PooledBio_TYR_10_1_DDA_3.raw	2	0	0	0	0	0	0	0	0	1	0	0	0	0	1	0	Q9Y490|TLN1_HUMAN		N16:Oxidation or Hydroxylation:0.00	PEAKS PTM
HTGPGILSMANAGPNTN(+.98)GSQFFIC(+71.04)TAK	55.71	2805.32	27	-1	936.113	92.97	29077000	38874000	40378000	5556500	5100100	4631700										1	F1:35952	20180414_Joel_PooledBio_C_DDA_1_180419144147.raw	6	1	1	1	1	1	1	0	0	0	0	0	0	0	0	0	P62937|PPIA_HUMAN	Deamidation (NQ); Propionamide	N17:Deamidation (NQ):14.84;C24:Propionamide:1000.00	PEAKS DB
M(+15.99)GPAM(+15.99)GPALGAGIER	55.68	1458.7	15	-0.9	730.355	57.48				2855800	2503600		2885400	3283300	3102500	3663100	3334800	3471000	2887500	4654200	2794000	12	F12:16851	20180414_Joel_PooledBio_TYR_1_1_DDA_3.raw	11	0	0	0	1	1	0	1	1	1	1	1	1	1	1	1	P52272|HNRPM_HUMAN	Oxidation (M)	M1:Oxidation (M):1000.00;M5:Oxidation (M):1000.00	PEAKS DB
FGAVWTGDNTAEWDHLK	55.68	1945.9	17	1	649.64	86.85	10821000	8401400	9476600	10782000	10949000	10898000										1	F1:33277	20180414_Joel_PooledBio_C_DDA_1_180419144147.raw	12	2	2	2	2	2	2	0	0	0	0	0	0	0	0	0	Q14697|GANAB_HUMAN:E9PKU7|E9PKU7_HUMAN			PEAKS DB
NMQNVEHVPLSLDR	55.67	1650.81	14	0.2	826.415	71.38	9127900	6831000	7094500	1401600												1	F1:25832	20180414_Joel_PooledBio_C_DDA_1_180419144147.raw	5	2	1	1	1	0	0	0	0	0	0	0	0	0	0	0	P20618|PSB1_HUMAN			PEAKS DB
Q(-17.03)MEQISQFLQAAER	55.66	1660.79	14	0.8	831.402	119.9	12805000	13863000	14945000	1359300	1395900	1354800										1	F1:47612	20180414_Joel_PooledBio_C_DDA_1_180419144147.raw	6	1	1	1	1	1	1	0	0	0	0	0	0	0	0	0	P37802|TAGL2_HUMAN	Pyro-glu from Q	Q1:Pyro-glu from Q:1000.00	PEAKS PTM
AEDNADTLALVFEAPNQEK	55.66	2073.99	19	1.6	1038	90.34	5250100	4552100	4575700	1829100	1381100	1359400										3	F3:35713	20180414_Joel_PooledBio_C_DDA_3.raw	6	1	1	1	1	1	1	0	0	0	0	0	0	0	0	0	P12004|PCNA_HUMAN			PEAKS DB
ELAAEMAAAFLNENLPESIFGAPK	55.65	2532.26	24	0.4	845.093	128.94	3301100	3546500	3454200	668720	290880	232280										3	F3:51915	20180414_Joel_PooledBio_C_DDA_3.raw	10	2	3	2	1	1	1	0	0	0	0	0	0	0	0	0	Q15393|SF3B3_HUMAN			PEAKS DB
DELHIVEAEAMNYEGSPIK	55.61	2144.01	19	-0.6	715.677	93.22	63936000	62402000	60793000	13119000	6716800	7195900							509480			1	F1:36042	20180414_Joel_PooledBio_C_DDA_1_180419144147.raw	13	2	2	2	2	2	2	0	0	0	0	0	0	1	0	0	P06748|NPM_HUMAN			PEAKS DB
M(+15.99)DENQFVAVTSTNAAK	55.61	1740.8	16	-1.4	871.405	58.65				6306000	5822200	5454100										5	F5:19211	20180414_Joel_PooledBio_L_DDA_2.raw	3	0	0	0	1	1	1	0	0	0	0	0	0	0	0	0	Q14195|DPYL3_HUMAN:A0A1C7CYX9|A0A1C7CYX9_HUMAN:Q14194|DPYL1_HUMAN	Oxidation (M)	M1:Oxidation (M):1000.00	PEAKS DB
Q(-17.03)VQSQAHGLQMR	55.61	1364.66	12	1	683.339	56.05	3939900															1	F1:18110	20180414_Joel_PooledBio_C_DDA_1_180419144147.raw	1	1	0	0	0	0	0	0	0	0	0	0	0	0	0	0	Q14683|SMC1A_HUMAN	Pyro-glu from Q	Q1:Pyro-glu from Q:1000.00	PEAKS PTM
DLEAEHVEVEDTTLNR	55.59	1868.88	16	-3.1	935.442	62.66	11281000	3493800	3394000	3175100	3057000	546630										3	F3:22619	20180414_Joel_PooledBio_C_DDA_3.raw	9	2	1	1	2	2	1	0	0	0	0	0	0	0	0	0	A0A087WZT3|A0A087WZT3_HUMAN			PEAKS DB
KPLVIIAEDVDGEALSTLVLNR	55.58	2364.33	22	0.5	789.116	106.7	19384000	19173000	21227000	14352000	8590400	8377500	409980	481620	278870	5581400	4644100	3417100	6363000	3371000	3391200	5	F5:40217	20180414_Joel_PooledBio_L_DDA_2.raw	36	5	4	7	5	2	4	1	1	1	1	1	1	1	1	1	P10809|CH60_HUMAN			PEAKS DB
TSLYLAASASAEFFADIALAPMEAAK	55.58	2658.32	26	1.9	887.117	135.39							52403		50467	194720	198440	143940	94243	41973	102490	12	F12:39563	20180414_Joel_PooledBio_TYR_1_1_DDA_3.raw	8	0	0	0	0	0	0	1	0	1	1	1	1	1	1	1	F8VVM2|F8VVM2_HUMAN:Q00325|MPCP_HUMAN			PEAKS DB
DSSGQHVDVSPTSQR	55.56	1598.73	15	-0.1	800.371	35.55	0	8928400	8923800													3	F3:8650	20180414_Joel_PooledBio_C_DDA_3.raw	4	0	2	2	0	0	0	0	0	0	0	0	0	0	0	0	Q99798|ACON_HUMAN:A2A274|A2A274_HUMAN			PEAKS DB
LEVHYHNPLVIEGR	55.55	1674.88	14	2.6	838.452	71.59	24680000	23879000	23538000	11883000	11243000	11586000										1	F1:25985	20180414_Joel_PooledBio_C_DDA_1_180419144147.raw	16	3	3	3	3	2	2	0	0	0	0	0	0	0	0	0	P09172|DOPO_HUMAN			PEAKS DB
HLEINPDHPIVETLR	55.55	1781.94	15	-0.7	594.988	67.02	180340000	167160000	163190000	42967000	45319000	43519000				1659100	1493100	1529800				2	F2:25105	20180414_Joel_PooledBio_C_DDA_2.raw	21	3	3	3	3	3	3	0	0	0	1	1	1	0	0	0	P08238|HS90B_HUMAN			PEAKS DB
HLEINPDHSIIETLR	55.55	1785.94	15	-0.8	596.319	78.75	129680000	104400000	103220000	30695000	22717000	23235000	1740200	1338000	1309300	973250	796610	888450	2219300	0	1997100	1	F1:29451	20180414_Joel_PooledBio_C_DDA_1_180419144147.raw	21	2	2	2	3	2	2	1	1	1	1	1	1	1	0	1	P07900|HS90A_HUMAN			PEAKS DB
SLHDALC(+71.04)VLAQTVK	55.55	1567.84	14	-1.7	784.926	93.62	8198300	9502100	9964100	2262000	2445900	2460800										3	F3:37080	20180414_Joel_PooledBio_C_DDA_3.raw	12	2	2	2	2	2	2	0	0	0	0	0	0	0	0	0	P78371|TCPB_HUMAN	Propionamide	C7:Propionamide:1000.00	PEAKS DB
RPELLTHSTTEVTQPR	55.54	1863.98	16	2.5	622.336	48.07	8644900	8102700	7994400	3002900	3021200	2968700										2	F2:15546	20180414_Joel_PooledBio_C_DDA_2.raw	6	1	1	1	1	1	1	0	0	0	0	0	0	0	0	0	P78347|GTF2I_HUMAN			PEAKS DB
EIIGVVSQEPVLFATTIAENIR	55.53	2398.31	22	-0.4	800.444	121.81	3291100	3045300	3109300	1736100	1245700	1153400										2	F2:49319	20180414_Joel_PooledBio_C_DDA_2.raw	12	2	2	2	2	2	2	0	0	0	0	0	0	0	0	0	P08183|MDR1_HUMAN			PEAKS DB
H(+40.03)GEVC(+71.04)PAGWKPGSDTIKPDVQK	55.52	2459.23	22	-2.1	615.813	61.32	35158000	47204000	40181000													3	F3:22011	20180414_Joel_PooledBio_C_DDA_3.raw	4	1	2	1	0	0	0	0	0	0	0	0	0	0	0	0	Q06830|PRDX1_HUMAN	Propionaldehyde +40; Propionamide	H1:Propionaldehyde +40:85.33;C5:Propionamide:1000.00	PEAKS PTM
APVAGTC(+71.04)YQAEWDDYVPK	55.51	2082.94	18	-0.9	1042.47	82.83	5183700	6099200	5677200	486660	275690											3	F3:32351	20180414_Joel_PooledBio_C_DDA_3.raw	5	1	1	1	1	1	0	0	0	0	0	0	0	0	0	0	P30086|PEBP1_HUMAN	Propionamide	C7:Propionamide:1000.00	PEAKS DB
D(+43.01)KLESEMEDAYHEHQANLLR	55.5	2470.12	20	0.8	618.537	82.87	2500000		6563900		704940											3	F3:32284	20180414_Joel_PooledBio_C_DDA_3.raw	3	1	0	1	0	1	0	0	0	0	0	0	0	0	0	0	P23246|SFPQ_HUMAN		D1:Carbamylation:0.00	PEAKS DB
HQDVPSQDDSKPTQR	55.47	1736.81	15	0	579.943	28.58	10100000	4621400	4531700	1457500	1550000	1565400										3	F3:5498	20180414_Joel_PooledBio_C_DDA_3.raw	7	2	1	1	1	1	1	0	0	0	0	0	0	0	0	0	Q9NRN7|ADPPT_HUMAN			PEAKS DB
VPGPVQQALQSAEMSLDEIEQVILVGGATR	55.46	3134.63	30	1.2	784.665	135.74		8010800	5775200	992490	3463700	3013700				0						2	F2:54560	20180414_Joel_PooledBio_C_DDA_2.raw	10	0	2	2	2	2	2	0	0	0	0	0	0	0	0	0	Q9Y4L1|HYOU1_HUMAN			PEAKS DB
HHITPLLSAVYEGHVSC(+71.04)VK	55.46	2160.11	19	-0.3	721.045	68.94	3136400	3212800	8179700													2	F2:26050	20180414_Joel_PooledBio_C_DDA_2.raw	4	1	1	2	0	0	0	0	0	0	0	0	0	0	0	0	P58546|MTPN_HUMAN	Propionamide	C17:Propionamide:1000.00	PEAKS DB
GPAAAQGSAAAPAEPK	55.46	1392.7	16	0.9	697.358	35.02	6803800	7541100	7283000	858900	931060	916950										3	F3:8488	20180414_Joel_PooledBio_C_DDA_3.raw	6	1	1	1	1	1	1	0	0	0	0	0	0	0	0	0	Q9UHD9|UBQL2_HUMAN			PEAKS DB
NAVLAAMAEMVLQVLSGDQLEAAAR	55.45	2570.32	25	1.2	857.782	135.97	19691	101560	87763													2	F2:54666	20180414_Joel_PooledBio_C_DDA_2.raw	3	1	1	1	0	0	0	0	0	0	0	0	0	0	0	0	Q15021|CND1_HUMAN			PEAKS DB
A(+43.01)LMLQGVDLLADAVAVTMGPK	55.43	2155.14	21	-0.9	1078.58	137.59	9882800	9115200	9204600	6119000	3689700	3220700				562820	287790	95861	705780	63060		1	F1:54490	20180414_Joel_PooledBio_C_DDA_1_180419144147.raw	23	3	2	3	2	3	2	0	0	0	2	2	1	2	1	0	P10809|CH60_HUMAN	Carbamylation	A1:Carbamylation:135.45	PEAKS DB
Q(-17.03)QLSAEELDAQLDAYNAR	55.42	2016.94	18	-2.1	1009.47	91.29	1861000															1	F1:35142	20180414_Joel_PooledBio_C_DDA_1_180419144147.raw	1	1	0	0	0	0	0	0	0	0	0	0	0	0	0	0	Q86V81|THOC4_HUMAN:E9PB61|E9PB61_HUMAN	Pyro-glu from Q	Q1:Pyro-glu from Q:1000.00	PEAKS PTM
VFDKDGN(+.98)GYISAAELR	55.41	1754.85	16	-1.3	878.43	70.52	197770000	201500000	199350000	36485000	37888000	37584000	40525000	42315000	39601000	47056000	41284000	44678000	39871000	61220000	37725000	12	F12:22246	20180414_Joel_PooledBio_TYR_1_1_DDA_3.raw	32	2	2	2	2	2	2	2	3	2	2	2	3	2	2	2	P0DP25|CALM3_HUMAN:P0DP23|CALM1_HUMAN:P0DP24|CALM2_HUMAN:H0Y7A7|H0Y7A7_HUMAN	Deamidation (NQ)	N7:Deamidation (NQ):1000.00	PEAKS DB
EAEKLESEHPDQAQAILSR	55.39	2150.06	19	1.2	717.695	60.41	6689200			3910100	2294500	2635400										1	F1:20294	20180414_Joel_PooledBio_C_DDA_1_180419144147.raw	6	2	0	0	2	1	1	0	0	0	0	0	0	0	0	0	Q01082|SPTB2_HUMAN			PEAKS DB
MMITSQDVLHSWAVPTLGLK	55.39	2226.15	20	0.2	743.059	102.43	24671000	20215000	20440000	2265900	1368500	1407200										3	F3:40913	20180414_Joel_PooledBio_C_DDA_3.raw	9	2	2	2	1	1	1	0	0	0	0	0	0	0	0	0	P00403|COX2_HUMAN			PEAKS DB
C(+71.04)LELFTELAEDKENYKK	55.39	2143.05	17	1.2	536.771	85.58	7989300	9606800	7045100	8576600	10347000	10579000										5	F5:31325	20180414_Joel_PooledBio_L_DDA_2.raw	11	2	2	1	2	2	2	0	0	0	0	0	0	0	0	0	P07900|HS90A_HUMAN	Propionamide	C1:Propionamide:1000.00	PEAKS DB
HSQDLAFLSMLNDIAAVPATAMPFR	55.33	2715.35	25	-1.2	906.123	132.12	6101300	5641500	5448200													1	F1:52558	20180414_Joel_PooledBio_C_DDA_1_180419144147.raw	3	1	1	1	0	0	0	0	0	0	0	0	0	0	0	0	P49327|FAS_HUMAN			PEAKS DB
LVRPPVQVYGIEGR	55.31	1581.9	14	-1.3	528.306	67.88	10944000	12075000	12192000	4464900	5602800	5505300										3	F3:25237	20180414_Joel_PooledBio_C_DDA_3.raw	6	1	1	1	1	1	1	0	0	0	0	0	0	0	0	0	P48047|ATPO_HUMAN			PEAKS DB
MHTTFEHDIQALGTQVR	55.31	1982.96	17	1.5	661.996	73.33	1814000	8928500	8629400													2	F2:28213	20180414_Joel_PooledBio_C_DDA_2.raw	7	1	3	3	0	0	0	0	0	0	0	0	0	0	0	0	Q01082|SPTB2_HUMAN			PEAKS DB
EHINLGC(+71.04)DMDFDIAGPSIR	55.28	2172.99	19	2	725.34	89.02		5967100	7002100		3276200								429560			3	F3:35154	20180414_Joel_PooledBio_C_DDA_3.raw	4	0	1	1	0	1	0	0	0	0	0	0	0	1	0	0	P21796|VDAC1_HUMAN	Propionamide	C7:Propionamide:1000.00	PEAKS DB
E(+42.01)EEIAALVIDNGSGMC(+71.04)K	55.27	1890.87	17	0.1	946.442	108.34	0	4246000	3799200	0	347980	0										1	F1:42607	20180414_Joel_PooledBio_C_DDA_1_180419144147.raw	3	0	1	1	0	1	0	0	0	0	0	0	0	0	0	0	P63261|ACTG_HUMAN	Acetylation (Protein N-term); Propionamide	E1:Acetylation (Protein N-term):1000.00;C16:Propionamide:1000.00	PEAKS PTM
HRDFVAEPMGEKPVGSLAGIGEVLGK	55.26	2692.4	26	0.3	674.108	88.23	9527600	10391000	11586000	3913500	4165800	4464300										1	F1:33809	20180414_Joel_PooledBio_C_DDA_1_180419144147.raw	9	1	2	2	2	1	1	0	0	0	0	0	0	0	0	0	O75531|BAF_HUMAN			PEAKS DB
Q(-17.03)DYIQMIPELFDQLHGAEWFTK	55.26	2691.27	22	1.3	898.098	135.09	471530	1612000	575130	171320	300950											2	F2:54276	20180414_Joel_PooledBio_C_DDA_2.raw	6	1	2	1	1	1	0	0	0	0	0	0	0	0	0	0	A6NKG5|RTL1_HUMAN	Pyro-glu from Q	Q1:Pyro-glu from Q:1000.00	PEAKS PTM
LYNLDVFQYELYNPM(+15.99)ALYGSVPVLLAHNPHR	55.25	3661.84	31	2.5	916.469	116.01				2502500	2292900	2534900										6	F6:43876	20180414_Joel_PooledBio_L_DDA_3.raw	4	0	0	0	1	1	2	0	0	0	0	0	0	0	0	0	Q14697|GANAB_HUMAN:E9PKU7|E9PKU7_HUMAN	Oxidation (M)	M15:Oxidation (M):1000.00	PEAKS DB
TC(+71.04)GFDFTGAVEDISK	55.25	1659.74	15	0.1	830.88	92.66	6793600			1376100												1	F1:35861	20180414_Joel_PooledBio_C_DDA_1_180419144147.raw	2	1	0	0	1	0	0	0	0	0	0	0	0	0	0	0	P00505|AATM_HUMAN	Propionamide	C2:Propionamide:1000.00	PEAKS DB
HHQASETHNVIASDK	55.23	1672.79	15	-0.6	419.205	26.5	6783800	4867400	4639900	1728000	1420500	1502200										2	F2:4893	20180414_Joel_PooledBio_C_DDA_2.raw	13	3	2	2	2	2	2	0	0	0	0	0	0	0	0	0	Q9NUM3|S39A9_HUMAN			PEAKS DB
MDATANDVPSPYEVR	55.22	1663.75	15	-0.5	832.882	67.08	31153000	26788000	38133000	13451000	15225000	15357000										1	F1:23770	20180414_Joel_PooledBio_C_DDA_1_180419144147.raw	6	1	1	1	1	1	1	0	0	0	0	0	0	0	0	0	P30101|PDIA3_HUMAN			PEAKS DB
DLEKPFLLPVEAVYSVPGR	55.21	2128.16	19	3.7	710.395	101.28	16777000	18349000	19134000	4248800	4597100	4573800	1514800	1301700	1240400	2477600	2676800	2499600	1455600	2805900	1328700	2	F2:40655	20180414_Joel_PooledBio_C_DDA_2.raw	19	2	2	2	2	1	1	1	1	1	1	1	1	1	1	1	P49411|EFTU_HUMAN			PEAKS DB
L(+43.01)FTFHADIC(+71.04)TLPDTEK	55.21	1963.93	16	0.7	982.976	102.02	1522400			48310000	55148000	54315000				330600			1316100			5	F5:38263	20180414_Joel_PooledBio_L_DDA_2.raw	14	1	0	0	2	4	4	0	0	0	1	0	0	2	0	0		Carbamylation; Propionamide	L1:Carbamylation:242.94;C9:Propionamide:1000.00	PEAKS DB
SGSMDPSGAHPSVR	55.21	1383.62	14	-1.7	692.816	43.91	26819000	29411000	28929000	1323900	872810	919100										1	F1:11779	20180414_Joel_PooledBio_C_DDA_1_180419144147.raw	9	2	2	2	1	1	1	0	0	0	0	0	0	0	0	0	Q07666|KHDR1_HUMAN			PEAKS DB
AC(+71.04)GDSTLTQITAGLDPVGR	55.2	1944.96	19	0.6	973.487	92.78	5128000	5431400	5042000	1409700	0	0										1	F1:35902	20180414_Joel_PooledBio_C_DDA_1_180419144147.raw	5	1	1	1	2	0	0	0	0	0	0	0	0	0	0	0	P62879|GBB2_HUMAN	Propionamide	C2:Propionamide:1000.00	PEAKS DB
HDADGQATLLNLLLR	55.19	1648.89	15	0.8	825.453	105.39	1709800	3395100	2009000	1150400	1527200	1619800										3	F3:42190	20180414_Joel_PooledBio_C_DDA_3.raw	10	1	2	1	2	2	2	0	0	0	0	0	0	0	0	0	O43242|PSMD3_HUMAN			PEAKS DB
TLLEGSGLESIISIIHSSLAEPR	55.18	2421.31	23	-0.2	808.111	130.43	6736300	7824500	6835900	3701400	2996100	2932100										2	F2:52612	20180414_Joel_PooledBio_C_DDA_2.raw	9	2	2	2	1	1	1	0	0	0	0	0	0	0	0	0	P49327|FAS_HUMAN			PEAKS DB
SINPDEAVAYGAAVQAAILSGDK	55.15	2259.14	23	0.7	754.054	108.26	75536000	67134000	61510000	18837000	14005000	13744000	256830	244860	302460				891270		236770	3	F3:43474	20180414_Joel_PooledBio_C_DDA_3.raw	17	2	2	2	2	2	2	1	1	1	0	0	0	1	0	1	P11142|HSP7C_HUMAN			PEAKS DB
DLVILLYETALLSSGFSLEDPQTHANR	55.15	3001.54	27	-0.1	751.392	135.33				0	6453100	7222700	217450	189650	247070	4234400	1044700	3023100	193450	400990	499240	11	F11:39644	20180414_Joel_PooledBio_TYR_1_1_DDA_2.raw	18	0	0	0	0	2	2	2	1	2	1	1	2	1	2	2	P07900|HS90A_HUMAN			PEAKS DB
LPAC(+71.04)VVDC(+71.04)GTGYTK	55.14	1567.74	14	-2.4	784.874	58.25	6541300	6024600	6427300	1940600	2105700	2152000										2	F2:20713	20180414_Joel_PooledBio_C_DDA_2.raw	6	1	1	1	1	1	1	0	0	0	0	0	0	0	0	0	P61158|ARP3_HUMAN	Propionamide	C4:Propionamide:1000.00;C8:Propionamide:1000.00	PEAKS DB
V(+43.01)APEEHPVLLTEAPLNPK	55.13	1996.06	18	0	999.039	86.82	121530000	114340000	124380000	47995000	46828000	45226000	3639600	1531400	3271800	917740	846620	800880	3932200	2519600	1526100	1	F1:33144	20180414_Joel_PooledBio_C_DDA_1_180419144147.raw	25	2	2	2	2	2	2	2	1	2	1	1	1	2	2	1	P60709|ACTB_HUMAN:P63261|ACTG_HUMAN	Carbamylation	V1:Carbamylation:197.06	PEAKS DB
DDPHAC(+71.04)YSTVFDK	55.13	1567.66	13	-2.4	784.836	58.86	102170000	96576000	110930000	183910000	209520000	204730000										2	F2:21062	20180414_Joel_PooledBio_C_DDA_2.raw	14	3	2	2	3	2	2	0	0	0	0	0	0	0	0	0		Propionamide	C6:Propionamide:1000.00	PEAKS DB
VHNDAQSFDYDHDAFLGAEEAK	55.13	2478.07	22	-1.7	827.03	68.49	6456800	8614900	8684300		1353500	2307600										2	F2:25850	20180414_Joel_PooledBio_C_DDA_2.raw	8	1	2	2	0	1	2	0	0	0	0	0	0	0	0	0	O43852|CALU_HUMAN			PEAKS DB
DGNVLLHEMQIQHPTASLIAK	55.12	2314.21	21	1.9	772.412	86.82	8577600	4895100	4547300	4181400	4619200	4814800										1	F1:33197	20180414_Joel_PooledBio_C_DDA_1_180419144147.raw	10	2	1	1	2	2	2	0	0	0	0	0	0	0	0	0	P40227|TCPZ_HUMAN			PEAKS DB
IPDPEAVKPDDWDEDAPAK	55.12	2106.97	19	-0.4	703.332	69.84	29425000	46172000	44271000	2224600	23450000	23107000	4389300	4896500	4559100	4865700	4390900	4642900	3849700	4120500	3785300	12	F12:21996	20180414_Joel_PooledBio_TYR_1_1_DDA_3.raw	29	2	2	2	1	2	2	2	2	2	2	2	2	2	2	2	P27824|CALX_HUMAN			PEAKS DB
HQILEQAVEDYAETVHQLSK	55.12	2337.16	20	0.6	780.061	102	6374700		6604700	1318700	1155800	1108700										1	F1:39891	20180414_Joel_PooledBio_C_DDA_1_180419144147.raw	6	2	0	1	1	1	1	0	0	0	0	0	0	0	0	0	Q01082|SPTB2_HUMAN			PEAKS DB
NHQSAAEYNIFEGMELR	55.11	2007.91	17	1.7	670.312	92.69	12975000	10935000	14589000	8611900	6600800	6982200							401130			1	F1:35852	20180414_Joel_PooledBio_C_DDA_1_180419144147.raw	9	1	1	2	2	1	1	0	0	0	0	0	0	1	0	0	Q14195|DPYL3_HUMAN			PEAKS DB
GDQENVHPDVMLVQPR	55.1	1832.88	16	-4.1	917.446	62.47	13836000	17897000	17438000	3394800	3847600	4101600										2	F2:22812	20180414_Joel_PooledBio_C_DDA_2.raw	10	2	2	2	1	2	1	0	0	0	0	0	0	0	0	0	Q14974|IMB1_HUMAN			PEAKS DB
DKLESEMEDAYHEHQANLLR	55.1	2427.11	20	-1.6	607.784	78.58	37483000	31184000	29840000	2652900	2300200	2255800										1	F1:29425	20180414_Joel_PooledBio_C_DDA_1_180419144147.raw	9	1	3	2	1	1	1	0	0	0	0	0	0	0	0	0	P23246|SFPQ_HUMAN			PEAKS DB
LALADAGDTVEDANFVEAMADAGILR	55.09	2647.28	26	0.5	883.434	116.82	2995900	2556400	2735400	1508600	896800	817190										2	F2:47286	20180414_Joel_PooledBio_C_DDA_2.raw	10	2	2	2	2	1	1	0	0	0	0	0	0	0	0	0	Q9P2J5|SYLC_HUMAN			PEAKS DB
RELHGQNPVVTPC(+71.04)NK	55.07	1761.89	15	1.7	588.306	44.29	2835600	2528500	2563700			507940										1	F1:11989	20180414_Joel_PooledBio_C_DDA_1_180419144147.raw	4	1	1	1	0	0	1	0	0	0	0	0	0	0	0	0	F8WJN3|F8WJN3_HUMAN:Q16630|CPSF6_HUMAN	Propionamide	C13:Propionamide:1000.00	PEAKS DB
MQLKPMEINPEMLNK	55.07	1814.91	15	-1.2	908.461	83.97	37770000	39420000	39815000													1	F1:31949	20180414_Joel_PooledBio_C_DDA_1_180419144147.raw	6	2	2	2	0	0	0	0	0	0	0	0	0	0	0	0	P09936|UCHL1_HUMAN			PEAKS DB
SYSMIVNNLLKPISVEGSSK	55.05	2165.14	20	1.3	722.722	101.25	4766600	3974400	2596500		263140	366210										1	F1:39606	20180414_Joel_PooledBio_C_DDA_1_180419144147.raw	8	2	2	2	0	1	1	0	0	0	0	0	0	0	0	0	Q9HB71|CYBP_HUMAN			PEAKS DB
ALMLQGVDLLADAVAVTM(+15.99)GPK	55.04	2128.13	21	0.3	710.383	122.7	1517400	765880	823830	5666800	4475700	4346300										5	F5:46113	20180414_Joel_PooledBio_L_DDA_2.raw	10	2	1	1	2	2	2	0	0	0	0	0	0	0	0	0	P10809|CH60_HUMAN	Oxidation (M)	M18:Oxidation (M):154.73	PEAKS DB
M(+42.01)QNDAGEFVDLYVPR	55.02	1794.82	15	-2.9	898.417	104.57	5390100	7049400														1	F1:40906	20180414_Joel_PooledBio_C_DDA_1_180419144147.raw	2	1	1	0	0	0	0	0	0	0	0	0	0	0	0	0	Q8WVC2|Q8WVC2_HUMAN:P63220|RS21_HUMAN	Acetylation (Protein N-term)	M1:Acetylation (Protein N-term):1000.00	PEAKS PTM
AVSDASAGDYGSAIETLVTAISLIK	55.02	2451.27	25	-2.2	818.097	135.44	1622800	2744200	1793900	219520	556390	393870				97999	95799	91051				3	F3:54314	20180414_Joel_PooledBio_C_DDA_3.raw	11	2	2	1	1	1	1	0	0	0	1	1	1	0	0	0	F8WJN3|F8WJN3_HUMAN:Q16630|CPSF6_HUMAN			PEAKS DB
LGFSEVELVQMVVDGVK	55.01	1847.97	17	0.6	924.993	122.15	11186000	9030600	10200000	8264600	5491200	5437500							309230			3	F3:49287	20180414_Joel_PooledBio_C_DDA_3.raw	13	2	2	2	2	2	2	0	0	0	0	0	0	1	0	0	P12277|KCRB_HUMAN			PEAKS DB
REEEEFNTGPLSVLTQSVK	55.01	2162.09	19	1.3	721.703	90.32	7693800	13009000	13274000	2036100	4536200	4335300										2	F2:35872	20180414_Joel_PooledBio_C_DDA_2.raw	9	1	2	3	1	1	1	0	0	0	0	0	0	0	0	0	P62316|SMD2_HUMAN			PEAKS DB
TLSYLLPAIVHINHQPFLER	55	2360.3	20	2.5	591.084	103.42	8166800	7977000	8185000	2323700	1949000	2051100										1	F1:40516	20180414_Joel_PooledBio_C_DDA_1_180419144147.raw	12	2	2	2	2	2	2	0	0	0	0	0	0	0	0	0	P17844|DDX5_HUMAN			PEAKS DB
KIQVLQQQADDAEER	55	1769.89	15	-0.6	590.971	48.64	25320000	25641000	25629000	10543000	11023000	11070000										2	F2:15845	20180414_Joel_PooledBio_C_DDA_2.raw	12	2	2	2	2	2	2	0	0	0	0	0	0	0	0	0				PEAKS DB
LAPITSDPTEATAVGAVEASFK	54.99	2174.11	22	-2.1	1088.06	94.04	24806000	33433000	32395000	18780000	14933000	15029000	2700600	3074500	3088000	3892800	3925400	3786300	3830100	5323800	4290500	3	F3:37299	20180414_Joel_PooledBio_C_DDA_3.raw	30	2	2	2	2	2	2	2	2	2	2	2	2	2	2	2	P14618|KPYM_HUMAN			PEAKS DB
DLLLAAVSEDSSVTQIYHAVAALSGFGLPLASQEALSALTAR	54.98	4255.24	42	0	1064.82	135.57		0	733060			326340	0		0	417350	140670	162240		0	0	12	F12:39632	20180414_Joel_PooledBio_TYR_1_1_DDA_3.raw	5	0	0	1	0	0	1	0	0	0	1	1	1	0	0	0	P04844|RPN2_HUMAN			PEAKS DB
GEPAAAAAPEAGASPVEK	54.97	1621.79	18	-0.5	811.904	49.16	32210000	45520000	41949000	8910200	10202000	9813300	3737700	3947700	5380400	5253300	4947300	4976800	4319400	7628400	4303000	7	F7:12047	20180414_Joel_PooledBio_TYR_10_1_DDA_1.raw	20	1	2	1	1	1	1	1	1	2	1	1	1	2	2	2	P29966|MARCS_HUMAN			PEAKS DB
C(+71.04)PEALFQPSFLGMESC(+71.04)GIHETTFN(+.98)SIMK	54.96	3259.47	28	2.6	815.877	107.86	87824000	239800000	107440000	25616000	14123000	13653000							351780			1	F1:42428	20180414_Joel_PooledBio_C_DDA_1_180419144147.raw	25	3	5	7	4	2	3	0	0	0	0	0	0	1	0	0	P60709|ACTB_HUMAN:P63261|ACTG_HUMAN	Propionamide; Deamidation (NQ)	C1:Propionamide:1000.00;C16:Propionamide:1000.00;N24:Deamidation (NQ):83.00	PEAKS DB
T(+43.01)AFDEAIAELDTLSEESYK	54.96	2173.99	19	-0.9	1088	131.73	2252800	2096400	2292400	520270	484300	500050	984790	962550	1398700	1469400	1647700	1758000	749540	2598200	784320	9	F9:39704	20180414_Joel_PooledBio_TYR_10_1_DDA_3.raw	17	1	1	1	1	1	1	1	1	2	1	1	1	1	2	1	P63104|1433Z_HUMAN	Carbamylation	T1:Carbamylation:115.77	PEAKS DB
HATALEELSEQLEQAK	54.95	1795.9	16	-0.4	898.955	89.04	11648000	9846600	9204900	2746500	1564000	1658300										2	F2:35251	20180414_Joel_PooledBio_C_DDA_2.raw	9	2	2	2	1	1	1	0	0	0	0	0	0	0	0	0	P35580|MYH10_HUMAN			PEAKS DB
LHLPADDVVSIIEEVEEKR	54.95	2190.15	19	1.5	548.546	113.23	4756000	5988700	6651900	1269900	1431600	1321300	1408800	1236100	1241600	2821000	2108400	2111300	1394000	3131600	1393000	12	F12:35339	20180414_Joel_PooledBio_TYR_1_1_DDA_3.raw	30	2	2	2	2	2	2	2	2	2	2	2	2	2	2	2	O15240|VGF_HUMAN			PEAKS DB
GESDPAYQQYQDAAN(+.98)NLR	54.91	2039.88	18	-1.5	1020.95	61.56	1648600	2153300	2306900	4174100	3747900	2933500										1	F1:20903	20180414_Joel_PooledBio_C_DDA_1_180419144147.raw	8	1	1	1	2	2	1	0	0	0	0	0	0	0	0	0	P13667|PDIA4_HUMAN	Deamidation (NQ)	N15:Deamidation (NQ):17.01	PEAKS DB
TEAEIAHIALETLEGHQR	54.89	2017.02	18	0.9	673.349	92.88	2797800	4488700	4801800	0	1587500	1638700										2	F2:36979	20180414_Joel_PooledBio_C_DDA_2.raw	10	2	2	2	0	2	2	0	0	0	0	0	0	0	0	0	O75955|FLOT1_HUMAN			PEAKS DB
TGEAIVDAALSALR	54.89	1385.75	14	-0.3	462.924	104.71	30002000	29855000	33528000	27110000	27767000	28564000	3793000	3356300	3523100	7459700	7813800	6956100	4269000	6180400	3664500	12	F12:33454	20180414_Joel_PooledBio_TYR_1_1_DDA_3.raw	29	2	2	2	2	4	3	1	1	2	2	2	2	1	2	1	Q15084|PDIA6_HUMAN			PEAKS DB
MLEMGITGPEGHVLSRPEELEAEAVFR	54.88	2996.47	27	0.2	750.126	96.63	20541000	22252000	23256000	4360000	2198400	2283800										1	F1:37487	20180414_Joel_PooledBio_C_DDA_1_180419144147.raw	9	2	2	2	1	1	1	0	0	0	0	0	0	0	0	0	Q14195|DPYL3_HUMAN			PEAKS DB
Q(-17.03)ASIQHIQNAIDTEK	54.87	1677.83	15	-0.6	839.923	73.98	5951200	5045700	5442700	2065200	1815700	1829400										1	F1:27119	20180414_Joel_PooledBio_C_DDA_1_180419144147.raw	6	1	1	1	1	1	1	0	0	0	0	0	0	0	0	0	P24539|AT5F1_HUMAN	Pyro-glu from Q	Q1:Pyro-glu from Q:1000.00	PEAKS PTM
AYHEQLSVAEITNAC(+71.04)FEPANQMVK	54.87	2763.3	24	-0.3	922.107	85.16	56250000	79766000	77831000	37575000	15619000	13930000				1640400	1005100	634180	5276200	1745700	1462500	2	F2:33557	20180414_Joel_PooledBio_C_DDA_2.raw	21	3	4	4	2	1	1	0	0	0	1	1	1	1	1	1	Q13748|TBA3C_HUMAN:P68366|TBA4A_HUMAN	Propionamide	C15:Propionamide:1000.00	PEAKS DB
C(+71.04)DSSPDS(+79.97)AEDVRK	54.87	1558.6	13	-1	780.305	31.34	89958000	42012000	106520000	73880000	63692000	60810000										5	F5:6209	20180414_Joel_PooledBio_L_DDA_2.raw	12	1	1	2	3	2	3	0	0	0	0	0	0	0	0	0		Propionamide; Phosphorylation (STY)	C1:Propionamide:1000.00;S7:Phosphorylation (STY):44.44	PEAKS PTM
S(+42.01)LVAEAFVSQIAAAEPWPENATLYQQLK	54.87	3115.59	28	-0.3	1039.54	135.39	0	2506800	2396600	414240	645670											2	F2:54420	20180414_Joel_PooledBio_C_DDA_2.raw	4	0	1	1	1	1	0	0	0	0	0	0	0	0	0	0	O75431|MTX2_HUMAN	Acetylation (Protein N-term)	S1:Acetylation (Protein N-term):1000.00	PEAKS PTM
DLSAAGIGLLAAATQSLSMPASLGR	54.86	2370.26	25	0.3	791.093	130.24	5493700	5474200	5721800	1679600												1	F1:51809	20180414_Joel_PooledBio_C_DDA_1_180419144147.raw	8	2	2	2	2	0	0	0	0	0	0	0	0	0	0	0	A0A0R4J2E8|A0A0R4J2E8_HUMAN:P43243|MATR3_HUMAN:A8MXP9|A8MXP9_HUMAN			PEAKS DB
A(+43.01)DM(+15.99)VIEAVFEDLSLK	54.86	1737.85	15	-1.4	869.931	135.88							44161	46813	49695	110130	176260	168500	16679	195810	86948	14	F14:42556	20180414_Joel_PooledBio_TYR_2_1_DDA_2.raw	9	0	0	0	0	0	0	1	1	1	1	1	1	1	1	1	P40939|ECHA_HUMAN	Carbamylation; Oxidation (M)	A1:Carbamylation:121.27;M3:Oxidation (M):1000.00	PEAKS DB
AVC(+71.04)MLSN(+.98)TTAIAEAWAR	54.85	1878.9	17	-1.1	940.455	100.95	10072000	12545000	10605000	4163900	3751900	2889000				0						1	F1:39398	20180414_Joel_PooledBio_C_DDA_1_180419144147.raw	21	4	5	4	3	3	2	0	0	0	0	0	0	0	0	0	Q13748|TBA3C_HUMAN:P68366|TBA4A_HUMAN	Propionamide; Deamidation (NQ)	C3:Propionamide:1000.00;N7:Deamidation (NQ):1000.00	PEAKS DB
FGVEQDVDMVFASFIR	54.84	1858.89	16	-0.1	620.638	126.74	6110100	6735200	8088700	12005000	8779200	9157200				1879800	1284600	586630	2060600	649070	472220	2	F2:51214	20180414_Joel_PooledBio_C_DDA_2.raw	27	2	3	2	3	4	4	0	0	0	2	2	1	2	1	1	P14618|KPYM_HUMAN			PEAKS DB
YSHLQPGDHLTDITLK	54.83	1836.94	16	0.1	613.32	66.62	3452100	6897500	5997500	1776400	2180200	2258300										5	F5:22843	20180414_Joel_PooledBio_L_DDA_2.raw	9	1	2	2	1	1	2	0	0	0	0	0	0	0	0	0	Q15046|SYK_HUMAN			PEAKS DB
SGSM(+15.99)DPSGAHPSVR	54.81	1399.62	14	-0.2	700.815	30.47				1375100	1670200	1802600	4624100	4063000	4613600	8589800	8645800	8816800	3940500	10823000	3850600	12	F12:5582	20180414_Joel_PooledBio_TYR_1_1_DDA_3.raw	24	0	0	0	2	2	2	2	2	2	2	2	2	2	2	2	Q07666|KHDR1_HUMAN	Oxidation (M)	M4:Oxidation (M):1000.00	PEAKS DB
GPPQEEEEEEDEEEEATKEDAEAPGIR	54.81	3041.27	27	-1.5	1014.76	63.93	0			2078500												1	F1:22123	20180414_Joel_PooledBio_C_DDA_1_180419144147.raw	1	0	0	0	1	0	0	0	0	0	0	0	0	0	0	0	P51858|HDGF_HUMAN			PEAKS DB
AVVHGILMGVPVPFPIPEPDGC(+71.04)K	54.81	2442.28	23	0.4	815.101	113.28	0	3743300	3664800	0	303410	343980										1	F1:44727	20180414_Joel_PooledBio_C_DDA_1_180419144147.raw	4	0	1	1	0	1	1	0	0	0	0	0	0	0	0	0	P61916|NPC2_HUMAN:J3KMY5|J3KMY5_HUMAN:G3V3E8|G3V3E8_HUMAN:E7EMS2|E7EMS2_HUMAN:G3V3D1|G3V3D1_HUMAN	Propionamide	C22:Propionamide:1000.00	PEAKS DB
LAMQEFMILPVGAANFR	54.8	1906.98	17	1.5	954.499	116.19	30129000	19765000	20286000	3699000	1972100	2123000										1	F1:45974	20180414_Joel_PooledBio_C_DDA_1_180419144147.raw	8	2	1	1	2	1	1	0	0	0	0	0	0	0	0	0	P06733|ENOA_HUMAN			PEAKS DB
Q(-17.03)MVFGVVTAIDLLNFVAAQER	54.79	2303.2	21	0.6	1152.61	136.59		60395	33913			23785										3	F3:54813	20180414_Joel_PooledBio_C_DDA_3.raw	3	0	1	1	0	0	1	0	0	0	0	0	0	0	0	0	P35520|CBS_HUMAN:P0DN79|CBSL_HUMAN	Pyro-glu from Q	Q1:Pyro-glu from Q:1000.00	PEAKS PTM
AMGIMNSFVN(+.98)DIFER	54.79	1743.8	15	1.8	872.907	100.47	353060000	337680000	338530000	44271000	38300000	45658000							455690			2	F2:40237	20180414_Joel_PooledBio_C_DDA_2.raw	38	8	8	8	5	3	5	0	0	0	0	0	0	1	0	0	P58876|H2B1D_HUMAN:Q99879|H2B1M_HUMAN:Q8N257|H2B3B_HUMAN	Deamidation (NQ)	N10:Deamidation (NQ):67.69	PEAKS DB
LTLYDIAHTPGVAADLSHIETK	54.77	2364.23	22	0.3	592.066	97.14	89000000	110210000	106370000		0	18721000	2088800	949910	764050	7149300	6227600	5038000	3359400	416160	2622800	1	F1:37851	20180414_Joel_PooledBio_C_DDA_1_180419144147.raw	26	3	3	3	0	0	2	2	1	1	2	2	2	2	1	2	P40926|MDHM_HUMAN			PEAKS DB
KEAESC(+71.04)DC(+71.04)LQGFQLTHSLGGGTGSGMGTLLLSK	54.76	3466.65	33	1.1	867.672	89.85	24176000	23330000	22255000	5232000	4162100	4225800										3	F3:35492	20180414_Joel_PooledBio_C_DDA_3.raw	9	2	2	2	1	1	1	0	0	0	0	0	0	0	0	0	Q3ZCM7|TBB8_HUMAN	Propionamide	C6:Propionamide:1000.00;C8:Propionamide:1000.00	PEAKS DB
KEAESC(+71.04)DC(+71.04)LQGFQLTHSLGGGTGSGMGTLLISK	54.76	3466.65	33	1.1	867.672	89.85	24176000	23330000	22255000	5232000	4162100	4225800										3	F3:35492	20180414_Joel_PooledBio_C_DDA_3.raw	9	2	2	2	1	1	1	0	0	0	0	0	0	0	0	0	P07437|TBB5_HUMAN:P68371|TBB4B_HUMAN:P04350|TBB4A_HUMAN	Propionamide	C6:Propionamide:1000.00;C8:Propionamide:1000.00	PEAKS DB
GEAAAERPGEAAVASSPSK	54.75	1783.87	19	0.8	595.631	41.17	76454000	86567000	84001000	22771000	16445000	18529000	6482500	5995000	5787600	11008000	10836000	10962000	5583700	12510000	5536800	15	F15:8682	20180414_Joel_PooledBio_TYR_2_1_DDA_3.raw	30	2	2	2	2	2	2	2	2	2	2	2	2	2	2	2	P29966|MARCS_HUMAN			PEAKS DB
G(+43.01)FAFVTFDDHDTVDK	54.74	1755.77	15	-0.5	878.894	97.71	9209000	6679900	8847500	2185000	1577800	1755100	4503900	4395200	4013200	4769300	4907700	5138100	3754200	7419800	4818200	15	F15:30480	20180414_Joel_PooledBio_TYR_2_1_DDA_3.raw	16	1	1	1	1	1	2	1	1	1	1	1	1	1	1	1	P51991|ROA3_HUMAN	Carbamylation	G1:Carbamylation:189.02	PEAKS DB
Q(-17.03)AHLC(+71.04)VLASNC(+71.04)DEPMYVK	54.73	2144.97	18	-0.6	1073.49	77.17	4144800	3428200														2	F2:29959	20180414_Joel_PooledBio_C_DDA_2.raw	2	1	1	0	0	0	0	0	0	0	0	0	0	0	0	0	P25398|RS12_HUMAN	Pyro-glu from Q; Propionamide	Q1:Pyro-glu from Q:1000.00;C5:Propionamide:1000.00;C11:Propionamide:1000.00	PEAKS PTM
GEHPGLSIGDVAK	54.73	1278.66	13	2.5	640.337	58.02	50652000	62182000	58491000	2357700	2130800	2199800	2095400	2472700	4809400	8506100	7757800	7593000	4811200	7565300	4777900	12	F12:17127	20180414_Joel_PooledBio_TYR_1_1_DDA_3.raw	25	2	2	2	1	1	1	1	1	2	2	2	2	2	2	2	P09429|HMGB1_HUMAN			PEAKS DB
SYC(+71.04)AEIAHNVSSK	54.72	1478.68	13	-1.8	740.347	54.46	9550000	8186700	7887400	4394100	8172200	8358600										1	F1:17250	20180414_Joel_PooledBio_C_DDA_1_180419144147.raw	8	1	1	1	1	2	2	0	0	0	0	0	0	0	0	0	D3YTB1|D3YTB1_HUMAN:P62910|RL32_HUMAN:F8W727|F8W727_HUMAN	Propionamide	C3:Propionamide:1000.00	PEAKS DB
LLGGVTIAQGGVLPNIQAVLLPK	54.72	2270.37	23	0	757.798	114.1	46270000	60961000	59430000	11052000	8049700	7999300										3	F3:45964	20180414_Joel_PooledBio_C_DDA_3.raw	12	2	2	2	2	2	2	0	0	0	0	0	0	0	0	0	Q8IUE6|H2A2B_HUMAN			PEAKS DB
HGLEVIYMIEPIDEYC(+71.04)VQQLK	54.71	2590.28	21	0.2	864.434	104.14	3320100	2565400	0	6396500	5572700	5393900										5	F5:39165	20180414_Joel_PooledBio_L_DDA_2.raw	6	1	1	0	2	1	1	0	0	0	0	0	0	0	0	0	P07900|HS90A_HUMAN	Propionamide	C16:Propionamide:1000.00	PEAKS DB
ELEAVC(+71.04)QDVLSLLDNYLIK	54.7	2248.17	19	1.9	750.397	135.15	2352700	12240000	16106000	2411600	3517300	3957800										2	F2:54300	20180414_Joel_PooledBio_C_DDA_2.raw	10	1	1	2	2	2	2	0	0	0	0	0	0	0	0	0	P61981|1433G_HUMAN	Propionamide	C6:Propionamide:1000.00	PEAKS DB
HLVFPLLEFLSVK	54.7	1540.9	13	1.2	514.642	124.57	2446500	934110	1908400	1568100												3	F3:50271	20180414_Joel_PooledBio_C_DDA_3.raw	9	2	2	3	2	0	0	0	0	0	0	0	0	0	0	0	P60228|EIF3E_HUMAN			PEAKS DB
LNFSHGTHEYHAETIK	54.7	1882.9	16	-1.5	942.454	52.66	95694000	30972000	30445000	53241000	71199000	72319000										1	F1:16266	20180414_Joel_PooledBio_C_DDA_1_180419144147.raw	19	4	2	2	3	4	4	0	0	0	0	0	0	0	0	0	P14618|KPYM_HUMAN			PEAKS DB
AHLLADMAHISGLVAAK	54.68	1716.93	17	-0.3	859.474	83.91	6220200	7110100	2348400	1047200												2	F2:33037	20180414_Joel_PooledBio_C_DDA_2.raw	9	3	3	2	1	0	0	0	0	0	0	0	0	0	0	0	P34897|GLYM_HUMAN			PEAKS DB
LDQGGVIQDFINALDQLSNPELLFK	54.68	2786.45	25	-1.6	929.822	135.9	284610	0	637310													2	F2:54638	20180414_Joel_PooledBio_C_DDA_2.raw	2	1	0	1	0	0	0	0	0	0	0	0	0	0	0	0	P78527|PRKDC_HUMAN			PEAKS DB
GYAFIEFASFEDAK	54.68	1593.74	14	0.5	797.875	104.69	5644800	6141800	5962000	2559000	1282500	1497100		645800	707940	1055300	934150	1043700	934460	1211900	1151000	8	F8:33707	20180414_Joel_PooledBio_TYR_10_1_DDA_2.raw	14	1	1	1	1	1	1	0	1	1	1	1	1	1	1	1	P19338|NUCL_HUMAN			PEAKS DB
SHDDEEGAGNPPIPEQDRPLLR	54.66	2441.16	22	0	611.297	60.55	1739200	4323900	5965400													2	F2:21912	20180414_Joel_PooledBio_C_DDA_2.raw	4	1	1	2	0	0	0	0	0	0	0	0	0	0	0	0	Q6ZRI8|RHG36_HUMAN			PEAKS DB
TIQFVDWC(+71.04)PTGFK	54.65	1611.78	13	-0.5	806.895	93.5	85397000	78691000	78618000	28870000	31268000	31417000										2	F2:37286	20180414_Joel_PooledBio_C_DDA_2.raw	11	3	2	2	2	1	1	0	0	0	0	0	0	0	0	0	Q9BQE3|TBA1C_HUMAN:F5H5D3|F5H5D3_HUMAN:Q13748|TBA3C_HUMAN	Propionamide	C8:Propionamide:1000.00	PEAKS DB
TQTSDPAMLPTMIGLLAEAGVR	54.64	2271.16	22	0.5	758.061	128.59	6807100	5372300	5730200	3505100	2530000	2481800										4	F4:47959	20180414_Joel_PooledBio_L_DDA_1_180419171720.raw	13	3	2	2	2	2	2	0	0	0	0	0	0	0	0	0	O43175|SERA_HUMAN			PEAKS DB
Q(-17.03)WYESHYALPLGR	54.64	1601.76	13	1.7	801.89	93.25	22299000	16914000	17449000	5888100	5287400	5223300							812980	751300	841010	1	F1:36006	20180414_Joel_PooledBio_C_DDA_1_180419144147.raw	9	1	1	1	1	1	1	0	0	0	0	0	0	1	1	1	P62241|RS8_HUMAN	Pyro-glu from Q	Q1:Pyro-glu from Q:1000.00	PEAKS PTM
FSDHVALLSVFQAWDDAR	54.63	2076.01	18	0.4	693.01	116.49	1456600	1642700	1886900	3124000	2578000	2691400				1124000	576590		515380			4	F4:43396	20180414_Joel_PooledBio_L_DDA_1_180419171720.raw	12	1	1	1	2	2	2	0	0	0	1	1	0	1	0	0	Q08211|DHX9_HUMAN			PEAKS DB
FMDDIAALVSTIASDIVSR	54.62	2023.03	19	1.9	1012.52	135.98	322210	1533700	1046200	125630	125740	96294										2	F2:54675	20180414_Joel_PooledBio_C_DDA_2.raw	10	2	2	2	2	1	1	0	0	0	0	0	0	0	0	0	Q96N67|DOCK7_HUMAN			PEAKS DB
DKPHVNVGTIGHVDHGK	54.6	1808.93	17	-3.4	362.792	41.13	49445000	72460000	71525000	5550700	4059200	4255600										2	F2:11849	20180414_Joel_PooledBio_C_DDA_2.raw	17	4	4	4	1	2	2	0	0	0	0	0	0	0	0	0	P49411|EFTU_HUMAN			PEAKS DB
KEGNASGVSLLEALDTILPPTRPTDKPLR	54.6	3087.69	29	-0.2	772.93	112.45	4151600	4307600	2747800	1174400	727810	703560										1	F1:44402	20180414_Joel_PooledBio_C_DDA_1_180419144147.raw	9	2	2	1	2	1	1	0	0	0	0	0	0	0	0	0	Q05639|EF1A2_HUMAN			PEAKS DB
AC(+71.04)ANPAAGSVILLENLR	54.59	1781.95	17	-0.4	891.98	94.92	31141000	26275000	25821000	3791900	2173900	2422500										2	F2:37951	20180414_Joel_PooledBio_C_DDA_2.raw	12	2	2	2	2	2	2	0	0	0	0	0	0	0	0	0	P00558|PGK1_HUMAN	Propionamide	C2:Propionamide:1000.00	PEAKS DB
M(+42.01)EGPLSVFGDR	54.56	1248.58	11	0.5	625.298	100.85	6469400	6337500	6310900	1551800	1652400	1629400										2	F2:40461	20180414_Joel_PooledBio_C_DDA_2.raw	6	1	1	1	1	1	1	0	0	0	0	0	0	0	0	0	P17987|TCPA_HUMAN	Acetylation (Protein N-term)	M1:Acetylation (Protein N-term):1000.00	PEAKS PTM
C(+71.04)GETGHVAINC(+71.04)SK	54.54	1459.65	13	-1.8	730.833	35.28	9023600	1805600	7841600	379460	0	0										2	F2:8840	20180414_Joel_PooledBio_C_DDA_2.raw	6	2	1	2	1	0	0	0	0	0	0	0	0	0	0	0	P62633|CNBP_HUMAN	Propionamide	C1:Propionamide:1000.00;C11:Propionamide:1000.00	PEAKS DB
SPLMSEFQSQISSNPELAAIFESIQK	54.54	2880.42	26	2	961.15	127.26	2674700	2453700	2397400	757690	550860	498890										1	F1:50588	20180414_Joel_PooledBio_C_DDA_1_180419144147.raw	7	1	1	1	2	1	1	0	0	0	0	0	0	0	0	0	Q86VP6|CAND1_HUMAN			PEAKS DB
IITHPNFN(+.98)GNTLDNDIMLIK	54.54	2283.16	20	0.3	1142.59	96.27	166840000	265520000	178630000	52023000	71459000	55892000									192070	1	F1:37434	20180414_Joel_PooledBio_C_DDA_1_180419144147.raw	26	4	5	5	4	4	3	0	0	0	0	0	0	0	0	1		Deamidation (NQ)	N8:Deamidation (NQ):26.31	PEAKS DB
GDVAEGDLIEHFSQFGTVEK	54.53	2177.03	20	-0.3	1089.52	94.94	16395000	22618000	21844000	3256600	2732700	3159600										1	F1:36852	20180414_Joel_PooledBio_C_DDA_1_180419144147.raw	11	2	2	2	2	1	2	0	0	0	0	0	0	0	0	0	Q13151|ROA0_HUMAN			PEAKS DB
NEEDAAELVALAQAVNAR	54.53	1882.94	18	-1.3	942.475	98.22	4991400		3864900	1108900	657680	1272800										1	F1:38291	20180414_Joel_PooledBio_C_DDA_1_180419144147.raw	7	2	0	2	1	1	1	0	0	0	0	0	0	0	0	0	P22314|UBA1_HUMAN			PEAKS DB
VPSTEAEALASSLMGLFEK	54.52	1978.99	19	0.5	660.672	132.69	10164000	7999900	8218800	787110	374320	438210										1	F1:52790	20180414_Joel_PooledBio_C_DDA_1_180419144147.raw	9	2	2	2	1	1	1	0	0	0	0	0	0	0	0	0	P50395|GDIB_HUMAN			PEAKS DB
EEFTAFLHPEEYDYMK	54.52	2047.89	16	-1.7	1024.95	95.41	29952000	28310000	26836000	4837500	3840900	3933000										1	F1:36968	20180414_Joel_PooledBio_C_DDA_1_180419144147.raw	10	2	2	2	2	1	1	0	0	0	0	0	0	0	0	0	O43852|CALU_HUMAN			PEAKS DB
NMGGPYGGGNYGPGGSGGSGGYGGR	54.52	2188.9	25	-0.6	1095.46	54.85	43363000	47692000	48249000	2833900	2217200	2332000										2	F2:18982	20180414_Joel_PooledBio_C_DDA_2.raw	9	2	2	2	1	1	1	0	0	0	0	0	0	0	0	0	P22626|ROA2_HUMAN			PEAKS DB
GSYGDLGGPIITTQVTIPK	54.52	1916.03	19	-0.8	959.019	84.95	37596000	40426000	36719000	6221300	5851900	5833000										3	F3:33282	20180414_Joel_PooledBio_C_DDA_3.raw	7	2	1	1	1	1	1	0	0	0	0	0	0	0	0	0	P61978|HNRPK_HUMAN:Q5T6W2|Q5T6W2_HUMAN			PEAKS DB
FLSQPFQVAEVFTGHMGK	54.5	2022	18	0.8	675.009	101.53	29115000	32429000	34036000	4965900	4149800	4236500										2	F2:40718	20180414_Joel_PooledBio_C_DDA_2.raw	10	2	2	2	2	1	1	0	0	0	0	0	0	0	0	0	P06576|ATPB_HUMAN			PEAKS DB
Q(-17.03)NLLSQSHAYQQFLR	54.49	1814.91	15	-0.2	908.46	92.29	4594300	4191400	3877400	1822400	992420											1	F1:35671	20180414_Joel_PooledBio_C_DDA_1_180419144147.raw	5	1	1	1	1	1	0	0	0	0	0	0	0	0	0	0	Q01082|SPTB2_HUMAN	Pyro-glu from Q	Q1:Pyro-glu from Q:1000.00	PEAKS PTM
TVDLQDAEEAVELVQYAYFK	54.48	2330.13	20	1.1	777.719	124.73	1699000	1642800	1722300	1012500	753460	724200										1	F1:49599	20180414_Joel_PooledBio_C_DDA_1_180419144147.raw	12	2	2	2	2	2	2	0	0	0	0	0	0	0	0	0	P25205|MCM3_HUMAN			PEAKS DB
PDTEQAALAAVDYINK	54.48	1717.85	16	-0.3	859.933	85.95	26446000	1738900		58460000	28602000	29039000										5	F5:31480	20180414_Joel_PooledBio_L_DDA_2.raw	8	1	1	0	2	2	2	0	0	0	0	0	0	0	0	0				PEAKS DB
HPYFYAPELLYYANK	54.48	1887.92	15	0.9	630.314	93.96	9678100	6987000	7938600	12685000	14374000	14131000										5	F5:34910	20180414_Joel_PooledBio_L_DDA_2.raw	12	2	2	2	2	2	2	0	0	0	0	0	0	0	0	0				PEAKS DB
G(+43.01)DVTAEEAAGASPAK	54.47	1415.65	15	-0.6	708.833	51.76				421550			1266000	1387100	1290800	1440900	1299900	1418400	1082200	1895000	1280300	8	F8:12872	20180414_Joel_PooledBio_TYR_10_1_DDA_2.raw	10	0	0	0	1	0	0	1	1	1	1	1	1	1	1	1	P49006|MRP_HUMAN	Carbamylation	G1:Carbamylation:149.52	PEAKS DB
G(+43.01)HVFEESQVAGTPMFVVK	54.46	2003.98	18	-0.7	1003	90.99	5519200	3246200	2313200	1182200	745460	630720										1	F1:35112	20180414_Joel_PooledBio_C_DDA_1_180419144147.raw	8	2	2	1	1	1	1	0	0	0	0	0	0	0	0	0	P13639|EF2_HUMAN	Carbamylation	G1:Carbamylation:140.19	PEAKS DB
Q(-17.03)EPERN(+.98)EC(+71.04)FLSHKDDSPDLPK	54.46	2538.13	21	2.6	635.542	63.24	12536000		2377000	20515000	22405000	27864000										5	F5:21278	20180414_Joel_PooledBio_L_DDA_2.raw	12	2	0	1	2	3	4	0	0	0	0	0	0	0	0	0		Pyro-glu from Q; Deamidation (NQ); Propionamide	Q1:Pyro-glu from Q:1000.00;N6:Deamidation (NQ):1000.00;C8:Propionamide:1000.00	PEAKS PTM
MVIPGGIDVHTHFQMPYK	54.43	2069.02	18	1.9	518.264	87.28	38065000	38962000	39835000	4719900	2146500	1991600										1	F1:33433	20180414_Joel_PooledBio_C_DDA_1_180419144147.raw	12	3	2	3	2	1	1	0	0	0	0	0	0	0	0	0	Q14195|DPYL3_HUMAN			PEAKS DB
IPSAVGYQPTLATDMGTMQER	54.4	2265.08	21	1.5	756.034	78.86	22136000	26359000	27244000	4344000	4040900	3992800										2	F2:30812	20180414_Joel_PooledBio_C_DDA_2.raw	12	2	2	2	2	2	2	0	0	0	0	0	0	0	0	0	P06576|ATPB_HUMAN			PEAKS DB
TIAEC(+71.04)LADELINAAK	54.4	1644.84	15	0.2	549.287	109.77	10046000	9466600	10053000	4263300	3951900	3893200										2	F2:44256	20180414_Joel_PooledBio_C_DDA_2.raw	12	2	2	2	2	2	2	0	0	0	0	0	0	0	0	0	M0R0F0|M0R0F0_HUMAN:P46782|RS5_HUMAN	Propionamide	C5:Propionamide:1000.00	PEAKS DB
M(+42.01)DTEGFGELLQQAEQLAAETEGISELPHVER	54.38	3468.64	31	-1.2	1157.22	135.52	368990	1049000	1013300													1	F1:53875	20180414_Joel_PooledBio_C_DDA_1_180419144147.raw	3	1	1	1	0	0	0	0	0	0	0	0	0	0	0	0	Q8N1F7|NUP93_HUMAN	Acetylation (Protein N-term)	M1:Acetylation (Protein N-term):1000.00	PEAKS PTM
DASIVGFFDDSFSEAHSEFLK	54.38	2347.06	21	0.7	783.363	118.51	23321000	26804000	26761000	17298000	13567000	13777000	3994400	3977900	4176500	6604500	6401300	6665400	4800600	7911000	4358200	1	F1:46956	20180414_Joel_PooledBio_C_DDA_1_180419144147.raw	30	2	2	2	2	2	2	2	2	2	2	2	2	2	2	2	P30101|PDIA3_HUMAN			PEAKS DB
V(+43.01)THAVVTVPAYFNDAQR	54.38	1929.97	17	1	644.331	86.1	6229500	4983300	4896800	7148300	6023300	6042800										5	F5:31534	20180414_Joel_PooledBio_L_DDA_2.raw	12	2	2	2	2	2	2	0	0	0	0	0	0	0	0	0	P11021|GRP78_HUMAN	Carbamylation	V1:Carbamylation:1000.00	PEAKS DB
AFYYPEEAGLAFGGPGSSR	54.36	1974.91	19	-0.9	988.462	87.42		5573900	5891000	5493600	3385300	3419000	321980	254780		232890			551150	455250	460950	5	F5:32106	20180414_Joel_PooledBio_L_DDA_2.raw	15	0	1	1	2	1	1	1	1	0	1	0	0	2	2	2	P09172|DOPO_HUMAN			PEAKS DB
DYPVVSIEDPFDQDDWGAWQK	54.35	2509.11	21	-1.1	1255.56	111.21	17799000	20081000	18725000	6225200	6050200	5629400										1	F1:43855	20180414_Joel_PooledBio_C_DDA_1_180419144147.raw	13	2	2	2	2	3	2	0	0	0	0	0	0	0	0	0	P06733|ENOA_HUMAN			PEAKS DB
Q(-17.03)AVEQQIQSHR	54.35	1305.64	11	-0.3	653.828	48.1	6841400	6751900	6310600	3802200		3761200										2	F2:15517	20180414_Joel_PooledBio_C_DDA_2.raw	5	1	1	1	1	0	1	0	0	0	0	0	0	0	0	0	P33176|KINH_HUMAN	Pyro-glu from Q	Q1:Pyro-glu from Q:1000.00	PEAKS PTM
FQSSAVM(+15.99)ALQEAC(+71.04)EAYLVGLFEDTNLC(+71.04)AIHAK	54.34	3629.72	32	0.2	908.438	127.75				44042000	36879000	35703000										5	F5:47612	20180414_Joel_PooledBio_L_DDA_2.raw	9	0	0	0	3	3	3	0	0	0	0	0	0	0	0	0	P68431|H31_HUMAN	Oxidation (M); Propionamide	M7:Oxidation (M):1000.00;C13:Propionamide:1000.00;C27:Propionamide:1000.00	PEAKS DB
G(+42.01)DKPIWEQIGSSFIQHYYQLFDNDR	54.34	3097.46	25	0.9	1033.49	135.08				0	670000	756860										5	F5:49944	20180414_Joel_PooledBio_L_DDA_2.raw	2	0	0	0	0	1	1	0	0	0	0	0	0	0	0	0	P61970|NTF2_HUMAN	Acetylation (Protein N-term)	G1:Acetylation (Protein N-term):1000.00	PEAKS PTM
EAYMGNVLQGGEGQAPTR	54.32	1876.87	18	-3.5	939.441	63.31		1840800	1931900													2	F2:23228	20180414_Joel_PooledBio_C_DDA_2.raw	2	0	1	1	0	0	0	0	0	0	0	0	0	0	0	0	P24752|THIL_HUMAN			PEAKS DB
G(+43.01)EAAAERPGEAAVASSPSK	54.31	1826.88	19	-1.6	914.444	49.07	9069000	7029300	7366600	3701000	2861600	2882500	5922000	6344200	6396800	6119800	5914600	5775400	4913200	9694800	4895000	8	F8:11757	20180414_Joel_PooledBio_TYR_10_1_DDA_2.raw	24	1	1	1	1	1	1	2	2	2	2	2	2	2	2	2	P29966|MARCS_HUMAN	Carbamylation	G1:Carbamylation:184.97	PEAKS DB
IITHPNFNGNTLDNDIMLIK(+14.02)LSSPATLNSR	54.3	3322.73	30	1.3	831.692	100.77	3249300	0	0	3179700	3607300	3339000										5	F5:37732	20180414_Joel_PooledBio_L_DDA_2.raw	4	1	0	0	1	1	1	0	0	0	0	0	0	0	0	0		Methylation(KR)	K20:Methylation(KR):62.68	PEAKS PTM
GEETPVIVGSALC(+71.04)ALEGR	54.3	1870.95	18	1.2	936.481	101.31	5863800	6169700	5004500	1042700	1296700	1201800										2	F2:40668	20180414_Joel_PooledBio_C_DDA_2.raw	7	1	2	1	1	1	1	0	0	0	0	0	0	0	0	0	P49411|EFTU_HUMAN	Propionamide	C13:Propionamide:1000.00	PEAKS DB
TATDEAYKDPSNLQGK	54.3	1736.82	16	-1.8	869.417	48.73	6459700	9317200	9637300	1043800	4771200	4620800										1	F1:14264	20180414_Joel_PooledBio_C_DDA_1_180419144147.raw	11	2	2	2	1	2	2	0	0	0	0	0	0	0	0	0	Q13813|SPTN1_HUMAN:A0A0D9SF54|A0A0D9SF54_HUMAN			PEAKS DB
VTIAQGGVLPNIQAVLLPK	54.29	1930.16	19	0	644.394	109.97	1240200000	1308500000	1302800000	198710000	177280000	180630000				469670			3489900	584340		1	F1:43283	20180414_Joel_PooledBio_C_DDA_1_180419144147.raw	24	3	4	3	2	4	4	0	0	0	1	0	0	2	1	0	Q6FI13|H2A2A_HUMAN:Q8IUE6|H2A2B_HUMAN			PEAKS DB
DFNHINVELSLLGK	54.29	1597.85	14	0.1	799.931	91.46	5533500	5257500	5259900	3085800	2534600	2555400										2	F2:36358	20180414_Joel_PooledBio_C_DDA_2.raw	12	2	2	2	2	2	2	0	0	0	0	0	0	0	0	0	P32969|RL9_HUMAN			PEAKS DB
DNTIEHLLPLFLAQLK	54.28	1864.05	16	0.3	622.356	130.11	3502000	1497000	1694000	1214500	636980	594000										1	F1:51763	20180414_Joel_PooledBio_C_DDA_1_180419144147.raw	10	2	2	2	2	1	1	0	0	0	0	0	0	0	0	0	P30153|2AAA_HUMAN			PEAKS DB
YPIEHGIVTNWDDMEK	54.28	1945.89	16	-3	973.948	82	12270000	11904000	2731200	2870600		3038800										1	F1:30983	20180414_Joel_PooledBio_C_DDA_1_180419144147.raw	9	2	2	1	2	0	2	0	0	0	0	0	0	0	0	0	P60709|ACTB_HUMAN:P63261|ACTG_HUMAN			PEAKS DB
TFHIFYQLLSGAGEHLK	54.28	1960.02	17	1	491.013	102.33	3353100	2196300	2087000	2026900	1520400	1610100										1	F1:39950	20180414_Joel_PooledBio_C_DDA_1_180419144147.raw	11	2	2	1	2	2	2	0	0	0	0	0	0	0	0	0	P35580|MYH10_HUMAN			PEAKS DB
Q(-17.03)VLLSAAEAAEVILR	54.27	1564.88	15	0.3	783.449	134.85	4148800	8035900	8488300	4169300	2647900	2630700	226190	189410		2040600	2208500	2204400	737700	969100	1019100	15	F15:38272	20180414_Joel_PooledBio_TYR_2_1_DDA_3.raw	20	1	1	1	1	1	1	1	1	0	3	2	2	1	2	2	P78371|TCPB_HUMAN	Pyro-glu from Q	Q1:Pyro-glu from Q:1000.00	PEAKS PTM
KPLVLC(+71.04)GDLNVAHEEIDLR	54.26	2204.16	19	0.5	735.728	84.56	4738100	2876800	3649500	729290												1	F1:32160	20180414_Joel_PooledBio_C_DDA_1_180419144147.raw	5	2	1	1	1	0	0	0	0	0	0	0	0	0	0	0	P27695|APEX1_HUMAN	Propionamide	C6:Propionamide:1000.00	PEAKS DB
YQVFFFGTHETAFLGPK	54.23	1987.98	17	4.7	663.671	101.73	4814800	5615200	6061600	1720700	565220	593130							230510			1	F1:39739	20180414_Joel_PooledBio_C_DDA_1_180419144147.raw	9	1	2	1	2	1	1	0	0	0	0	0	0	1	0	0	P51858|HDGF_HUMAN			PEAKS DB
DGDDVIIIGVFK	54.23	1289.69	12	0.4	645.851	101.03	3040500	2131300	2626100	4046100	4536900	4424600	1205200	1199600	1203700	1076200	1226300	1237400	1189200	1776500	1563600	9	F9:32633	20180414_Joel_PooledBio_TYR_10_1_DDA_3.raw	15	1	1	1	1	1	1	1	1	1	1	1	1	1	1	1	P13667|PDIA4_HUMAN			PEAKS DB
KFNALFAQGNYSEAAK	54.22	1757.87	16	-1.1	879.943	72.03	8134200	6466200	9385800	4842900	4751400	4959000										1	F1:26193	20180414_Joel_PooledBio_C_DDA_1_180419144147.raw	10	2	1	2	1	2	2	0	0	0	0	0	0	0	0	0	Q00610|CLH1_HUMAN:A0A087WVQ6|A0A087WVQ6_HUMAN			PEAKS DB
FDGALNVDLTEFQTNLVPYPR	54.22	2408.2	21	-0.1	803.741	110.3	97811000	108630000	105270000	77167000	61487000	59114000				1447600			3145000	299810		1	F1:43439	20180414_Joel_PooledBio_C_DDA_1_180419144147.raw	25	3	3	3	3	5	3	0	0	0	2	0	0	2	1	0	Q9BQE3|TBA1C_HUMAN:F5H5D3|F5H5D3_HUMAN:Q13748|TBA3C_HUMAN:P68366|TBA4A_HUMAN			PEAKS DB
M(+42.01)EALILEPSLYTVK	54.21	1647.88	14	3.4	824.95	120.8	1291900		1931500													1	F1:47918	20180414_Joel_PooledBio_C_DDA_1_180419144147.raw	2	1	0	1	0	0	0	0	0	0	0	0	0	0	0	0	F8VVA7|F8VVA7_HUMAN:P61923|COPZ1_HUMAN	Acetylation (Protein N-term)	M1:Acetylation (Protein N-term):1000.00	PEAKS PTM
DFTVSAMHGDMDQK	54.2	1580.66	14	-3.2	791.335	61.07	23885000	18672000	19794000	3700900	3685700	3471900										3	F3:21845	20180414_Joel_PooledBio_C_DDA_3.raw	12	2	2	2	2	2	2	0	0	0	0	0	0	0	0	0	P60842|IF4A1_HUMAN			PEAKS DB
TPSSDVLVFDYTK	54.19	1470.72	13	2.3	736.371	84.25	13344000			5533300			775010	719480	661940							1	F1:32077	20180414_Joel_PooledBio_C_DDA_1_180419144147.raw	5	1	0	0	1	0	0	1	1	1	0	0	0	0	0	0	Q09028|RBBP4_HUMAN:E9PC52|E9PC52_HUMAN:Q16576|RBBP7_HUMAN			PEAKS DB
M(+42.01)EAVLNELVSVEDLLK	54.19	1842.96	16	-0.6	922.489	136.24	741680	3023000	3488600	148140	166000	131140										5	F5:50427	20180414_Joel_PooledBio_L_DDA_2.raw	8	1	2	2	1	1	1	0	0	0	0	0	0	0	0	0	Q9Y3D6|FIS1_HUMAN	Acetylation (Protein N-term)	M1:Acetylation (Protein N-term):1000.00	PEAKS PTM
G(+43.01)NFGGSFAGSFGGAGGHAPGVAR	54.19	2076.95	23	-2.3	1039.48	81.79	1562500	1618300	1551500	518670												1	F1:30916	20180414_Joel_PooledBio_C_DDA_1_180419144147.raw	6	1	2	2	1	0	0	0	0	0	0	0	0	0	0	0	P52272|HNRPM_HUMAN	Carbamylation	G1:Carbamylation:1000.00	PEAKS DB
V(+43.01)ETGVLKPGMVVTFAPVNVTTEVK	54.19	2557.38	24	-0.4	853.468	105.48	17338000	15017000	16458000	5694200	3839100	3830600										1	F1:41398	20180414_Joel_PooledBio_C_DDA_1_180419144147.raw	12	2	2	2	2	2	2	0	0	0	0	0	0	0	0	0	P68104|EF1A1_HUMAN:Q5VTE0|EF1A3_HUMAN	Carbamylation	V1:Carbamylation:72.73	PEAKS DB
TSAEAPSHHLQQQQQQQR	54.17	2101	18	-0.6	701.342	36.69	4104100	3976600	3641700	168420		140590										1	F1:8120	20180414_Joel_PooledBio_C_DDA_1_180419144147.raw	8	2	2	2	1	0	1	0	0	0	0	0	0	0	0	0	Q92609|TBCD5_HUMAN:C9J3F6|C9J3F6_HUMAN			PEAKS DB
DRDYSDHPSGGSYR	54.17	1610.67	14	-0.1	403.675	39.28	38815000	17791000	18785000	3201000	2612300	2688100	542250			774650	773480				507260	1	F1:9351	20180414_Joel_PooledBio_C_DDA_1_180419144147.raw	13	3	1	1	2	1	1	1	0	0	1	1	0	0	0	1	P38159|RBMX_HUMAN:Q96E39|RMXL1_HUMAN			PEAKS DB
A(+43.01)DMVIEAVFEDLSLK	54.16	1721.85	15	0.3	861.935	136.1	87939	148340	93699	75175	78988	84671										3	F3:54606	20180414_Joel_PooledBio_C_DDA_3.raw	6	1	1	1	1	1	1	0	0	0	0	0	0	0	0	0	P40939|ECHA_HUMAN	Carbamylation	A1:Carbamylation:165.65	PEAKS DB
AGKPVIC(+71.04)ATQMLESMIK	54.15	1889.98	17	-0.3	631	100.49	15823000	19861000	21160000	3302600	2901100	2972700										3	F3:40081	20180414_Joel_PooledBio_C_DDA_3.raw	11	1	2	2	2	2	2	0	0	0	0	0	0	0	0	0	P14618|KPYM_HUMAN	Propionamide	C7:Propionamide:1000.00	PEAKS DB
AEQINQAAGEASAVLAK	54.14	1669.86	17	-0.7	835.938	72.9	8214200	5702200	5417400	2768800	2420600	2432700										1	F1:26695	20180414_Joel_PooledBio_C_DDA_1_180419144147.raw	6	1	1	1	1	1	1	0	0	0	0	0	0	0	0	0	Q9UJZ1|STML2_HUMAN			PEAKS DB
VPTANVSVVDLTC(+71.04)R	54.12	1543.8	14	-3	772.906	72.1	147880000	163930000	159400000	64656000	65852000	66072000										3	F3:27289	20180414_Joel_PooledBio_C_DDA_3.raw	13	2	3	2	2	2	2	0	0	0	0	0	0	0	0	0	P04406|G3P_HUMAN	Propionamide	C13:Propionamide:1000.00	PEAKS DB
Q(-17.03)HEADADLINAGK	54.12	1363.64	13	1.1	682.826	58.91	2010700	0	0													1	F1:19599	20180414_Joel_PooledBio_C_DDA_1_180419144147.raw	1	1	0	0	0	0	0	0	0	0	0	0	0	0	0	0	P55809|SCOT1_HUMAN	Pyro-glu from Q	Q1:Pyro-glu from Q:1000.00	PEAKS PTM
IDASKNEEDEGHSN(+.98)SSPR	54.09	1971.84	18	0.7	493.968	28.38	6020400	4199400	4252500	3437700	3697200	3775300										3	F3:5439	20180414_Joel_PooledBio_C_DDA_3.raw	20	3	3	3	4	4	3	0	0	0	0	0	0	0	0	0	Q14103|HNRPD_HUMAN	Deamidation (NQ)	N14:Deamidation (NQ):99.62	PEAKS DB
TFAPEEISAM(+15.99)VLTK	54.09	1551.79	14	-0.1	776.9	87.39				17320000	15982000	15378000	7819700	7058600	6741800	10051000	9946700	9162300	7665500	13611000	7246500	15	F15:27214	20180414_Joel_PooledBio_TYR_2_1_DDA_3.raw	46	0	0	0	4	3	3	4	4	4	4	4	4	4	4	4	P11021|GRP78_HUMAN	Oxidation (M)	M10:Oxidation (M):1000.00	PEAKS DB
Q(-17.03)LTVQMMQNPQILAALQER	54.08	2194.12	19	1.5	1098.07	111.03	1065700	1361600	646050													1	F1:43721	20180414_Joel_PooledBio_C_DDA_1_180419144147.raw	5	2	2	1	0	0	0	0	0	0	0	0	0	0	0	0	F5H4R6|F5H4R6_HUMAN:H0YIV4|H0YIV4_HUMAN:P55209|NP1L1_HUMAN:F8VY35|F8VY35_HUMAN	Pyro-glu from Q	Q1:Pyro-glu from Q:1000.00	PEAKS PTM
APGTPHSHTKPYVR	54.08	1546.8	14	0.4	387.707	27.41	23408000	14267000	13886000	2901300	2658400	1460100										2	F2:5271	20180414_Joel_PooledBio_C_DDA_2.raw	13	3	3	2	2	2	1	0	0	0	0	0	0	0	0	0	Q07020|RL18_HUMAN:J3QQ67|J3QQ67_HUMAN			PEAKS DB
GADFLVTEVEN(+.98)GGSLGSK	54.07	1779.85	18	-0.6	890.933	84.07	45044000	44465000	44436000	25389000	23145000	22923000	1528500	1407600	1312800	2007300	1804400	1846200	1671600	1734000	1393000	7	F7:26632	20180414_Joel_PooledBio_TYR_10_1_DDA_1.raw	27	3	3	3	2	2	2	1	1	1	2	2	2	1	1	1	P14618|KPYM_HUMAN	Deamidation (NQ)	N11:Deamidation (NQ):1000.00	PEAKS DB
EAHQLFLEPEVLDPESVELK	54.07	2321.18	20	0.5	774.734	99.71	4880200	5643700	6438800		1170200											1	F1:38834	20180414_Joel_PooledBio_C_DDA_1_180419144147.raw	4	1	1	1	0	1	0	0	0	0	0	0	0	0	0	0	P39748|FEN1_HUMAN			PEAKS DB
SPAGLQVLNDYLADK	54.06	1602.83	15	0.1	802.42	96.39	14030000	10627000	11027000	2765300	2292900	2333500										1	F1:37472	20180414_Joel_PooledBio_C_DDA_1_180419144147.raw	7	1	1	2	1	1	1	0	0	0	0	0	0	0	0	0	P24534|EF1B_HUMAN			PEAKS DB
LIVDHNIADYMTAK	54.06	1602.81	14	-0.1	802.411	81.45	2358200	1679000	1616200		701680	1277100										1	F1:30731	20180414_Joel_PooledBio_C_DDA_1_180419144147.raw	6	1	1	1	0	1	2	0	0	0	0	0	0	0	0	0	Q6P2Q9|PRP8_HUMAN			PEAKS DB
MGLVDQLVEPLGPGLKPPEER	54.05	2273.21	21	-1.1	758.743	98.68	4528900	4321700	5059500	868640	721820	646650										1	F1:38462	20180414_Joel_PooledBio_C_DDA_1_180419144147.raw	6	1	1	1	1	1	1	0	0	0	0	0	0	0	0	0	P40939|ECHA_HUMAN			PEAKS DB
ALESPERPFLAILGGAK	54.05	1767.99	17	0.3	885.002	93.99	34451000	34910000	33264000	7258100	8801300	9056000	1137100	965700	740060	2490500	2282800	1866900	849410	1149700	694510	2	F2:37482	20180414_Joel_PooledBio_C_DDA_2.raw	23	2	2	2	2	2	2	1	1	1	2	2	1	1	1	1	P00558|PGK1_HUMAN			PEAKS DB
V(+43.01)ETGILRPGMVVTFAPVNITTEVK	54.04	2613.42	24	0.4	872.148	113.21	2561900	1524700	1709700	763390	415590	443820										1	F1:44676	20180414_Joel_PooledBio_C_DDA_1_180419144147.raw	7	2	1	1	1	1	1	0	0	0	0	0	0	0	0	0	Q05639|EF1A2_HUMAN	Carbamylation	V1:Carbamylation:103.49	PEAKS DB
LVTSPC(+71.04)C(+71.04)IVTSTYGWTANMER	54.04	2473.14	21	0.6	825.389	93.84	8680700	10679000	10430000	1665800	3048000	2497800										2	F2:37375	20180414_Joel_PooledBio_C_DDA_2.raw	11	2	2	2	1	2	2	0	0	0	0	0	0	0	0	0	P07900|HS90A_HUMAN	Propionamide	C6:Propionamide:1000.00;C7:Propionamide:1000.00	PEAKS DB
G(+43.01)LDTVVALLADVVLQPR	54.04	1821.04	17	-0.8	911.524	137.2		70655	81352													3	F3:55011	20180414_Joel_PooledBio_C_DDA_3.raw	2	0	1	1	0	0	0	0	0	0	0	0	0	0	0	0	Q10713|MPPA_HUMAN	Carbamylation	G1:Carbamylation:1000.00	PEAKS DB
AN(+.98)GTTVHVGIHPSK	54.02	1417.73	14	-2.1	709.871	39.88	32932000	25792000	35412000	13444000	15470000	15101000										2	F2:11263	20180414_Joel_PooledBio_C_DDA_2.raw	21	4	3	4	4	3	3	0	0	0	0	0	0	0	0	0	P61254|RL26_HUMAN:Q9UNX3|RL26L_HUMAN:E5RIT6|E5RIT6_HUMAN	Deamidation (NQ)	N2:Deamidation (NQ):1000.00	PEAKS DB
GLIAAIC(+71.04)AGPTALLAHEIGFGSK	54	2280.23	23	-0.3	761.084	115.88	7753000	8659000	8269900													1	F1:45831	20180414_Joel_PooledBio_C_DDA_1_180419144147.raw	6	2	2	2	0	0	0	0	0	0	0	0	0	0	0	0	Q99497|PARK7_HUMAN	Propionamide	C7:Propionamide:1000.00	PEAKS DB
NAQMAQSPILLLGGAASTLLQNR	53.99	2366.27	23	-0.5	789.765	124.76	735830	696440	722010													1	F1:49595	20180414_Joel_PooledBio_C_DDA_1_180419144147.raw	3	1	1	1	0	0	0	0	0	0	0	0	0	0	0	0	A1L0T0|ILVBL_HUMAN:M0R026|M0R026_HUMAN			PEAKS DB
TVWDWELMNDIKPIWQRPSK	53.98	2541.28	20	0.3	636.328	106.2	5522800	4076500	4521300	7598400	5542300	5495200										5	F5:40015	20180414_Joel_PooledBio_L_DDA_2.raw	13	2	2	2	2	3	2	0	0	0	0	0	0	0	0	0	P14625|ENPL_HUMAN			PEAKS DB
KIQALQQQADEAEDR	53.97	1741.86	15	-2.1	581.626	47.13	15174000	14508000	13950000	6223000	9400900	9252300										3	F3:14635	20180414_Joel_PooledBio_C_DDA_3.raw	12	2	2	2	2	2	2	0	0	0	0	0	0	0	0	0	P67936|TPM4_HUMAN			PEAKS DB
KVENEDMNKDQILLEK	53.96	1944.98	16	0.5	649.335	60.15	6271600															1	F1:20241	20180414_Joel_PooledBio_C_DDA_1_180419144147.raw	1	1	0	0	0	0	0	0	0	0	0	0	0	0	0	0	Q15019|SEPT2_HUMAN			PEAKS DB
DPEEIEKEEQAAAEK	53.94	1714.79	15	-1.2	858.401	58.09	5107100	7593300	11012000		1770800	3494500										1	F1:19225	20180414_Joel_PooledBio_C_DDA_1_180419144147.raw	7	1	1	2	0	1	2	0	0	0	0	0	0	0	0	0	C9J9K3|C9J9K3_HUMAN:P08865|RSSA_HUMAN:A0A0C4DG17|A0A0C4DG17_HUMAN			PEAKS DB
LHFFMPGFAPLTSR	53.94	1619.83	14	1.4	540.951	104.14	256030000	281960000	289810000	67326000	66298000	66281000							766080			1	F1:40774	20180414_Joel_PooledBio_C_DDA_1_180419144147.raw	15	2	2	2	2	3	3	0	0	0	0	0	0	1	0	0	P07437|TBB5_HUMAN:P68371|TBB4B_HUMAN:Q9BVA1|TBB2B_HUMAN:Q13885|TBB2A_HUMAN:P04350|TBB4A_HUMAN:Q9BUF5|TBB6_HUMAN:Q3ZCM7|TBB8_HUMAN			PEAKS DB
WLPAGDALLQMITIHLPSPVTAQK	53.93	2599.42	24	-0.2	867.48	133.6	34947000	24851000	25601000	10680000	8051800	7796700										1	F1:53171	20180414_Joel_PooledBio_C_DDA_1_180419144147.raw	16	3	3	3	3	2	2	0	0	0	0	0	0	0	0	0	P13639|EF2_HUMAN			PEAKS DB
LMEPIYLVEIQC(+71.04)PEQVVGGIYGVLNR	53.93	3002.56	26	0.5	1001.86	126.6	14079000	9441700	9389900	4198100	3185000	2981800										3	F3:51058	20180414_Joel_PooledBio_C_DDA_3.raw	7	2	1	1	1	1	1	0	0	0	0	0	0	0	0	0	P13639|EF2_HUMAN	Propionamide	C12:Propionamide:1000.00	PEAKS DB
DHASIQMNVAEVDK	53.93	1555.73	14	-3.5	778.87	57.97	8705900	4592000	5281800	2518300												3	F3:20326	20180414_Joel_PooledBio_C_DDA_3.raw	6	2	1	1	2	0	0	0	0	0	0	0	0	0	0	0	Q8WVC2|Q8WVC2_HUMAN:P63220|RS21_HUMAN			PEAKS DB
TTGFGMIYDSLDYAK	53.92	1680.77	15	0.8	841.393	94.31	18824000	24933000	23888000	3611000	4595500	4610500										3	F3:37391	20180414_Joel_PooledBio_C_DDA_3.raw	7	2	1	1	1	1	1	0	0	0	0	0	0	0	0	0	E7ETK0|E7ETK0_HUMAN:A0A087WUS0|A0A087WUS0_HUMAN:P62847|RS24_HUMAN			PEAKS DB
AGAAPYVQAFDSLLAGPVAEYLK	53.92	2350.22	23	-2.5	784.412	132.9	6029400	3464600	3740000	3774200	2398700	2290100										1	F1:52850	20180414_Joel_PooledBio_C_DDA_1_180419144147.raw	12	2	2	2	2	2	2	0	0	0	0	0	0	0	0	0	Q01518|CAP1_HUMAN			PEAKS DB
KQPPVSPGTALVGSQK	53.92	1592.89	16	-0.4	531.97	47.74	64786000	76340000	72503000	5447900	5672500	6019400										2	F2:15289	20180414_Joel_PooledBio_C_DDA_2.raw	12	2	2	2	2	2	2	0	0	0	0	0	0	0	0	0	P17096|HMGA1_HUMAN			PEAKS DB
HTFSGVASVES(+79.97)SSGEAFHVGK	53.91	2198.96	21	-0.9	733.994	67.96		20158000			10320000											2	F2:25562	20180414_Joel_PooledBio_C_DDA_2.raw	2	0	1	0	0	1	0	0	0	0	0	0	0	0	0	0		Phosphorylation (STY)	S11:Phosphorylation (STY):14.02	PEAKS PTM
GVTHTVPIYEGYALPHAILR	53.91	2206.19	20	0.3	736.404	82.94	19448000	6916400	7526000	3235900						1422300	1141500	465740				3	F3:32362	20180414_Joel_PooledBio_C_DDA_3.raw	11	2	1	1	2	0	0	0	0	0	2	2	1	0	0	0	P60709|ACTB_HUMAN:P63261|ACTG_HUMAN			PEAKS DB
KDC(+71.04)EVVMMIGLPGAGK	53.9	1717.86	16	0.8	859.936	82.48		6771300	22978000		603330	1618900										3	F3:32142	20180414_Joel_PooledBio_C_DDA_3.raw	6	0	1	2	0	1	2	0	0	0	0	0	0	0	0	0	Q00839|HNRPU_HUMAN	Propionamide	C3:Propionamide:1000.00	PEAKS DB
E(+43.01)FADSLGIPFLETSAK	53.9	1766.87	16	-0.2	884.443	117.82	1040700	971630		559320	0	467380	376550		408090	555970	583890	668430	357270	931620	349040	14	F14:38945	20180414_Joel_PooledBio_TYR_2_1_DDA_2.raw	13	1	1	0	1	0	2	1	0	1	1	1	1	1	1	1	P62820|RAB1A_HUMAN:Q9H0U4|RAB1B_HUMAN	Carbamylation	E1:Carbamylation:110.25	PEAKS DB
EAIVTSEELGQDLEHVEVLQK	53.9	2365.2	21	0.7	789.408	95.51	6592800	5561200	6345700		1054100	1079600										1	F1:37070	20180414_Joel_PooledBio_C_DDA_1_180419144147.raw	6	1	1	2	0	1	1	0	0	0	0	0	0	0	0	0	Q13813|SPTN1_HUMAN:A0A0D9SF54|A0A0D9SF54_HUMAN			PEAKS DB
L(+43.01)VLEQVVTSIASVADTAEEK	53.89	2144.12	20	-0.6	1073.07	136.38	301280	173150	190610	174280	65374	56906										1	F1:54240	20180414_Joel_PooledBio_C_DDA_1_180419144147.raw	10	2	2	1	2	1	2	0	0	0	0	0	0	0	0	0	O00410|IPO5_HUMAN	Carbamylation	L1:Carbamylation:117.77	PEAKS DB
IIPGFMC(+71.04)QGGDFTR	53.88	1611.75	14	-0.7	806.884	86.08	123070000	133530000	133640000	10246000	10437000	10197000										1	F1:32883	20180414_Joel_PooledBio_C_DDA_1_180419144147.raw	9	2	2	2	1	1	1	0	0	0	0	0	0	0	0	0	P62937|PPIA_HUMAN	Propionamide	C7:Propionamide:1000.00	PEAKS DB
LPIGDVATQYFADR	53.87	1564.79	14	1.4	783.403	86.39	19146000	19269000	20147000	6699200	6630000	6592000										2	F2:34205	20180414_Joel_PooledBio_C_DDA_2.raw	6	1	1	1	1	1	1	0	0	0	0	0	0	0	0	0	Q99832|TCPH_HUMAN			PEAKS DB
Q(-17.03)AADMILLDDNFASIVTGVEEGR	53.85	2446.17	23	2.2	816.399	135.35		604780	855270		248170	180680							40763			13	F13:38934	20180414_Joel_PooledBio_TYR_2_1_DDA_1.raw	5	0	1	1	0	1	1	0	0	0	0	0	0	1	0	0	P05023|AT1A1_HUMAN:P13637|AT1A3_HUMAN:A0A0A0MT26|A0A0A0MT26_HUMAN	Pyro-glu from Q	Q1:Pyro-glu from Q:1000.00	PEAKS PTM
TVSLGAGAKDELHIVEAEAMNYEGSPIK	53.85	2928.45	28	1	733.121	95.38	11240000	9415000	9518800	7175700	3631900	3366500				291040	154750		1764100	201150	169770	2	F2:38095	20180414_Joel_PooledBio_C_DDA_2.raw	18	2	2	2	2	2	2	0	0	0	1	1	0	2	1	1	P06748|NPM_HUMAN			PEAKS DB
LIEGLSHEVIVSAAC(+71.04)GR	53.85	1823.96	17	0.3	912.986	73.85	811610	1136700	5743100	1289100	593070	0										2	F2:28386	20180414_Joel_PooledBio_C_DDA_2.raw	6	1	1	2	1	1	0	0	0	0	0	0	0	0	0	0	Q9P258|RCC2_HUMAN	Propionamide	C15:Propionamide:1000.00	PEAKS DB
VHGPGIQSGTTNKPNK	53.84	1633.85	16	-0.5	545.625	30.15	46183000	12613000	13395000	9482000	8445800	8392600										3	F3:6223	20180414_Joel_PooledBio_C_DDA_3.raw	18	3	3	3	3	3	3	0	0	0	0	0	0	0	0	0	P21333|FLNA_HUMAN			PEAKS DB
RKEEEEEEDDDDDSKEPK	53.84	2220.91	18	1.4	556.237	24.73	12742000	6127300	9863500													2	F2:4397	20180414_Joel_PooledBio_C_DDA_2.raw	8	3	2	3	0	0	0	0	0	0	0	0	0	0	0	0	F5GWX5|F5GWX5_HUMAN:Q14839|CHD4_HUMAN:A0A0C4DGG9|A0A0C4DGG9_HUMAN			PEAKS DB
EAATLEVERPLPM(+15.99)EVEK	53.84	1955.99	17	0.2	653.003	64.56							3655700	3832600	4000600	6629600	6602600	6014700	3741100	6909000	4360800	12	F12:19864	20180414_Joel_PooledBio_TYR_1_1_DDA_3.raw	14	0	0	0	0	0	0	1	1	1	2	2	2	1	2	2	P51858|HDGF_HUMAN	Oxidation (M)	M13:Oxidation (M):1000.00	PEAKS DB
VVVAENFDEIVNNENK	53.84	1831.9	16	-1.2	916.954	81.6	11655000	12132000	12046000	7534200	6265500	5770600										1	F1:30807	20180414_Joel_PooledBio_C_DDA_1_180419144147.raw	6	1	1	1	1	1	1	0	0	0	0	0	0	0	0	0	P30101|PDIA3_HUMAN			PEAKS DB
M(+42.01)EEVVIAGMSGK	53.84	1291.62	12	0	646.815	97.51	6465100	6995600	7462300	899060	690680	674770										2	F2:38992	20180414_Joel_PooledBio_C_DDA_2.raw	6	1	1	1	1	1	1	0	0	0	0	0	0	0	0	0	P49327|FAS_HUMAN	Acetylation (Protein N-term)	M1:Acetylation (Protein N-term):1000.00	PEAKS PTM
GPDGLTAFEATDNQAIK	53.82	1746.84	17	-2.4	874.426	72.55	10079000	10962000	10843000	2717000	3291400	3196600										3	F3:27562	20180414_Joel_PooledBio_C_DDA_3.raw	6	1	1	1	1	1	1	0	0	0	0	0	0	0	0	0	P58546|MTPN_HUMAN			PEAKS DB
VDTVNHLADELINSGHSDAATIAEWK	53.82	2805.36	26	-0.4	936.126	101.82	5965100	5044500	5128800	401370												1	F1:39797	20180414_Joel_PooledBio_C_DDA_1_180419144147.raw	7	2	2	2	1	0	0	0	0	0	0	0	0	0	0	0	Q01082|SPTB2_HUMAN			PEAKS DB
VDC(+71.04)TAHSDVC(+71.04)SAQGVR	53.82	1788.79	16	-0.6	895.401	43.69	3984700	0	0	1853000	7982400	10469000										4	F4:10881	20180414_Joel_PooledBio_L_DDA_1_180419171720.raw	6	1	0	0	1	2	2	0	0	0	0	0	0	0	0	0	Q8NBS9|TXND5_HUMAN	Propionamide	C3:Propionamide:1000.00;C10:Propionamide:1000.00	PEAKS DB
AEAGPEGVAPAPEGEK	53.81	1507.72	16	-1.1	754.864	44.11	16159000	18489000	18599000	15408000	16880000	16633000	2489200	2539000	2373000	3596800	3575700	3645200	2049800	4116300	1936800	12	F12:11129	20180414_Joel_PooledBio_TYR_1_1_DDA_3.raw	15	1	1	1	1	1	1	1	1	1	1	1	1	1	1	1	Q9Y4L1|HYOU1_HUMAN			PEAKS DB
FGYVDFESAEDLEK	53.79	1647.73	14	0.1	824.872	89.86	6675600	7185200	6488800	2645600	2742500	2814000	2685500	2689800	2523100	2697100	2855000	2701400	2568200	4443900	2723100	8	F8:28828	20180414_Joel_PooledBio_TYR_10_1_DDA_2.raw	15	1	1	1	1	1	1	1	1	1	1	1	1	1	1	1	P19338|NUCL_HUMAN			PEAKS DB
AVSGASAGDYSDAIETLLTAIAVIK	53.78	2435.28	25	-0.2	812.767	135.47	284490	1204800	1100500	0						0						2	F2:54447	20180414_Joel_PooledBio_C_DDA_2.raw	4	1	2	1	0	0	0	0	0	0	0	0	0	0	0	0	Q8N684|CPSF7_HUMAN:F5H669|F5H669_HUMAN			PEAKS DB
HQGVMVGMGQK	53.78	1170.56	11	-0.8	586.289	38.72	942310000	1139500000	1098100000	43698000	40226000	38919000										2	F2:10623	20180414_Joel_PooledBio_C_DDA_2.raw	14	2	3	2	3	2	2	0	0	0	0	0	0	0	0	0	P60709|ACTB_HUMAN:P63261|ACTG_HUMAN:P63267|ACTH_HUMAN:Q562R1|ACTBL_HUMAN			PEAKS DB
DWILPSDYDHAEAEAR	53.77	1886.84	16	0.6	629.956	82.67	31191000	23084000	23166000	6901300	7535200	7313800	2816800	3276700	2512800	4724100	4175100	4181800	4224400	6560000	3988700	15	F15:25541	20180414_Joel_PooledBio_TYR_2_1_DDA_3.raw	28	2	2	2	2	2	2	1	2	1	2	2	2	2	2	2	O43852|CALU_HUMAN			PEAKS DB
THINIVVIGHVDSGK	53.76	1587.87	15	2.4	530.3	69.43	91248000	42465000	44238000	52108000	47785000	43945000				7379900	3301700	2281900	7287900		2539000	1	F1:24942	20180414_Joel_PooledBio_C_DDA_1_180419144147.raw	53	7	7	7	5	12	5	0	0	0	3	2	3	1	0	1	P68104|EF1A1_HUMAN:Q5VTE0|EF1A3_HUMAN:Q05639|EF1A2_HUMAN			PEAKS DB
E(+43.01)C(+71.04)C(+71.04)HGDLLEC(+71.04)ADDRADLAK	53.76	2331.99	19	0.6	778.337	68.05				27393000	26103000	25652000										5	F5:23550	20180414_Joel_PooledBio_L_DDA_2.raw	4	0	0	0	2	1	1	0	0	0	0	0	0	0	0	0	A0A0C4DGB6|A0A0C4DGB6_HUMAN:P02768|ALBU_HUMAN	Carbamylation; Propionamide	E1:Carbamylation:214.32;C2:Propionamide:1000.00;C3:Propionamide:1000.00;C10:Propionamide:1000.00	PEAKS DB
GHN(+.98)GWVTQIATTPQFPDMILSASR	53.76	2627.28	24	-0.3	876.767	107.23	13785000	11630000	8133500	5414200	3857100	3707800										1	F1:42181	20180414_Joel_PooledBio_C_DDA_1_180419144147.raw	13	3	2	1	3	2	2	0	0	0	0	0	0	0	0	0	P63244|RACK1_HUMAN	Deamidation (NQ)	N3:Deamidation (NQ):33.54	PEAKS DB
AVMDHVSDSFLETNVPLLVLIEAAK	53.74	2710.43	25	0.5	904.483	131.62	2709200	2060100	2206700	647310	573900	517840										1	F1:52378	20180414_Joel_PooledBio_C_DDA_1_180419144147.raw	6	1	1	1	1	1	1	0	0	0	0	0	0	0	0	0	P35221|CTNA1_HUMAN			PEAKS DB
SLEGDLEDLKDQIAQLEASLAAAK	53.73	2527.3	24	0.3	843.442	132.9	6757000	14989000	14481000	1296700	4267900	4032800										2	F2:53508	20180414_Joel_PooledBio_C_DDA_2.raw	14	3	3	3	1	2	2	0	0	0	0	0	0	0	0	0	P20700|LMNB1_HUMAN			PEAKS DB
NIDNPALADIYTEHAHQVVVAK	53.73	2417.23	22	0.9	605.316	79.05	7961300	2195800	2251700	1760900												4	F4:27324	20180414_Joel_PooledBio_L_DDA_1_180419171720.raw	4	1	1	1	1	0	0	0	0	0	0	0	0	0	0	0	O75083|WDR1_HUMAN			PEAKS DB
D(+42.01)DDIAALVVDNGSGMC(+71.04)K	53.73	1834.81	17	-0.4	918.411	94.16	7042500	7162800	5852000	842300	497180											3	F3:37338	20180414_Joel_PooledBio_C_DDA_3.raw	7	1	2	2	1	1	0	0	0	0	0	0	0	0	0	0	P60709|ACTB_HUMAN	Acetylation (Protein N-term); Propionamide	D1:Acetylation (Protein N-term):1000.00;C16:Propionamide:1000.00	PEAKS PTM
SMTEAEQQQLIDDHFLFDKPVSPLLLASGMAR	53.71	3586.78	32	1.6	897.704	106.88	33677000	27667000	26648000	903970	2781700	2674000										2	F2:43059	20180414_Joel_PooledBio_C_DDA_2.raw	9	2	2	2	1	1	1	0	0	0	0	0	0	0	0	0	P12277|KCRB_HUMAN			PEAKS DB
AEEYEFLTPVEEAPK	53.71	1750.83	15	-0.6	876.422	86.16	45538000	46486000	45702000	9270200	9034700	9253800	7629800	7786300	7443500	9518900	9361400	8752800	8426800	14161000	7901500	15	F15:26796	20180414_Joel_PooledBio_TYR_2_1_DDA_3.raw	26	2	2	2	1	1	1	1	2	2	2	2	2	2	2	2	P52565|GDIR1_HUMAN:J3KTF8|J3KTF8_HUMAN:J3QQX2|J3QQX2_HUMAN			PEAKS DB
LVARPEPATGYTLEFR	53.7	1818.96	16	-0.7	607.328	71.8	65256000	60759000	61208000	18140000	17740000	17731000	3208500	3021200	2903200	4016200	3595300	3449700	3464900	3673700	2807700	3	F3:27198	20180414_Joel_PooledBio_C_DDA_3.raw	27	2	2	2	1	2	2	2	2	2	2	2	2	2	1	1	Q16658|FSCN1_HUMAN			PEAKS DB
H(+43.01)SQFIGYPITLFVEK	53.7	1820.95	15	1.5	911.482	112.19	9549000	7615900	8715700	3001200	2750800	2690600										1	F1:44297	20180414_Joel_PooledBio_C_DDA_1_180419144147.raw	8	2	1	2	1	1	1	0	0	0	0	0	0	0	0	0	P07900|HS90A_HUMAN:Q58FG0|HS905_HUMAN	Carbamylation	H1:Carbamylation:107.96	PEAKS DB
GEHSIVYLKPSYAFGSVGK	53.7	2038.05	19	-2.1	1020.03	78.5	4089900	5859100	5955300	2790900		1131900										1	F1:29332	20180414_Joel_PooledBio_C_DDA_1_180419144147.raw	9	2	2	2	2	0	1	0	0	0	0	0	0	0	0	0	Q02790|FKBP4_HUMAN			PEAKS DB
MGGMEGPFGGGMENMGR	53.7	1713.67	17	0.3	857.844	76.86	7558300	6644800	7072400													2	F2:29785	20180414_Joel_PooledBio_C_DDA_2.raw	3	1	1	1	0	0	0	0	0	0	0	0	0	0	0	0	P52272|HNRPM_HUMAN			PEAKS DB
PLFPHVLC(+71.04)HNC(+71.04)AVEFNFGQK	53.69	2441.18	20	-1.2	814.732	89.71	14647000	16002000	16381000	5252700	4369100	2766900										1	F1:34476	20180414_Joel_PooledBio_C_DDA_1_180419144147.raw	11	2	2	2	2	2	1	0	0	0	0	0	0	0	0	0	Q00839|HNRPU_HUMAN	Propionamide	C8:Propionamide:1000.00;C11:Propionamide:1000.00	PEAKS DB
LAQHITYVHQHSR	53.69	1588.82	13	-0.5	398.213	34.39	5990800	7550600	7554100	1806700	1538000											3	F3:8105	20180414_Joel_PooledBio_C_DDA_3.raw	8	2	2	2	1	1	0	0	0	0	0	0	0	0	0	0	P33993|MCM7_HUMAN			PEAKS DB
STGEAFVQFASQEIAEK	53.69	1840.88	17	-0.9	921.448	94.52	34853000	40141000	39749000	14376000	14215000	13936000							485610			1	F1:36627	20180414_Joel_PooledBio_C_DDA_1_180419144147.raw	13	1	2	2	2	2	3	0	0	0	0	0	0	1	0	0	P31943|HNRH1_HUMAN:G8JLB6|G8JLB6_HUMAN:D6RBM0|D6RBM0_HUMAN:P55795|HNRH2_HUMAN			PEAKS DB
V(+43.01)MLGETNPADSKPGTIR	53.68	1827.91	17	-0.9	914.964	74.43	10592000	7255900	7319100	2908100	0	0										1	F1:27398	20180414_Joel_PooledBio_C_DDA_1_180419144147.raw	4	1	1	1	1	0	0	0	0	0	0	0	0	0	0	0	Q32Q12|Q32Q12_HUMAN:P15531|NDKA_HUMAN	Carbamylation	V1:Carbamylation:195.64	PEAKS DB
M(+15.99)TQIM(+15.99)FETFNTPAMYVAIQAVLSLYASGR	53.68	3284.59	29	0.5	1095.87	135.52					456330	722740		119270			725610	194250				11	F11:39729	20180414_Joel_PooledBio_TYR_1_1_DDA_2.raw	5	0	0	0	0	1	1	0	1	0	0	1	1	0	0	0	P60709|ACTB_HUMAN:P63261|ACTG_HUMAN	Oxidation (M)	M1:Oxidation (M):54.18;M5:Oxidation (M):50.04	PEAKS DB
D(+43.01)ELHIVEAEAMNYEGSPIK	53.67	2187.02	19	0.7	730.013	99.68	11079000	7736100	9005900	3579200	1473300	1956000										1	F1:38917	20180414_Joel_PooledBio_C_DDA_1_180419144147.raw	11	2	2	2	2	1	2	0	0	0	0	0	0	0	0	0	P06748|NPM_HUMAN	Carbamylation	D1:Carbamylation:121.12	PEAKS DB
IPNIYAIGDVVAGPMLAHK	53.66	1978.07	19	1.1	660.365	107.98	7011200	8634200	9258500	444000												1	F1:42429	20180414_Joel_PooledBio_C_DDA_1_180419144147.raw	4	1	1	1	1	0	0	0	0	0	0	0	0	0	0	0	P09622|DLDH_HUMAN			PEAKS DB
SPASDTYIVFGEAK	53.65	1483.72	14	0	742.867	73.69	18860000	15809000	13540000	4739600	3340200	2572600	1201300	1127700	1121200							2	F2:28318	20180414_Joel_PooledBio_C_DDA_2.raw	11	2	2	1	1	1	1	1	1	1	0	0	0	0	0	0	E9PAV3|NACAM_HUMAN			PEAKS DB
A(+42.01)AGVEAAAEVAATEIK	53.64	1541.79	16	0.1	771.904	104.06	31829000	44249000	42926000	6849900	4750000	4564600	6248500	6382100	6958900	8085400	10154000	9418100	6389700	12716000	8166700	15	F15:32200	20180414_Joel_PooledBio_TYR_2_1_DDA_3.raw	15	1	1	1	1	1	1	1	1	1	1	1	1	1	1	1	P52272|HNRPM_HUMAN	Acetylation (Protein N-term)	A1:Acetylation (Protein N-term):1000.00	PEAKS PTM
SVLHEVMEQQTLSIAK	53.64	1811.95	16	-2	906.978	74.97	4436000	3588200	3511300	1339300												3	F3:28664	20180414_Joel_PooledBio_C_DDA_3.raw	7	2	2	2	1	0	0	0	0	0	0	0	0	0	0	0	P33991|MCM4_HUMAN			PEAKS DB
GAPAAATAPAPTAHK	53.64	1330.7	15	-0.9	666.356	35.52	58566000	58290000	54424000	4465200	4197400	4113500	926200	2076100	2299900	4306300	4115000	4209000	749250	5352500	713520	15	F15:6677	20180414_Joel_PooledBio_TYR_2_1_DDA_3.raw	27	2	2	2	2	2	2	1	2	2	2	2	2	1	2	1	Q92522|H1X_HUMAN			PEAKS DB
M(+42.01)IAAQLLAYYFTELK	53.64	1815.95	15	-0.6	908.981	136.37	51878	86473	72782													2	F2:54836	20180414_Joel_PooledBio_C_DDA_2.raw	3	1	1	1	0	0	0	0	0	0	0	0	0	0	0	0	P19367|HXK1_HUMAN	Acetylation (Protein N-term)	M1:Acetylation (Protein N-term):1000.00	PEAKS PTM
VQEQVHTLLSQDQAQAAR	53.64	2021.03	18	0	1011.52	61.43	1607800	8468500	8548200	6170500	5594000	5295800										1	F1:20803	20180414_Joel_PooledBio_C_DDA_1_180419144147.raw	11	1	2	2	2	2	2	0	0	0	0	0	0	0	0	0	Q07065|CKAP4_HUMAN			PEAKS DB
TDMDNQIVVSDYAQMDR	53.63	1999.86	17	-2.3	1000.94	73.88	1193100	1362100	1405400	699980	972630											2	F2:28390	20180414_Joel_PooledBio_C_DDA_2.raw	5	1	1	1	1	1	0	0	0	0	0	0	0	0	0	0	P50991|TCPD_HUMAN			PEAKS DB
LAGANPAVITC(+71.04)DELLLGHEK	53.63	2134.11	20	2.5	712.379	89.31	4997700															1	F1:34279	20180414_Joel_PooledBio_C_DDA_1_180419144147.raw	1	1	0	0	0	0	0	0	0	0	0	0	0	0	0	0	P78527|PRKDC_HUMAN	Propionamide	C11:Propionamide:1000.00	PEAKS DB
AVLSAEQLRDEEVHAGLGELLR	53.63	2404.27	22	0.6	802.431	90.27	12190000	9209800	9319000	6806000	5357300	5352700										3	F3:35613	20180414_Joel_PooledBio_C_DDA_3.raw	12	2	2	2	2	2	2	0	0	0	0	0	0	0	0	0	P50454|SERPH_HUMAN			PEAKS DB
TSIDAYDNFDNISLAQR	53.62	1941.91	17	0.2	971.961	82.36	7034300	9715100	8682400	5278200	5188300	5319100										3	F3:32138	20180414_Joel_PooledBio_C_DDA_3.raw	7	1	2	1	1	1	1	0	0	0	0	0	0	0	0	0	Q00610|CLH1_HUMAN:A0A087WVQ6|A0A087WVQ6_HUMAN			PEAKS DB
NQGGGLSSSGAGEGQGPK	53.62	1586.73	18	-0.5	794.371	32.31	10025000	10378000	9245000	4026600	3394800	3389500										2	F2:7424	20180414_Joel_PooledBio_C_DDA_2.raw	6	1	1	1	1	1	1	0	0	0	0	0	0	0	0	0	P07814|SYEP_HUMAN			PEAKS DB
NDDDQKIEQDGIKPEDK	53.62	1985.92	17	-0.7	662.979	40.34	15408000	14782000	14628000	3447600	3371000	3360100										2	F2:11403	20180414_Joel_PooledBio_C_DDA_2.raw	9	2	2	2	1	1	1	0	0	0	0	0	0	0	0	0	P17677|NEUM_HUMAN			PEAKS DB
SIQFVDWC(+71.04)PTGFK	53.61	1597.76	13	-2.2	799.885	93.6	68474000	78252000	77901000	25956000	26039000	26486000										3	F3:37054	20180414_Joel_PooledBio_C_DDA_3.raw	7	2	1	1	1	1	1	0	0	0	0	0	0	0	0	0	P68366|TBA4A_HUMAN	Propionamide	C8:Propionamide:1000.00	PEAKS DB
HIANYISGIQTIGHR	53.61	1678.89	15	2.3	560.639	71.33	6963600	6342800	6408500	1374500	1325700	1373600										1	F1:25822	20180414_Joel_PooledBio_C_DDA_1_180419144147.raw	6	1	1	1	1	1	1	0	0	0	0	0	0	0	0	0	Q15393|SF3B3_HUMAN			PEAKS DB
ENAPAIIFIDEIDAIATK	53.6	1943.03	18	0.9	972.521	133.74	4142100		3954200													1	F1:53304	20180414_Joel_PooledBio_C_DDA_1_180419144147.raw	3	2	0	1	0	0	0	0	0	0	0	0	0	0	0	0	P43686|PRS6B_HUMAN			PEAKS DB
AATFGLILDDVSLTHLTFGK	53.59	2118.14	20	0.7	707.053	113.77	5188500	7583000	8405300	4877800	3563200	3773200				1411100	953600	625200	1874400	808040	532200	5	F5:42989	20180414_Joel_PooledBio_L_DDA_2.raw	18	2	2	2	2	2	2	0	0	0	1	1	1	1	1	1	P35232|PHB_HUMAN			PEAKS DB
L(+43.01)TSFIGAIAIGDLVK	53.57	1559.89	15	-0.6	780.953	135.94	211260	412960	641970	289910	273620	368250										1	F1:54058	20180414_Joel_PooledBio_C_DDA_1_180419144147.raw	6	1	1	1	1	1	1	0	0	0	0	0	0	0	0	0	P78371|TCPB_HUMAN	Carbamylation	L1:Carbamylation:165.65	PEAKS DB
KPLPDHVSIVEPK	53.57	1457.82	13	-0.4	486.949	52.69	55749000	62842000	60993000	20768000	20028000	19918000	2348700	2214800	2128200							2	F2:17843	20180414_Joel_PooledBio_C_DDA_2.raw	15	2	2	2	2	2	2	1	1	1	0	0	0	0	0	0	P23396|RS3_HUMAN			PEAKS DB
AFLADPSAFVAAAPVAAATTAAPAAAAAPAK	53.54	2751.46	31	1.6	918.162	97.7	13701000	21494000	18709000	2145000	2080900		1068900	884000	778640	2064900	1910900	1691500	1345900	1859100	1221100	12	F12:31753	20180414_Joel_PooledBio_TYR_1_1_DDA_3.raw	18	2	3	2	1	1	0	1	1	1	1	1	1	1	1	1	P05388|RLA0_HUMAN			PEAKS DB
GLGTDEESILTLLTSR	53.54	1703.89	16	0.1	852.955	115.4	11104000	12500000	12331000	5739300	5776400	5707800	227890	785260	814140	1194600	1210300	1171300	903180	1711700	873080	15	F15:34756	20180414_Joel_PooledBio_TYR_2_1_DDA_3.raw	29	2	2	2	2	2	2	1	2	2	2	2	2	2	2	2	P08758|ANXA5_HUMAN			PEAKS DB
VHNLITDFLALMPMK	53.53	1741.93	15	0.4	581.649	130.05	227440	982140	958920													3	F3:52370	20180414_Joel_PooledBio_C_DDA_3.raw	5	1	2	2	0	0	0	0	0	0	0	0	0	0	0	0	Q92621|NU205_HUMAN			PEAKS DB
G(+43.01)FAFVTFESPADAK	53.53	1528.72	14	-0.2	765.367	104.95	2352400	1488700	1422800				678750	620240	642490	626490	607270	568490	572190	1340100	615380	8	F8:33749	20180414_Joel_PooledBio_TYR_10_1_DDA_2.raw	12	1	1	1	0	0	0	1	1	1	1	1	1	1	1	1	P38159|RBMX_HUMAN:Q96E39|RMXL1_HUMAN:Q8N7X1|RMXL3_HUMAN	Carbamylation	G1:Carbamylation:114.15	PEAKS DB
L(+43.01)TLYDIAHTPGVAADLSHIETK	53.53	2407.24	22	0.9	803.421	105.93	12993000	9589900	10896000	0	1177400	1162800			1354200	3217400	3230600	2736300	2337000	2173000	2152300	1	F1:41580	20180414_Joel_PooledBio_C_DDA_1_180419144147.raw	13	1	1	2	0	1	1	0	0	1	1	1	1	1	1	1	P40926|MDHM_HUMAN	Carbamylation	L1:Carbamylation:144.91	PEAKS DB
TVTAM(+15.99)DVVYALK	53.53	1325.69	12	-0.2	663.852	83.33		22515000	22256000	89297000	93340000	95231000	203280000	186970000	176420000	222040000	212980000	472350000	207790000	348910000	194350000	15	F15:25754	20180414_Joel_PooledBio_TYR_2_1_DDA_3.raw	48	0	2	3	3	2	2	4	4	4	4	4	3	4	5	4	P62805|H4_HUMAN	Oxidation (M)	M5:Oxidation (M):1000.00	PEAKS DB
NVFDEAILAALEPPEPK	53.52	1851.96	17	0	926.988	117.04	33904000	25250000	27348000	1104900	1399400	1054600										1	F1:46365	20180414_Joel_PooledBio_C_DDA_1_180419144147.raw	11	2	2	2	1	2	2	0	0	0	0	0	0	0	0	0	P60953|CDC42_HUMAN			PEAKS DB
GIEQAVQSHAVAEEEAR	53.52	1822.88	17	-0.3	608.634	63.11	10880000	11492000	11176000	4900700	5098300	5149100										1	F1:21667	20180414_Joel_PooledBio_C_DDA_1_180419144147.raw	12	2	2	2	2	2	2	0	0	0	0	0	0	0	0	0	Q16891|MIC60_HUMAN			PEAKS DB
VAHSFNC(+71.04)TPIEGMLSHQLK	53.52	2182.07	19	1.3	546.525	79.96	3832100	5537100	5426900													2	F2:31246	20180414_Joel_PooledBio_C_DDA_2.raw	3	1	1	1	0	0	0	0	0	0	0	0	0	0	0	0	Q9UQ80|PA2G4_HUMAN	Propionamide	C7:Propionamide:1000.00	PEAKS DB
TSFFQALGITTK	53.51	1312.7	12	-0.1	657.359	97.15	0	13496000	14264000	0	5399200	5732100										3	F3:38638	20180414_Joel_PooledBio_C_DDA_3.raw	4	0	1	1	0	1	1	0	0	0	0	0	0	0	0	0	P05388|RLA0_HUMAN			PEAKS DB
HIADLAGN(+.98)SEVILPVPAFNVIN(+.98)GGSHAGNK	53.5	3012.53	30	5.8	754.144	96.37	3337000	28386000	2638700	4762300	2728600	2489400										2	F2:38453	20180414_Joel_PooledBio_C_DDA_2.raw	11	2	3	1	3	1	1	0	0	0	0	0	0	0	0	0	P06733|ENOA_HUMAN	Deamidation (NQ)	N8:Deamidation (NQ):105.15;N22:Deamidation (NQ):22.45	PEAKS DB
ADHDFVVQEDFMK	53.49	1579.7	13	-2.2	790.854	73.07			2162400	858170	904880	939520										3	F3:27830	20180414_Joel_PooledBio_C_DDA_3.raw	4	0	0	1	1	1	1	0	0	0	0	0	0	0	0	0	P62333|PRS10_HUMAN:A0A087X2I1|A0A087X2I1_HUMAN			PEAKS DB
DC(+71.04)QAWDSQSPHAHGYIPSK	53.48	2196.96	19	1.3	550.249	58.91		3715400	3880200	37956000	33114000	35190000										4	F4:18145	20180414_Joel_PooledBio_L_DDA_1_180419171720.raw	12	0	2	1	3	3	3	0	0	0	0	0	0	0	0	0		Propionamide	C2:Propionamide:1000.00	PEAKS DB
SGPFGQIFRPDNFVFGQSGAGN(+.98)NWAK	53.48	2798.32	26	0.9	933.782	101.85	71212000	74847000	61146000	86019000	73273000	64845000										3	F3:40666	20180414_Joel_PooledBio_C_DDA_3.raw	13	2	2	2	2	2	3	0	0	0	0	0	0	0	0	0	P07437|TBB5_HUMAN:P68371|TBB4B_HUMAN:Q9BVA1|TBB2B_HUMAN:Q13885|TBB2A_HUMAN:P04350|TBB4A_HUMAN	Deamidation (NQ)	N22:Deamidation (NQ):17.01	PEAKS DB
SHFEQWGTLTDC(+71.04)VVMR	53.46	1978.9	16	2.1	660.643	87.25	25795000	25602000	26172000	7718700	2550800	2249300				314870			1427400	334660	317240	1	F1:33379	20180414_Joel_PooledBio_C_DDA_1_180419144147.raw	15	2	2	2	2	2	1	0	0	0	1	0	0	1	1	1	P09651|ROA1_HUMAN	Propionamide	C12:Propionamide:1000.00	PEAKS DB
VAEAHENIIHGSGATGK	53.46	1689.84	17	-0.2	845.929	35.67	3363400	5924000	5787800	287330	2128800	2044800										2	F2:9062	20180414_Joel_PooledBio_C_DDA_2.raw	8	1	2	2	1	1	1	0	0	0	0	0	0	0	0	0	Q08257|QOR_HUMAN			PEAKS DB
YSNSALGHVNC(+71.04)TIK	53.46	1576.77	14	2.1	789.392	57.65	4846000			1210200												1	F1:18972	20180414_Joel_PooledBio_C_DDA_1_180419144147.raw	3	2	0	0	1	0	0	0	0	0	0	0	0	0	0	0	Q9NQC3|RTN4_HUMAN:F8W914|F8W914_HUMAN	Propionamide	C11:Propionamide:1000.00	PEAKS DB
A(+43.01)FVHWYVGEGM(+15.99)EEGEFSEAR	53.46	2388.01	20	1.3	797.012	97.29							883530	1599200	1324500	1285100	1724700	1842200	902110	2614100	2543800	12	F12:31687	20180414_Joel_PooledBio_TYR_1_1_DDA_3.raw	15	0	0	0	0	0	0	1	2	1	2	2	2	1	2	2	Q9BQE3|TBA1C_HUMAN:F5H5D3|F5H5D3_HUMAN:Q13748|TBA3C_HUMAN:P68366|TBA4A_HUMAN	Carbamylation; Oxidation (M)	A1:Carbamylation:1000.00;M11:Oxidation (M):1000.00	PEAKS DB
AMGIMN(+.98)SFVNDIFER	53.45	1743.8	15	1.2	872.906	115.53	341400000	357790000	361330000	36116000	37006000	36944000							402910			3	F3:46566	20180414_Joel_PooledBio_C_DDA_3.raw	32	7	6	9	3	3	3	0	0	0	0	0	0	1	0	0	P58876|H2B1D_HUMAN:Q99879|H2B1M_HUMAN:Q8N257|H2B3B_HUMAN	Deamidation (NQ)	N6:Deamidation (NQ):61.69	PEAKS DB
NEEVLAVLGHELGHWK	53.45	1829.94	16	0.2	458.493	100.46	2125600	1729100	1929200			449840										1	F1:39237	20180414_Joel_PooledBio_C_DDA_1_180419144147.raw	6	2	1	2	0	0	1	0	0	0	0	0	0	0	0	0	O75844|FACE1_HUMAN			PEAKS DB
FQDGDLTLYQSNTILR	53.44	1882.94	16	-0.3	942.478	83.42	6892900	7518000	6777800	4113700	3421100	3638700										2	F2:32803	20180414_Joel_PooledBio_C_DDA_2.raw	6	1	1	1	1	1	1	0	0	0	0	0	0	0	0	0	P09211|GSTP1_HUMAN			PEAKS DB
C(+71.04)(+43.01)C(+71.04)AADDKEAC(+71.04)FAVEGPK	53.44	2011.84	17	-0.7	1006.93	63.13	721080			74904000	76155000	74968000										5	F5:21340	20180414_Joel_PooledBio_L_DDA_2.raw	8	1	0	0	3	2	2	0	0	0	0	0	0	0	0	0		Propionamide; Carbamylation	C1:Propionamide:1000.00;C1:Carbamylation:111.20;C2:Propionamide:1000.00;C10:Propionamide:1000.00	PEAKS DB
Q(-17.03)GQYSPMAIEEQVAVIYAGVR	53.43	2291.13	21	0.5	1146.57	121.07	2460400	2025300	2284700	1006000	620790	557850										3	F3:48891	20180414_Joel_PooledBio_C_DDA_3.raw	11	1	2	2	2	2	2	0	0	0	0	0	0	0	0	0	P25705|ATPA_HUMAN	Pyro-glu from Q	Q1:Pyro-glu from Q:1000.00	PEAKS PTM
S(+43.01)LADELALVDVLEDK	53.43	1671.86	15	0.2	836.936	123.49	2967300	1775800	2075100	751660	403620	410310	2112100	2108100	2205000	2791200	2981800	2926600	1601600	4658700	1704100	8	F8:38050	20180414_Joel_PooledBio_TYR_10_1_DDA_2.raw	15	1	1	1	1	1	1	1	1	1	1	1	1	1	1	1	P07195|LDHB_HUMAN	Carbamylation	S1:Carbamylation:146.73	PEAKS DB
YTEHSTVGLAQQWDQLDQLGMR	53.42	2575.21	22	-2.5	859.409	90.93	3704100	4102200	3872000	1769200	1392800	1456800										3	F3:35900	20180414_Joel_PooledBio_C_DDA_3.raw	6	1	1	1	1	1	1	0	0	0	0	0	0	0	0	0	Q13813|SPTN1_HUMAN:A0A0D9SF54|A0A0D9SF54_HUMAN			PEAKS DB
C(+71.04)TGGEVGATSALAPK	53.41	1431.7	15	-2.1	716.857	49.24	26185000	0	0	7428900	7961400	7983700										3	F3:15800	20180414_Joel_PooledBio_C_DDA_3.raw	4	1	0	0	1	1	1	0	0	0	0	0	0	0	0	0	P30050|RL12_HUMAN	Propionamide	C1:Propionamide:1000.00	PEAKS DB
LQMEAPHIIVGTPGR	53.41	1617.87	15	0.4	809.941	76.35	51133000	50237000	50931000	7868400	9076800	9099200										1	F1:28310	20180414_Joel_PooledBio_C_DDA_1_180419144147.raw	10	2	2	2	2	1	1	0	0	0	0	0	0	0	0	0	P60842|IF4A1_HUMAN			PEAKS DB
ETYEVLLSFIQAALGDQPR	53.4	2149.11	19	-1.8	717.375	135.37			0		312650	302110				54303						3	F3:54289	20180414_Joel_PooledBio_C_DDA_3.raw	3	0	0	0	0	1	1	0	0	0	1	0	0	0	0	0	O75643|U520_HUMAN			PEAKS DB
MGGGGAMNMGDPYGSGGQK	53.4	1770.71	19	-1.5	886.362	54.72	5377700	5260400	5361300			212690										2	F2:18857	20180414_Joel_PooledBio_C_DDA_2.raw	4	1	1	1	0	0	1	0	0	0	0	0	0	0	0	0	P23246|SFPQ_HUMAN			PEAKS DB
ERPPNPIEFLASYLLK	53.38	1886.03	16	-0.5	629.684	135.35	1241400	2861100	2312800	214160	722030	496800										1	F1:53790	20180414_Joel_PooledBio_C_DDA_1_180419144147.raw	9	2	2	1	1	2	1	0	0	0	0	0	0	0	0	0	Q9C005|DPY30_HUMAN			PEAKS DB
M(+43.01)ATEVAADALGEEWK	53.38	1662.76	15	-1	832.384	102.76	3238400	2354600	2808300		693050	642610										3	F3:41057	20180414_Joel_PooledBio_C_DDA_3.raw	5	1	1	1	0	1	1	0	0	0	0	0	0	0	0	0	P62753|RS6_HUMAN	Carbamylation	M1:Carbamylation:179.71	PEAKS DB
NVDMLSELVQEYDEPILK	53.37	2134.05	18	-0.4	1068.03	117.01	5085700	3869700	3665400	1081700		0										1	F1:46367	20180414_Joel_PooledBio_C_DDA_1_180419144147.raw	8	2	2	2	2	0	0	0	0	0	0	0	0	0	0	0	Q99733|NP1L4_HUMAN			PEAKS DB
LATQSNEITIPVTFESR	53.37	1904.98	17	-0.9	953.499	82.89	31804000	27811000	27030000	17378000	17390000	14867000										3	F3:32347	20180414_Joel_PooledBio_C_DDA_3.raw	8	2	1	1	1	2	1	0	0	0	0	0	0	0	0	0	P04792|HSPB1_HUMAN			PEAKS DB
GAEAANVTGPGGVPVQGSK	53.37	1694.86	19	-3.6	848.434	48.4	29198000	33766000	32435000	5671800	5168400	5264100										3	F3:15334	20180414_Joel_PooledBio_C_DDA_3.raw	6	1	1	1	1	1	1	0	0	0	0	0	0	0	0	0	P67809|YBOX1_HUMAN			PEAKS DB
A(+43.01)MGIMNSFVNDIFER	53.36	1785.82	15	1.6	893.918	135.42	48113000	57938000	65171000	10965000	15408000	14032000							313890	71082	36317	2	F2:54411	20180414_Joel_PooledBio_C_DDA_2.raw	18	3	3	3	2	2	2	0	0	0	0	0	0	1	1	1	P58876|H2B1D_HUMAN:Q99879|H2B1M_HUMAN:Q8N257|H2B3B_HUMAN	Carbamylation	A1:Carbamylation:1000.00	PEAKS DB
C(+71.04)QEVISWLDANTLAEKDEFEHK	53.36	2675.25	22	-0.2	669.821	90.93	8644000	9852200	9345600	3475900	3321100	3349000										3	F3:35899	20180414_Joel_PooledBio_C_DDA_3.raw	12	2	2	2	2	2	2	0	0	0	0	0	0	0	0	0	P0DMV8|HS71A_HUMAN:P0DMV9|HS71B_HUMAN:A0A0G2JIW1|A0A0G2JIW1_HUMAN	Propionamide	C1:Propionamide:1000.00	PEAKS DB
SSSDHEATAMMK	53.35	1293.53	12	-0.3	647.774	43.09	4473300				379110											1	F1:11305	20180414_Joel_PooledBio_C_DDA_1_180419144147.raw	3	2	0	0	0	1	0	0	0	0	0	0	0	0	0	0	Q8NBU5|ATAD1_HUMAN			PEAKS DB
HMSEFMEC(+71.04)NLNELVK	53.35	1893.84	15	-2.1	947.927	87.27	2026700	1255800	1019000													1	F1:33426	20180414_Joel_PooledBio_C_DDA_1_180419144147.raw	4	2	1	1	0	0	0	0	0	0	0	0	0	0	0	0	P25786|PSA1_HUMAN	Propionamide	C8:Propionamide:1000.00	PEAKS DB
AEEDEILNRS(+79.97)PR	53.35	1507.67	12	-3	754.838	49.44	12235000	12340000	11985000	941290												3	F3:15890	20180414_Joel_PooledBio_C_DDA_3.raw	4	1	1	1	1	0	0	0	0	0	0	0	0	0	0	0	P27824|CALX_HUMAN	Phosphorylation (STY)	S10:Phosphorylation (STY):1000.00	PEAKS PTM
AYHEQLSVAEITN(+.98)AC(+71.04)FEPANQMVK	53.35	2764.28	24	0.3	922.436	86.28	29119000	16615000	17196000	12735000	5055300	7026900										1	F1:33005	20180414_Joel_PooledBio_C_DDA_1_180419144147.raw	9	2	1	1	2	1	2	0	0	0	0	0	0	0	0	0	Q13748|TBA3C_HUMAN:P68366|TBA4A_HUMAN	Deamidation (NQ); Propionamide	N13:Deamidation (NQ):37.50;C15:Propionamide:1000.00	PEAKS DB
KTVTAMDVVYALK	53.34	1437.79	13	0.9	719.903	88.11	79500000	88820000	88848000	11047000	11476000	11241000										1	F1:33793	20180414_Joel_PooledBio_C_DDA_1_180419144147.raw	13	2	2	3	2	2	2	0	0	0	0	0	0	0	0	0	P62805|H4_HUMAN			PEAKS DB
HQAQIDHYLGLANK	53.34	1606.82	14	-0.3	804.418	64.66	36451000	40825000	35389000	18017000	16868000	16849000										1	F1:22562	20180414_Joel_PooledBio_C_DDA_1_180419144147.raw	19	3	4	3	3	3	3	0	0	0	0	0	0	0	0	0	Q9NQC3|RTN4_HUMAN:F8W914|F8W914_HUMAN			PEAKS DB
AFYAELYHIISSNLEK	53.33	1896.96	16	-0.8	633.327	112.31	3855100	3770500	3754400	1282000	1238200	1245600										2	F2:45385	20180414_Joel_PooledBio_C_DDA_2.raw	12	2	2	2	2	2	2	0	0	0	0	0	0	0	0	0	Q9UL46|PSME2_HUMAN:A0A087X1Z3|A0A087X1Z3_HUMAN			PEAKS DB
WGDAGAEYVVESTGVFTTM(+15.99)EK	53.32	2292.03	21	0.1	765.016	94.58				5199700	5972200	6351000	3025900	3899700	4301300	2745600	3570100	4072600	3074800	4657100	5712600	15	F15:29651	20180414_Joel_PooledBio_TYR_2_1_DDA_3.raw	24	0	0	0	2	2	2	2	2	2	2	2	2	2	2	2	P04406|G3P_HUMAN	Oxidation (M)	M19:Oxidation (M):1000.00	PEAKS DB
RGEEGHDPKEPEQLR	53.32	1775.86	15	0.7	444.971	33.49	43661000	39454000	41802000	15353000	15618000	15545000										3	F3:7707	20180414_Joel_PooledBio_C_DDA_3.raw	16	2	3	4	3	2	2	0	0	0	0	0	0	0	0	0	P51991|ROA3_HUMAN			PEAKS DB
TEDPDLPAFYFDPLINPISHR	53.32	2456.2	21	1.7	819.742	109.26	3305500	4033300	4009600	1252100	1086300	1176400										3	F3:43890	20180414_Joel_PooledBio_C_DDA_3.raw	6	1	1	1	1	1	1	0	0	0	0	0	0	0	0	0	Q6P2Q9|PRP8_HUMAN			PEAKS DB
AQFVPLPVSVSVEFAVAATDC(+71.04)IAK	53.31	2532.33	24	3.8	845.12	134.96	33302000	100370000	122580000	59979000	117290000	127270000	4076600	2689000	4498700	62206000	53464000	45143000	19795000	15457000	13715000	15	F15:38288	20180414_Joel_PooledBio_TYR_2_1_DDA_3.raw	105	4	8	11	5	10	11	2	2	2	11	9	11	8	6	5		Propionamide	C21:Propionamide:1000.00	PEAKS DB
APEAWDYGQGFVNEEMIR	53.29	2110.94	18	-1.6	1056.48	95.17	2030400	315540		549680	435810	403290										1	F1:36877	20180414_Joel_PooledBio_C_DDA_1_180419144147.raw	5	1	1	0	1	1	1	0	0	0	0	0	0	0	0	0	P00387|NB5R3_HUMAN			PEAKS DB
KLVPLLLEDGGEAPAALEAALEEK	53.28	2475.35	24	1.5	826.124	111.09	2420900	1999200	2055300	1328500	1048000	1053700				278460	283310	254440	239040	466360		1	F1:43735	20180414_Joel_PooledBio_C_DDA_1_180419144147.raw	11	1	1	1	1	1	1	0	0	0	1	1	1	1	1	0	Q14204|DYHC1_HUMAN			PEAKS DB
LHFFMPGFAPLTAR	53.28	1603.83	14	0.3	535.619	105.11	25015000	22030000	22546000	7900600	6547900	7139300										1	F1:41255	20180414_Joel_PooledBio_C_DDA_1_180419144147.raw	13	2	2	2	2	2	3	0	0	0	0	0	0	0	0	0	Q13509|TBB3_HUMAN			PEAKS DB
VHLVGIDIFTGK	53.27	1297.74	12	-0.5	649.877	92.75	43317000	45739000	48276000	8774300	8043600	8306200				228580						1	F1:35873	20180414_Joel_PooledBio_C_DDA_1_180419144147.raw	13	2	2	2	2	2	2	0	0	0	1	0	0	0	0	0	P63241|IF5A1_HUMAN			PEAKS DB
M(+15.99)PC(+71.04)TEDYLSLILNR	53.27	1753.84	14	0.3	877.927	102.08	6744100	3734400	6406000	28284000	27328000	26864000										5	F5:38300	20180414_Joel_PooledBio_L_DDA_2.raw	14	2	1	2	2	4	3	0	0	0	0	0	0	0	0	0		Oxidation (M); Propionamide	M1:Oxidation (M):1000.00;C3:Propionamide:1000.00	PEAKS DB
VGGHAAEYGAEALER	53.25	1528.73	15	-2.7	765.369	52.21	25613000	0	10270000	18963000	34548000	35605000										3	F3:17331	20180414_Joel_PooledBio_C_DDA_3.raw	8	2	0	1	1	2	2	0	0	0	0	0	0	0	0	0				PEAKS DB
K(+40.03)GVNLPGAAVDLPAVSEK	53.25	1804.01	18	-1.2	903.011	77.53	25447000	35193000	34168000	2079300	2454600	2521200										2	F2:30151	20180414_Joel_PooledBio_C_DDA_2.raw	9	2	2	2	1	1	1	0	0	0	0	0	0	0	0	0	P14618|KPYM_HUMAN	Propionaldehyde +40	K1:Propionaldehyde +40:205.22	PEAKS PTM
NLEALALDLMEPEQAVDLTLPK	53.24	2422.27	22	1.6	808.431	124.49	10243000	7445000	7364000	2244000	1445600	1523100										3	F3:50198	20180414_Joel_PooledBio_C_DDA_3.raw	13	2	2	2	2	2	3	0	0	0	0	0	0	0	0	0	P12956|XRCC6_HUMAN			PEAKS DB
G(+43.01)ISHVIVDEIHER	53.23	1545.79	13	2	516.272	86.22	822690	6312400	6746600	477380	2222100	2190200	1959700	1748000	1766000	2194400	2154200	2125900	2243800	3143600	2053300	8	F8:27450	20180414_Joel_PooledBio_TYR_10_1_DDA_2.raw	17	1	2	2	1	1	1	1	1	1	1	1	1	1	1	1	Q08211|DHX9_HUMAN	Carbamylation	G1:Carbamylation:1000.00	PEAKS DB
IQFNDLQSLLC(+71.04)ATLQNVLR	53.23	2259.2	19	-2.9	754.073	135.44		0	769040		545700											3	F3:54323	20180414_Joel_PooledBio_C_DDA_3.raw	2	0	0	1	0	1	0	0	0	0	0	0	0	0	0	0	Q14974|IMB1_HUMAN	Propionamide	C11:Propionamide:1000.00	PEAKS DB
V(+43.01)HLVGIDIFTGK	53.23	1340.75	12	0.4	671.38	105.94	8465800	7361600	7804900	1213700	1350200					524380	498350	355310	396640		306280	1	F1:41595	20180414_Joel_PooledBio_C_DDA_1_180419144147.raw	11	2	1	1	1	1	0	0	0	0	1	1	1	1	0	1	P63241|IF5A1_HUMAN	Carbamylation	V1:Carbamylation:187.69	PEAKS DB
EIS(+79.97)DDEAEEEKGEKEEEDKDDEEKPK	53.23	3158.28	26	-1.5	790.577	45.02	31933000	32076000	10270000		8011600	8142200										1	F1:12326	20180414_Joel_PooledBio_C_DDA_1_180419144147.raw	9	3	3	1	0	1	1	0	0	0	0	0	0	0	0	0	P08238|HS90B_HUMAN:Q58FF7|H90B3_HUMAN	Phosphorylation (STY)	S3:Phosphorylation (STY):1000.00	PEAKS PTM
Q(-17.03)QQEELEAEHGTGDKPAAPR	53.22	2173	20	-2	725.34	46.83	2724900	2439900	2477500		539720											2	F2:14808	20180414_Joel_PooledBio_C_DDA_2.raw	4	1	1	1	0	1	0	0	0	0	0	0	0	0	0	0	Q13895|BYST_HUMAN	Pyro-glu from Q	Q1:Pyro-glu from Q:1000.00	PEAKS PTM
KLEHLITELVHQR	53.22	1614.92	13	0.2	539.314	74.72	6110600	5626700	5439700	2807500	3276300	3700800										1	F1:27517	20180414_Joel_PooledBio_C_DDA_1_180419144147.raw	12	2	2	2	2	2	2	0	0	0	0	0	0	0	0	0	Q14204|DYHC1_HUMAN			PEAKS DB
VPDGMVGLIIGR	53.22	1225.69	12	0.7	613.85	90.44	7540600	8628500	8235100	689850	544840	580920										2	F2:35935	20180414_Joel_PooledBio_C_DDA_2.raw	6	1	1	1	1	1	1	0	0	0	0	0	0	0	0	0	Q92945|FUBP2_HUMAN:A0A087WTP3|A0A087WTP3_HUMAN			PEAKS DB
TFVNITPAEVGVLVGK	53.21	1642.93	16	0.4	822.472	99.17	87819000	90524000	87985000	18700000	13283000	13123000	332720	273180		1220400	1070200	750580	1307000		865670	12	F12:32118	20180414_Joel_PooledBio_TYR_1_1_DDA_3.raw	16	1	3	2	1	1	1	1	1	0	1	1	1	1	0	1	P07737|PROF1_HUMAN			PEAKS DB
LLGHWEEAAHDLALAC(+71.04)K	53.21	1946.97	17	0.5	487.749	85.47	1627400	2955200	3178500													1	F1:32565	20180414_Joel_PooledBio_C_DDA_1_180419144147.raw	3	1	1	1	0	0	0	0	0	0	0	0	0	0	0	0	P50502|F10A1_HUMAN	Propionamide	C16:Propionamide:1000.00	PEAKS DB
G(+43.01)C(+71.04)DVVVIPAGVPR	53.21	1394.73	13	1.6	698.375	84.45	3288800	4012900	4146600													1	F1:32137	20180414_Joel_PooledBio_C_DDA_1_180419144147.raw	3	1	1	1	0	0	0	0	0	0	0	0	0	0	0	0	P40926|MDHM_HUMAN	Carbamylation; Propionamide	G1:Carbamylation:1000.00;C2:Propionamide:1000.00	PEAKS DB
AFHNEAQVNPER	53.19	1410.66	12	-0.4	706.339	42.72	38763000	38820000	38088000	21232000	20583000	20614000										4	F4:10435	20180414_Joel_PooledBio_L_DDA_1_180419171720.raw	12	2	2	2	2	2	2	0	0	0	0	0	0	0	0	0	P17987|TCPA_HUMAN			PEAKS DB
VNIAFNYDMPEDSDTYLHR	53.19	2299.02	19	-1.7	767.346	82.06	14277000	14087000	14735000	2187500												2	F2:32154	20180414_Joel_PooledBio_C_DDA_2.raw	7	2	2	2	1	0	0	0	0	0	0	0	0	0	0	0	Q13838|DX39B_HUMAN			PEAKS DB
Q(-17.03)VQSLTC(+71.04)EVDALK	53.18	1486.73	13	-1.1	744.373	91.17	19509000	0	0	5100300	4988600	4954600										1	F1:35132	20180414_Joel_PooledBio_C_DDA_1_180419144147.raw	4	1	0	0	1	1	1	0	0	0	0	0	0	0	0	0	P08670|VIME_HUMAN	Pyro-glu from Q; Propionamide	Q1:Pyro-glu from Q:1000.00;C7:Propionamide:1000.00	PEAKS PTM
SSGPYGGGGQYFAKPR	53.18	1627.77	16	-0.2	814.894	57.68	22773000	15905000	17300000	5951600	4890100	5264200										1	F1:18960	20180414_Joel_PooledBio_C_DDA_1_180419144147.raw	12	2	2	2	2	2	2	0	0	0	0	0	0	0	0	0	P09651|ROA1_HUMAN			PEAKS DB
TTYSDNQPGVLIQVYEGER	53.17	2168.04	19	-0.4	1085.03	86.7	6106300	5548300	5108400	2659900	1447900	1579800										1	F1:33096	20180414_Joel_PooledBio_C_DDA_1_180419144147.raw	7	2	1	1	1	1	1	0	0	0	0	0	0	0	0	0	P11142|HSP7C_HUMAN:P0DMV8|HS71A_HUMAN:P0DMV9|HS71B_HUMAN:A0A0G2JIW1|A0A0G2JIW1_HUMAN			PEAKS DB
KTVTAM(+15.99)DVVYALK	53.15	1453.79	13	0.1	727.9	73.38				2049900	5783300	5857800	16345000	14955000	13464000	23197000	20564000	19793000	15369000	20583000	14270000	12	F12:23455	20180414_Joel_PooledBio_TYR_1_1_DDA_3.raw	43	0	0	0	1	3	3	4	4	4	4	4	4	4	4	4	P62805|H4_HUMAN	Oxidation (M)	M6:Oxidation (M):1000.00	PEAKS DB
S(+43.01)GSM(+15.99)DPSGAHPSVR	53.15	1442.62	14	-0.4	722.317	37.12				126600			850890	829870	946170	1537100	1532000	1562500	776640	2032300	748980	14	F14:7726	20180414_Joel_PooledBio_TYR_2_1_DDA_2.raw	10	0	0	0	1	0	0	1	1	1	1	1	1	1	1	1	Q07666|KHDR1_HUMAN	Carbamylation; Oxidation (M)	S1:Carbamylation:1000.00;M4:Oxidation (M):1000.00	PEAKS DB
SVVLMSHLGRPDGVPMPDK	53.15	2034.04	19	-2.9	679.018	70.95	38943000	36285000	38766000	1958200	1926500	1950000										3	F3:26813	20180414_Joel_PooledBio_C_DDA_3.raw	12	3	3	3	1	1	1	0	0	0	0	0	0	0	0	0	P00558|PGK1_HUMAN			PEAKS DB
A(+43.01)AEAVAAAVGTGATTAAVMAAAGIAAIGPAK	53.14	2666.41	31	-0.2	889.809	136.4	693210	817980	945080	729190	226990	187200						0	157280			3	F3:54712	20180414_Joel_PooledBio_C_DDA_3.raw	7	1	1	1	1	1	1	0	0	0	0	0	0	1	0	0	P46821|MAP1B_HUMAN	Carbamylation	A1:Carbamylation:117.15	PEAKS DB
GYSLVSGGTDNHLVLVDLRPK	53.14	2239.2	21	1.1	560.807	86.9	9510300	10181000	9524100	3231600	1369400	1311700										1	F1:33186	20180414_Joel_PooledBio_C_DDA_1_180419144147.raw	10	2	2	2	2	1	1	0	0	0	0	0	0	0	0	0	P34897|GLYM_HUMAN			PEAKS DB
N(+43.01)APAIIFIDELDAIAPK	53.14	1852.99	17	0	927.504	135.52	642240	938970	999850	427220	474290	551110	33179		26682				46769	0	70327	5	F5:50132	20180414_Joel_PooledBio_L_DDA_2.raw	10	1	1	1	1	1	1	1	0	1	0	0	0	1	0	1	P55072|TERA_HUMAN	Carbamylation	N1:Carbamylation:166.68	PEAKS DB
A(+42.01)AAAAAGAASGLPGPVAQGLK	53.14	1789.97	21	-0.4	895.991	82.9	2392200	3574100	3321500		723580	579070										2	F2:32623	20180414_Joel_PooledBio_C_DDA_2.raw	5	1	1	1	0	1	1	0	0	0	0	0	0	0	0	0	Q96P70|IPO9_HUMAN	Acetylation (Protein N-term)	A1:Acetylation (Protein N-term):1000.00	PEAKS PTM
V(+43.01)LDFEHFLPMLQTVAK	53.14	1930	16	-0.3	966.008	135.23	1857800	2167900	1912200	879150	1079700	1073200										1	F1:53739	20180414_Joel_PooledBio_C_DDA_1_180419144147.raw	8	1	2	1	2	1	1	0	0	0	0	0	0	0	0	0	F8W1R7|F8W1R7_HUMAN:G8JLA2|G8JLA2_HUMAN:J3KND3|J3KND3_HUMAN:P60660|MYL6_HUMAN:G3V1V0|G3V1V0_HUMAN:B7Z6Z4|B7Z6Z4_HUMAN	Carbamylation	V1:Carbamylation:168.07	PEAKS DB
M(+43.01)ALVLEALPQIAAK	53.13	1509.86	14	-2	755.935	133.54	560100	862760	920840													1	F1:53161	20180414_Joel_PooledBio_C_DDA_1_180419144147.raw	3	1	1	1	0	0	0	0	0	0	0	0	0	0	0	0	Q14254|FLOT2_HUMAN:E7EMK3|E7EMK3_HUMAN	Carbamylation	M1:Carbamylation:134.51	PEAKS DB
H(+43.01)TFSGVASVESSSGEAFHVGK	53.12	2162	21	0.4	721.675	74.44	4412000			19837000	20311000	23947000	1295300	1548800	1239000	4144700	2849300	2546800	3224900	1986800	1939700	5	F5:26423	20180414_Joel_PooledBio_L_DDA_2.raw	20	1	0	0	3	3	4	1	1	1	1	1	1	1	1	1		Carbamylation	H1:Carbamylation:120.49	PEAKS DB
HVVQSISTQQEK	53.12	1382.72	12	0.2	692.365	33.16	26738000	28215000	24306000	9876700	9680000	9597500										3	F3:7512	20180414_Joel_PooledBio_C_DDA_3.raw	12	2	2	2	2	2	2	0	0	0	0	0	0	0	0	0	P24539|AT5F1_HUMAN			PEAKS DB
G(+43.01)YTSWAIGLSVADLAESIMK	53.12	2154.07	20	-1	1078.04	136.04		93672	95493													2	F2:54710	20180414_Joel_PooledBio_C_DDA_2.raw	2	0	1	1	0	0	0	0	0	0	0	0	0	0	0	0	P00338|LDHA_HUMAN	Carbamylation	G1:Carbamylation:97.82	PEAKS DB
SEHPGLSIGDTAK	53.12	1310.65	13	0.2	656.331	52.18	99537000	110830000	111050000	11694000	4378700		17940000	18412000	17695000	23040000	11934000	11909000	15817000	27445000	15232000	15	F15:13122	20180414_Joel_PooledBio_TYR_2_1_DDA_3.raw	25	2	2	2	2	1	0	2	2	2	2	1	1	2	2	2	P26583|HMGB2_HUMAN			PEAKS DB
E(+42.01)EEIAALVIDN(+.98)GSGMC(+71.04)K	53.12	1891.85	17	-1	946.933	102.76	73491000	61666000	59650000	10257000	4591300	4316600										3	F3:41108	20180414_Joel_PooledBio_C_DDA_3.raw	18	4	3	3	4	2	2	0	0	0	0	0	0	0	0	0	P63261|ACTG_HUMAN	Acetylation (Protein N-term); Deamidation (NQ); Propionamide	E1:Acetylation (Protein N-term):1000.00;N11:Deamidation (NQ):1000.00;C16:Propionamide:1000.00	PEAKS PTM
D(+43.01)FVAEPM(+15.99)GEKPVGSLAGIGEVLGK	53.11	2458.24	24	0.5	820.421	96.76							2474500	2357100	2376700	2395200	2326500	2195600	2826000	4947500	2739400	12	F12:31539	20180414_Joel_PooledBio_TYR_1_1_DDA_3.raw	18	0	0	0	0	0	0	2	2	2	2	2	2	2	2	2	O75531|BAF_HUMAN	Carbamylation; Oxidation (M)	D1:Carbamylation:46.57;M7:Oxidation (M):1000.00	PEAKS DB
T(+43.01)TGIVM(+15.99)DSGDGVTHTVPIYEGYALPHAILR	53.11	3241.61	30	-0.5	1081.54	97.74					3586900	3279900			2285500	11662000	9468800	9011500	6921100	5887200	6470300	15	F15:30527	20180414_Joel_PooledBio_TYR_2_1_DDA_3.raw	14	0	0	0	0	1	1	0	0	2	2	2	2	1	1	2	P60709|ACTB_HUMAN:P63261|ACTG_HUMAN	Carbamylation; Oxidation (M)	T1:Carbamylation:1000.00;M6:Oxidation (M):1000.00	PEAKS DB
NMITGTSQADC(+71.04)AVLIVAAGVGEFEAGISK	53.11	2922.45	29	2	975.158	131.66	804670	14876000	17006000	12997000	8489200	8913300				3098000	3130200	2388600	3905300	2140900	1573300	3	F3:52932	20180414_Joel_PooledBio_C_DDA_3.raw	24	2	3	3	3	2	2	0	0	0	1	2	2	1	1	2	P68104|EF1A1_HUMAN:Q5VTE0|EF1A3_HUMAN:Q05639|EF1A2_HUMAN	Propionamide	C11:Propionamide:1000.00	PEAKS DB
YSQQQLMETSHR	53.1	1506.69	12	-0.4	754.351	50.33	36076000	26687000	27865000	57849000	55998000	55734000	64606000	64958000	63968000	56505000	55459000	55581000	70165000	46830000	65142000	15	F15:12351	20180414_Joel_PooledBio_TYR_2_1_DDA_3.raw	31	2	2	2	2	2	2	3	2	2	2	2	2	2	2	2				PEAKS DB
TNEQMHQLVAAYK	53.1	1531.75	13	0.7	766.88	57.82	1168500	827590	756050	818380		0										3	F3:20180	20180414_Joel_PooledBio_C_DDA_3.raw	4	1	1	1	1	0	0	0	0	0	0	0	0	0	0	0	P08133|ANXA6_HUMAN			PEAKS DB
ETPEEVAADVLAEVITAAVR	53.09	2082.08	20	0.3	695.036	136.12	365580	670550	555250	107450	84010	49486	37437	28983	46314	125470	178390	188150	40163	191020	49609	1	F1:54131	20180414_Joel_PooledBio_C_DDA_1_180419144147.raw	18	2	2	2	1	1	1	1	1	1	1	1	1	1	1	1	O43823|AKAP8_HUMAN			PEAKS DB
TVLDLAVVLFETATLR	53.09	1760.01	16	1.1	587.677	135.61			293850	58745	404920	470450				273190	210740	91747		17477		5	F5:50170	20180414_Joel_PooledBio_L_DDA_2.raw	13	0	0	1	1	2	2	0	0	0	2	2	2	0	1	0	P14625|ENPL_HUMAN			PEAKS DB
EAYPGDVFYLHSR	53.09	1552.73	13	0.6	518.585	79.02	29716000	29570000	29976000	13133000	13572000	13622000	2232200	1973800	1813300	2860400	2105500	1954600	2000900	2029000	1779600	15	F15:24114	20180414_Joel_PooledBio_TYR_2_1_DDA_3.raw	30	2	2	2	2	2	2	2	2	2	2	2	2	2	2	2	P25705|ATPA_HUMAN			PEAKS DB
IEWLESHQDADIEDFK	53.07	1973.9	16	-0.9	987.957	80.99	82460000	73812000	76091000	65276000	60016000	60940000										3	F3:31516	20180414_Joel_PooledBio_C_DDA_3.raw	12	2	2	2	2	2	2	0	0	0	0	0	0	0	0	0	P11021|GRP78_HUMAN			PEAKS DB
ALEHAFQLEHIMDLTR	53.07	1922.97	16	0.2	641.996	88.55	1526600	7047000	5200500	2184400	1771300	1468800										2	F2:35138	20180414_Joel_PooledBio_C_DDA_2.raw	10	1	2	1	2	2	2	0	0	0	0	0	0	0	0	0	Q14204|DYHC1_HUMAN			PEAKS DB
DAFLGSFLYEYSR	53.07	1566.74	13	0.1	784.375	108.51	57709000	52819000	59845000	92338000	93715000	98635000	713770	666940	650810	3255500	1844900	2485500	3885800	1949500	1343600	15	F15:33222	20180414_Joel_PooledBio_TYR_2_1_DDA_3.raw	33	2	1	1	2	12	5	1	1	1	1	1	2	1	1	1				PEAKS DB
DSNNLC(+71.04)LHFNPR	53.06	1499.69	12	-2.4	750.852	64.52	45498000	44022000	44517000	1847500	9636000	10350000										3	F3:23555	20180414_Joel_PooledBio_C_DDA_3.raw	11	2	2	2	1	2	2	0	0	0	0	0	0	0	0	0	P09382|LEG1_HUMAN	Propionamide	C6:Propionamide:1000.00	PEAKS DB
FN(-17.03)AHGDANTIVC(+71.04)NSK	53.05	1643.74	15	-2.8	822.873	56.57	2998700	2606300	2426500													2	F2:19822	20180414_Joel_PooledBio_C_DDA_2.raw	3	1	1	1	0	0	0	0	0	0	0	0	0	0	0	0	P09382|LEG1_HUMAN	Ammonia-loss (N); Propionamide	N2:Ammonia-loss (N):78.19;C12:Propionamide:1000.00	PEAKS PTM
T(+43.01)EFLSFMNTELAAFTK	53.05	1891.9	16	-1.4	946.957	135.82	249280	286650	337440	188960	227370	201570										1	F1:54012	20180414_Joel_PooledBio_C_DDA_1_180419144147.raw	6	1	1	1	1	1	1	0	0	0	0	0	0	0	0	0	P31949|S10AB_HUMAN	Carbamylation	T1:Carbamylation:124.59	PEAKS DB
A(+43.01)VTEQGHELSNEER	53.05	1640.74	14	-1.3	821.376	46.73	8189500	6046300	6884900	3320900	3136600	2923200										2	F2:14852	20180414_Joel_PooledBio_C_DDA_2.raw	6	1	1	1	1	1	1	0	0	0	0	0	0	0	0	0	P31946|1433B_HUMAN	Carbamylation	A1:Carbamylation:1000.00	PEAKS DB
FDTGNLC(+71.04)MVTGGANLGR	53.05	1795.83	17	-1.4	898.923	78.65	9489500	9756600	9817500	3786500	3185800	3243400										2	F2:30695	20180414_Joel_PooledBio_C_DDA_2.raw	6	1	1	1	1	1	1	0	0	0	0	0	0	0	0	0	P62701|RS4X_HUMAN	Propionamide	C7:Propionamide:1000.00	PEAKS DB
NELMYQLEQDHDLQAILQER	53.04	2485.19	20	0.3	829.404	101.61	15046000	16216000	15763000	4084300	0	0										1	F1:39747	20180414_Joel_PooledBio_C_DDA_1_180419144147.raw	7	2	2	1	2	0	0	0	0	0	0	0	0	0	0	0	Q08211|DHX9_HUMAN			PEAKS DB
M(+43.01)MITSQDVLHSWAVPTLGLK	53.03	2269.16	20	1.1	757.395	122.57	2112900	1985500	2521800	334530	192980	205020										1	F1:48700	20180414_Joel_PooledBio_C_DDA_1_180419144147.raw	9	2	2	2	1	1	1	0	0	0	0	0	0	0	0	0	P00403|COX2_HUMAN	Carbamylation	M1:Carbamylation:117.77	PEAKS DB
L(+43.01)IGQIVSSITASLR	53.03	1499.87	14	0.6	750.941	136.63	1029600	3273900	3090900	1386400	3684400	3165200							177280	48262		14	F14:42731	20180414_Joel_PooledBio_TYR_2_1_DDA_2.raw	12	1	2	2	1	2	2	0	0	0	0	0	0	1	1	0	Q13748|TBA3C_HUMAN	Carbamylation	L1:Carbamylation:1000.00	PEAKS DB
LAYVAAGDLAPINAFIGGLAAQEVMK	53.03	2602.38	26	0.6	868.469	124.94	1600400	1035400	1090500	234070												3	F3:50409	20180414_Joel_PooledBio_C_DDA_3.raw	7	2	2	2	1	0	0	0	0	0	0	0	0	0	0	0	P22314|UBA1_HUMAN			PEAKS DB
ATENDIYNFFSPLNPVR	53.02	1995.97	17	-2	998.99	110.21	28090000	25624000	25589000	6424300	4584000	3369300										1	F1:43374	20180414_Joel_PooledBio_C_DDA_1_180419144147.raw	11	2	2	2	2	2	1	0	0	0	0	0	0	0	0	0	P31943|HNRH1_HUMAN:G8JLB6|G8JLB6_HUMAN:P52597|HNRPF_HUMAN			PEAKS DB
Q(-17.03)AQYLGMSC(+71.04)DGPFKPDHYR	53.01	2265.99	19	-1.9	756.337	82.9	3715700	2255200	2135000													1	F1:31367	20180414_Joel_PooledBio_C_DDA_1_180419144147.raw	3	1	1	1	0	0	0	0	0	0	0	0	0	0	0	0	P23526|SAHH_HUMAN	Pyro-glu from Q; Propionamide	Q1:Pyro-glu from Q:1000.00;C9:Propionamide:1000.00	PEAKS PTM
A(+43.01)VEHLDDLPGALSELSDLHAHK	53.01	2409.19	22	1	603.306	104.14	5928500	3204400	3704000	4081600	4135500	4149000			318550				407420			1	F1:40751	20180414_Joel_PooledBio_C_DDA_1_180419144147.raw	15	2	2	2	2	3	2	0	0	1	0	0	0	1	0	0		Carbamylation	A1:Carbamylation:120.19	PEAKS DB
IDGDKDGFVTVDELKDWIK	53.01	2192.1	19	1.1	731.708	101.43	7322000	6012300	5866400	2814800	2089800	2042900	798800	708050	630370	914890	903310	876360		2583600	1735800	1	F1:39571	20180414_Joel_PooledBio_C_DDA_1_180419144147.raw	18	2	1	1	2	1	1	1	1	1	1	1	1	0	2	2	O43852|CALU_HUMAN			PEAKS DB
AELATEEFLPVTPILEGFVILR	53	2456.36	22	-1.3	819.792	135.58	557000	2730600	2099300	572670	2307700	2103300				137540	94223					4	F4:50417	20180414_Joel_PooledBio_L_DDA_1_180419171720.raw	14	2	2	2	2	2	2	0	0	0	1	1	0	0	0	0	Q13200|PSMD2_HUMAN			PEAKS DB
L(+43.01)AAVDATVNQVLASR	53	1569.85	15	0.5	785.931	122.36	6941900	5104500	5793600	5371600	4052700	4012100										1	F1:48577	20180414_Joel_PooledBio_C_DDA_1_180419144147.raw	6	1	1	1	1	1	1	0	0	0	0	0	0	0	0	0	Q15084|PDIA6_HUMAN	Carbamylation	L1:Carbamylation:1000.00	PEAKS DB
FEN(+.98)AFLSHVVSQHQALLGTIR	53	2367.23	21	-5.1	790.081	95.3	18565000	18457000	21629000	2635300	703640	2071100										1	F1:36955	20180414_Joel_PooledBio_C_DDA_1_180419144147.raw	12	3	1	2	2	1	3	0	0	0	0	0	0	0	0	0	P25705|ATPA_HUMAN	Deamidation (NQ)	N3:Deamidation (NQ):77.76	PEAKS DB
KLPIDVTEGEVISLGLPFGK	53	2111.19	20	0.1	704.737	105.39	16603000	16623000	16748000	3472000	1625900	1829300				1942300	1850600	1262000	278580			2	F2:42371	20180414_Joel_PooledBio_C_DDA_2.raw	15	2	2	2	2	1	2	0	0	0	1	1	1	1	0	0	P26599|PTBP1_HUMAN			PEAKS DB
MQDLDEDATLTQLATAWVSLATGGEK	53	2763.33	26	-1.7	922.115	135.3		722570														2	F2:54384	20180414_Joel_PooledBio_C_DDA_2.raw	1	0	1	0	0	0	0	0	0	0	0	0	0	0	0	0	O14579|COPE_HUMAN:M0QXB4|M0QXB4_HUMAN			PEAKS DB
ITLPVDFVTADKFDENAK	52.99	2022.03	18	1.5	675.019	90.52	23689000	29132000	28150000	6507600	6577400	6598900										2	F2:35999	20180414_Joel_PooledBio_C_DDA_2.raw	12	2	2	2	2	2	2	0	0	0	0	0	0	0	0	0	P00558|PGK1_HUMAN			PEAKS DB
SPLVMDVLNIQGVQR	52.99	1667.9	15	0.5	834.959	95.19	3758600	4849800	4968000	1197800	1389700	1399700										2	F2:37957	20180414_Joel_PooledBio_C_DDA_2.raw	12	2	2	2	2	2	2	0	0	0	0	0	0	0	0	0	Q14204|DYHC1_HUMAN			PEAKS DB
TFNLPLLMLGGGGYTIR	52.97	1821.98	17	1.1	911.999	122.82	1506100	1047300	1250300	523770	425130	415770										1	F1:48817	20180414_Joel_PooledBio_C_DDA_1_180419144147.raw	6	1	1	1	1	1	1	0	0	0	0	0	0	0	0	0	Q92769|HDAC2_HUMAN			PEAKS DB
LIAPVAEEEATVPNNK	52.97	1693.89	16	-4.1	847.948	62.38	25211000	27010000	25454000	7353300	6540400	6633400										3	F3:22544	20180414_Joel_PooledBio_C_DDA_3.raw	6	1	1	1	1	1	1	0	0	0	0	0	0	0	0	0	P07195|LDHB_HUMAN			PEAKS DB
SES(+79.97)PKEPEQLR	52.96	1378.61	11	-1.3	690.313	39.06	26464000	30709000	30872000	5858200	5495300	5405600										2	F2:10867	20180414_Joel_PooledBio_C_DDA_2.raw	9	2	2	2	1	1	1	0	0	0	0	0	0	0	0	0	P09651|ROA1_HUMAN	Phosphorylation (STY)	S3:Phosphorylation (STY):15.73	PEAKS PTM
AVFVDLEPTVIDEVR	52.96	1700.9	15	-0.9	851.456	100.12	481440000	469540000	458840000	171330000	172750000	171610000	54435000	52155000	51082000	71920000	71006000	74237000	53614000	108990000	52053000	8	F8:32386	20180414_Joel_PooledBio_TYR_10_1_DDA_2.raw	35	3	3	2	3	3	3	2	2	2	2	2	2	2	2	2	Q9BQE3|TBA1C_HUMAN:F5H5D3|F5H5D3_HUMAN			PEAKS DB
Q(+43.01)HHPPYHQQHHQGPPPGGPGGR	52.95	2445.13	22	0.1	612.291	28.87	15151000	10300000	11177000													2	F2:5865	20180414_Joel_PooledBio_C_DDA_2.raw	6	2	2	2	0	0	0	0	0	0	0	0	0	0	0	0	P23246|SFPQ_HUMAN	Carbamylation	Q1:Carbamylation:1000.00	PEAKS DB
AC(+71.04)ADATLSQITN(+.98)NIDPVGR	52.95	2029.97	19	-2	1015.99	73.81	1355900	1588300	1690400	415710	458420											3	F3:28106	20180414_Joel_PooledBio_C_DDA_3.raw	5	1	1	1	1	1	0	0	0	0	0	0	0	0	0	0	P62873|GBB1_HUMAN	Propionamide; Deamidation (NQ)	C2:Propionamide:1000.00;N12:Deamidation (NQ):17.01	PEAKS DB
G(+43.01)EHPGLSIGDVAK	52.95	1321.66	13	0.8	661.839	64.16	10091000	8847800	9019000	1162300	1176600	1135000	3949600	4219200	4169500	4651500	4736500	4338100	4086900	6262000	4048400	12	F12:19649	20180414_Joel_PooledBio_TYR_1_1_DDA_3.raw	15	1	1	1	1	1	1	1	1	1	1	1	1	1	1	1	P09429|HMGB1_HUMAN	Carbamylation	G1:Carbamylation:149.67	PEAKS DB
LTESPC(+71.04)ALVASQYGWSGNMER	52.95	2369.08	21	-0.3	790.7	84.7	17543000	19485000	17900000	10299000	7985800	7829400										2	F2:33350	20180414_Joel_PooledBio_C_DDA_2.raw	12	2	2	2	2	2	2	0	0	0	0	0	0	0	0	0	P14625|ENPL_HUMAN	Propionamide	C6:Propionamide:1000.00	PEAKS DB
C(+71.04)LELFSELAEDKENYKK	52.94	2129.03	17	1.1	533.267	83.71	14303000	11683000	12339000	13315000	11124000	11410000										5	F5:30481	20180414_Joel_PooledBio_L_DDA_2.raw	13	2	2	2	3	2	2	0	0	0	0	0	0	0	0	0	P08238|HS90B_HUMAN	Propionamide	C1:Propionamide:1000.00	PEAKS DB
Y(+43.01)VASYLLAALGGN(+.98)SSPSAK	52.93	1911.96	19	2.1	956.988	130.82	1701900	2727900	1898300	951750	1814200	1318600										3	F3:52641	20180414_Joel_PooledBio_C_DDA_3.raw	10	1	2	2	1	2	2	0	0	0	0	0	0	0	0	0	P05387|RLA2_HUMAN	Carbamylation; Deamidation (NQ)	Y1:Carbamylation:147.25;N13:Deamidation (NQ):1000.00	PEAKS DB
EWEIVNQDNHYSPHFQEIR	52.92	2440.12	19	0.3	611.037	79.59	5710900	3993800	6092100	5364100	3197400	3729600										1	F1:29812	20180414_Joel_PooledBio_C_DDA_1_180419144147.raw	9	2	1	2	2	1	1	0	0	0	0	0	0	0	0	0	P09172|DOPO_HUMAN			PEAKS DB
EVAGAKPHITAAEGK	52.92	1477.79	15	-0.5	739.901	42.04	2323900	11551000	10713000	3443800	260610				379030					1058700	357700	1	F1:10813	20180414_Joel_PooledBio_C_DDA_1_180419144147.raw	12	1	2	2	2	1	0	0	0	1	0	0	0	0	2	1	Q16891|MIC60_HUMAN			PEAKS DB
TPLSEAEFEEIMNR	52.92	1664.77	14	0.5	833.393	92.35	4047900	2640600	2665000		0	0										1	F1:35680	20180414_Joel_PooledBio_C_DDA_1_180419144147.raw	3	1	1	1	0	0	0	0	0	0	0	0	0	0	0	0	F8WJN3|F8WJN3_HUMAN:Q16630|CPSF6_HUMAN			PEAKS DB
VSQAAAELLAFC(+71.04)ETHAK	52.92	1858.92	17	-4.8	930.465	84.03	19949000	16628000	16975000	1469000	2413200	2302600										3	F3:32811	20180414_Joel_PooledBio_C_DDA_3.raw	9	2	2	2	1	1	1	0	0	0	0	0	0	0	0	0	Q9UK08|GBG8_HUMAN	Propionamide	C12:Propionamide:1000.00	PEAKS DB
TFAPEEISAMVLTK	52.91	1535.79	14	1	512.938	94.47	83628000	69525000	68729000	33842000	31423000	32034000										2	F2:37704	20180414_Joel_PooledBio_C_DDA_2.raw	13	2	2	2	3	2	2	0	0	0	0	0	0	0	0	0	P11021|GRP78_HUMAN			PEAKS DB
VFIMDSC(+71.04)DELIPEYLNFIR	52.9	2387.15	19	0.3	1194.58	124.64	15698000	14387000	15558000	6041100	6069500	5716400										1	F1:49528	20180414_Joel_PooledBio_C_DDA_1_180419144147.raw	12	2	2	2	2	2	2	0	0	0	0	0	0	0	0	0	P08238|HS90B_HUMAN	Propionamide	C7:Propionamide:1000.00	PEAKS DB
LAVAEALTNLVFALVTDLR	52.9	2028.16	19	1.2	677.062	136.54		69630	50260		32808	34138										2	F2:54908	20180414_Joel_PooledBio_C_DDA_2.raw	4	0	1	1	0	1	1	0	0	0	0	0	0	0	0	0	O15067|PUR4_HUMAN			PEAKS DB
N(+.98)MGGPYGGGNYGPGGSGGSGGYGGR	52.89	2189.88	25	0.2	1095.95	62.37	3682400	3611800	4129100													1	F1:21400	20180414_Joel_PooledBio_C_DDA_1_180419144147.raw	3	1	1	1	0	0	0	0	0	0	0	0	0	0	0	0	P22626|ROA2_HUMAN	Deamidation (NQ)	N1:Deamidation (NQ):39.73	PEAKS DB
A(+43.01)LDLFSDNAPPPELLEIINEDIAK	52.89	2679.36	24	-1.9	894.127	135.32			2816700	1768400	2456200	2208200	30072		43680							3	F3:54261	20180414_Joel_PooledBio_C_DDA_3.raw	6	0	0	1	1	1	1	1	0	1	0	0	0	0	0	0	Q15084|PDIA6_HUMAN	Carbamylation	A1:Carbamylation:126.42	PEAKS DB
V(+43.01)AHALAEGLGVIAC(+71.04)IGEK	52.88	1863.99	18	0	622.337	131.69	4366200	2935100	2776200	1428700	597810	802910										1	F1:52424	20180414_Joel_PooledBio_C_DDA_1_180419144147.raw	12	2	3	2	2	1	2	0	0	0	0	0	0	0	0	0	P60174|TPIS_HUMAN	Carbamylation; Propionamide	V1:Carbamylation:127.09;C14:Propionamide:1000.00	PEAKS DB
HPSKPDPSGEC(+71.04)NPDLR	52.87	1818.83	16	2.1	607.286	43.65	10743000	23270000	17124000	2450100	2527300	2380100										1	F1:11619	20180414_Joel_PooledBio_C_DDA_1_180419144147.raw	9	1	3	2	1	1	1	0	0	0	0	0	0	0	0	0	Q09028|RBBP4_HUMAN	Propionamide	C11:Propionamide:1000.00	PEAKS DB
LGVH(+40.03)PLSC(+71.04)HGWVLGEHGDSSVPVWSGMNVAGVSLK	52.87	3721.85	35	2.6	931.472	98.23	3630100	3996400	4135000													2	F2:39269	20180414_Joel_PooledBio_C_DDA_2.raw	3	1	1	1	0	0	0	0	0	0	0	0	0	0	0	0	P00338|LDHA_HUMAN	Propionaldehyde +40; Propionamide	H4:Propionaldehyde +40:10.65;C8:Propionamide:1000.00	PEAKS PTM
EMEENFAVEAANYQDTIGR	52.86	2185.96	19	-0.2	1093.99	85.16	40476000	41846000	42893000	20064000	11616000	11686000							635470			1	F1:32480	20180414_Joel_PooledBio_C_DDA_1_180419144147.raw	13	2	2	2	2	2	2	0	0	0	0	0	0	1	0	0	P08670|VIME_HUMAN			PEAKS DB
LPIFFFGTHETAFLGPK	52.86	1921.01	17	0.8	641.346	104.58	4911700	6471500	7025600	943350												3	F3:41826	20180414_Joel_PooledBio_C_DDA_3.raw	6	1	2	2	1	0	0	0	0	0	0	0	0	0	0	0	O75475|PSIP1_HUMAN			PEAKS DB
KHLEINPDHSIIETLR	52.85	1914.03	16	0.7	479.516	72.77	8970500	29082000	29627000	13095000	14139000	14229000										4	F4:24603	20180414_Joel_PooledBio_L_DDA_1_180419171720.raw	14	2	2	2	2	3	3	0	0	0	0	0	0	0	0	0	P07900|HS90A_HUMAN			PEAKS DB
NINADEAAAMGAVYQAAALSK	52.85	2078.01	21	-1.1	1040.01	99.21	10421000	7274300	7445200	3515600	1511300	1604100										1	F1:38670	20180414_Joel_PooledBio_C_DDA_1_180419144147.raw	10	2	2	2	2	1	1	0	0	0	0	0	0	0	0	0	Q9Y4L1|HYOU1_HUMAN			PEAKS DB
MDATANDVPSDR	52.84	1290.55	12	-1.8	646.282	38.74	27780000	32294000	32335000	17138000	17470000	17043000										2	F2:10677	20180414_Joel_PooledBio_C_DDA_2.raw	6	1	1	1	1	1	1	0	0	0	0	0	0	0	0	0	P13667|PDIA4_HUMAN			PEAKS DB
EDEDDKTVLDLAVVLFETATLR	52.84	2491.27	22	-0.8	831.43	135.49		342570		438230	1563000	1960600				1047000	443760	323340	87663	51176	53116	5	F5:50116	20180414_Joel_PooledBio_L_DDA_2.raw	16	0	1	0	1	2	2	0	0	0	2	2	2	1	2	1	P14625|ENPL_HUMAN			PEAKS DB
KTFSHELSDFGLESTAGEIPVVAIR	52.83	2702.39	25	1.6	676.606	93.21	13496000	9930800	10809000	8841400	7769400	7452500				1158700	603850	483420	363360		272640	6	F6:34663	20180414_Joel_PooledBio_L_DDA_3.raw	18	2	2	2	2	2	2	0	0	0	2	1	1	1	0	1	P30101|PDIA3_HUMAN			PEAKS DB
MVMIQDGPQNTGADKPLR	52.83	1969.97	18	-2.5	657.663	58.29	11821000	15782000	15753000													3	F3:20388	20180414_Joel_PooledBio_C_DDA_3.raw	6	2	2	2	0	0	0	0	0	0	0	0	0	0	0	0	Q96AE4|FUBP1_HUMAN:E9PEB5|E9PEB5_HUMAN			PEAKS DB
LAASGEGGLQELSGHFENQK	52.83	2071	20	0.8	691.34	75.56	21915000	21773000	20360000	6131500	5293800	5321900										1	F1:27983	20180414_Joel_PooledBio_C_DDA_1_180419144147.raw	10	2	2	2	2	1	1	0	0	0	0	0	0	0	0	0	Q16643|DREB_HUMAN			PEAKS DB
Q(-17.03)QDAQEFFLHLINMVER	52.82	2100.01	17	-2.7	1051.01	135.31	208560	138930	199840													3	F3:54266	20180414_Joel_PooledBio_C_DDA_3.raw	3	1	1	1	0	0	0	0	0	0	0	0	0	0	0	0	P45974|UBP5_HUMAN	Pyro-glu from Q	Q1:Pyro-glu from Q:1000.00	PEAKS PTM
G(+43.01)AEAANVTGPGGVPVQGSK	52.82	1737.86	19	1	869.94	54.87	1456900	1548200	1583700													2	F2:18940	20180414_Joel_PooledBio_C_DDA_2.raw	3	1	1	1	0	0	0	0	0	0	0	0	0	0	0	0	P67809|YBOX1_HUMAN	Carbamylation	G1:Carbamylation:129.03	PEAKS DB
EAEAAIYHLQLFEELR	52.82	1930.98	16	0.5	644.667	102.21	12604000	15167000	16930000	14884000	15046000	15673000				1383000	646700		2044000	414300		1	F1:40009	20180414_Joel_PooledBio_C_DDA_1_180419144147.raw	17	2	2	2	2	2	2	0	0	0	1	1	0	2	1	0	P14618|KPYM_HUMAN			PEAKS DB
SVTVVEDDEDEDGDDLLHHHHVSGSR	52.81	2898.27	26	-0.4	725.573	60.92	16261000	11747000	11715000	10347000	7665400	8627100	2136400	970440	1012500		0		555680			1	F1:20651	20180414_Joel_PooledBio_C_DDA_1_180419144147.raw	20	2	3	2	3	2	3	2	1	1	0	0	0	1	0	0				PEAKS DB
HVGDLGNVTADK	52.8	1224.61	12	-3.3	613.31	42.12	11193000	14681000	14499000		0											3	F3:12127	20180414_Joel_PooledBio_C_DDA_3.raw	3	1	1	1	0	0	0	0	0	0	0	0	0	0	0	0	P00441|SODC_HUMAN			PEAKS DB
TPLHEIALSIK	52.8	1220.71	11	0.5	611.364	75.25	18327000	20973000	20003000	6436200	6600600	6572500	273610	515340	191040	208430			186790			1	F1:27814	20180414_Joel_PooledBio_C_DDA_1_180419144147.raw	18	2	2	2	2	2	2	1	2	1	1	0	0	1	0	0	Q08211|DHX9_HUMAN			PEAKS DB
MFVLDEADEMLSR	52.79	1554.71	13	0	778.36	102.99	28993000	31669000	32052000	3243400	3407400	3573800										1	F1:40293	20180414_Joel_PooledBio_C_DDA_1_180419144147.raw	6	1	1	1	1	1	1	0	0	0	0	0	0	0	0	0	P60842|IF4A1_HUMAN:Q14240|IF4A2_HUMAN			PEAKS DB
IKGEHPGLSIGDVAK	52.79	1519.84	15	-1.1	760.924	52.26	157940000	156560000	144410000	17897000	18638000	19243000	16396000	18829000	17477000	22397000	21029000	20612000	15065000	27213000	14049000	2	F2:17735	20180414_Joel_PooledBio_C_DDA_2.raw	43	2	3	3	2	3	3	3	3	3	3	3	3	3	3	3	P09429|HMGB1_HUMAN			PEAKS DB
VVLAYEPVWAIGTGK	52.79	1601.88	15	-1.2	534.967	93.45	60626000	65010000	66311000	7763500	6661800	6595900	2731700	2352100	2170600	5059500	4590700	4335600	4219000	4967900	3922900	3	F3:37040	20180414_Joel_PooledBio_C_DDA_3.raw	25	2	2	2	2	2	2	1	1	1	2	2	2	1	2	1	P60174|TPIS_HUMAN			PEAKS DB
TLVLSNLSYSATEETLQEVFEK	52.79	2500.26	22	1.4	834.428	118.51	11918000	13654000	14100000	4505100	2792600	2542800				374240			604620	62358		1	F1:46982	20180414_Joel_PooledBio_C_DDA_1_180419144147.raw	16	2	3	2	2	2	2	0	0	0	1	0	0	1	1	0	P19338|NUCL_HUMAN			PEAKS DB
EILVGDVGQTVDDPYATFVK	52.78	2165.09	20	0.5	722.704	96.3	76720000	98733000	91950000	12266000	11026000	10685000										1	F1:37459	20180414_Joel_PooledBio_C_DDA_1_180419144147.raw	12	2	2	2	2	2	2	0	0	0	0	0	0	0	0	0	P23528|COF1_HUMAN:E9PK25|E9PK25_HUMAN			PEAKS DB
DAEDAM(+15.99)DAM(+15.99)DGAVLDGR	52.77	1782.7	17	-2.1	892.357	56.16							3161700	3694100	3402100	5001300	4854500	4869900	3061000	5139600	2836000	9	F9:14848	20180414_Joel_PooledBio_TYR_10_1_DDA_3.raw	9	0	0	0	0	0	0	1	1	1	1	1	1	1	1	1	Q01130|SRSF2_HUMAN:J3QL05|J3QL05_HUMAN:J3KP15|J3KP15_HUMAN	Oxidation (M)	M6:Oxidation (M):1000.00;M9:Oxidation (M):1000.00	PEAKS DB
TTQVPQFILDDFIQNDR	52.77	2049.02	17	-0.2	684.013	106.6	8234000	9303800	8743700	2050800	1725600	1681000										2	F2:42970	20180414_Joel_PooledBio_C_DDA_2.raw	12	2	2	2	2	2	2	0	0	0	0	0	0	0	0	0	Q08211|DHX9_HUMAN			PEAKS DB
A(+42.01)ELTALESLIEMGFPR	52.77	1817.92	16	-0.2	909.969	135.89	2347300	4085600	3649300	213070												2	F2:54626	20180414_Joel_PooledBio_C_DDA_2.raw	7	2	2	2	1	0	0	0	0	0	0	0	0	0	0	0	Q04323|UBXN1_HUMAN	Acetylation (Protein N-term)	A1:Acetylation (Protein N-term):1000.00	PEAKS PTM
VVSVHPGDVLITSC(+71.04)TYNTEDR	52.77	2375.14	21	-4.2	792.718	71.03	7071200	8313700	8548700	6251600	6088300	6045800										3	F3:26877	20180414_Joel_PooledBio_C_DDA_3.raw	7	1	1	1	2	1	1	0	0	0	0	0	0	0	0	0	P09172|DOPO_HUMAN	Propionamide	C14:Propionamide:1000.00	PEAKS DB
ALEEQNELLSAELGGLR	52.76	1840.95	17	-2.3	921.482	94.01	3947900			1301800	1311600											1	F1:36446	20180414_Joel_PooledBio_C_DDA_1_180419144147.raw	4	2	0	0	1	1	0	0	0	0	0	0	0	0	0	0	P48681|NEST_HUMAN			PEAKS DB
GPPDFSSDEEREPTPVLGSGAAAAGR	52.76	2569.2	26	0.7	857.409	70	3620400	5306600			1295700	1137400	598470		511820		760330	817260			451230	1	F1:25200	20180414_Joel_PooledBio_C_DDA_1_180419144147.raw	9	1	1	0	0	1	1	1	0	1	0	1	1	0	0	1	P42167|LAP2B_HUMAN			PEAKS DB
RPAEDMEEEQAFK	52.75	1578.7	13	-1.1	790.356	47.84	53497000	64491000	60827000	3175900	7119000	7188600										2	F2:15385	20180414_Joel_PooledBio_C_DDA_2.raw	11	2	2	2	1	2	2	0	0	0	0	0	0	0	0	0	P61978|HNRPK_HUMAN:Q5T6W2|Q5T6W2_HUMAN			PEAKS DB
TNVLYELAQYASEPSEQELLR	52.75	2452.21	21	0.8	818.412	112.79	1437600	1238400	1264600	431490	341730											2	F2:45583	20180414_Joel_PooledBio_C_DDA_2.raw	8	2	2	2	1	1	0	0	0	0	0	0	0	0	0	0	P16435|NCPR_HUMAN			PEAKS DB
TVMENFVAFVDK	52.75	1398.69	12	0.3	700.35	97.99	122070000	125250000	145030000	93575000	98050000	99296000							886590			3	F3:39054	20180414_Joel_PooledBio_C_DDA_3.raw	15	2	2	2	2	3	3	0	0	0	0	0	0	1	0	0				PEAKS DB
VTIAQGGVLPN(+.98)IQAVLLPK	52.74	1931.15	19	0.7	966.581	114.09	22304000	23159000	20307000	3800700	3268100	2667500										1	F1:45078	20180414_Joel_PooledBio_C_DDA_1_180419144147.raw	21	4	5	4	3	3	2	0	0	0	0	0	0	0	0	0	Q6FI13|H2A2A_HUMAN:Q8IUE6|H2A2B_HUMAN	Deamidation (NQ)	N11:Deamidation (NQ):17.01	PEAKS DB
HALIIYDDLSK	52.74	1286.69	11	1	644.351	75.2	33344000	22649000	21960000	15651000	14763000	14672000	3040500	2775100	2425900	3956600	3471300	3590100	2522300	4011000	2466300	15	F15:22661	20180414_Joel_PooledBio_TYR_2_1_DDA_3.raw	15	1	1	1	1	1	1	1	1	1	1	1	1	1	1	1	P25705|ATPA_HUMAN			PEAKS DB
TGVHHYSGN(+.98)NIELGTAC(+71.04)GK	52.73	2028.93	19	-3.4	677.316	50	466230			256560	0	4731100										5	F5:15140	20180414_Joel_PooledBio_L_DDA_2.raw	3	1	0	0	1	0	1	0	0	0	0	0	0	0	0	0	P62888|RL30_HUMAN	Deamidation (NQ); Propionamide	N9:Deamidation (NQ):17.01;C17:Propionamide:1000.00	PEAKS DB
MAVTFIGN(+.98)STAIQELFK	52.72	1869.95	17	0.4	935.985	116.85	39719000	54049000	43240000	14251000	13826000	13607000										1	F1:46260	20180414_Joel_PooledBio_C_DDA_1_180419144147.raw	17	2	5	2	2	3	3	0	0	0	0	0	0	0	0	0	P07437|TBB5_HUMAN	Deamidation (NQ)	N8:Deamidation (NQ):76.17	PEAKS DB
GRPGPVAGHHQMPR	52.72	1495.76	14	0.3	499.593	37.83	16041000	13393000	13091000	1634700	1627600	1109200										1	F1:8625	20180414_Joel_PooledBio_C_DDA_1_180419144147.raw	11	2	2	2	2	2	1	0	0	0	0	0	0	0	0	0	O94979|SC31A_HUMAN:D6REX3|D6REX3_HUMAN			PEAKS DB
SKPGAAMVEMADGYAVDR	52.72	1866.86	18	-1.3	934.436	74.73	32388000	37614000	37572000	3243500	2894600	3189100										1	F1:27581	20180414_Joel_PooledBio_C_DDA_1_180419144147.raw	9	2	2	2	1	1	1	0	0	0	0	0	0	0	0	0	P14866|HNRPL_HUMAN			PEAKS DB
RPMEEDGEEKS(+79.97)PSK	52.71	1697.7	14	0.1	566.906	34.47	13634000															1	F1:7165	20180414_Joel_PooledBio_C_DDA_1_180419144147.raw	2	2	0	0	0	0	0	0	0	0	0	0	0	0	0	0	Q12906|ILF3_HUMAN	Phosphorylation (STY)	S11:Phosphorylation (STY):26.31	PEAKS PTM
F(+43.01)WEVISDEHGIDPTGTYHGDSDLQLDR	52.71	3144.41	27	1.8	1049.14	106.62	25277000	16489000	14927000	17227000	24830000	12532000										3	F3:42694	20180414_Joel_PooledBio_C_DDA_3.raw	9	2	2	1	1	2	1	0	0	0	0	0	0	0	0	0	P07437|TBB5_HUMAN	Carbamylation	F1:Carbamylation:1000.00	PEAKS DB
M(+43.01)DENQFVAVTSTNAAK	52.7	1767.81	16	-0.5	884.912	74.79		946780	654380	623080	573010	601270										2	F2:28728	20180414_Joel_PooledBio_C_DDA_2.raw	5	0	1	1	1	1	1	0	0	0	0	0	0	0	0	0	Q14195|DPYL3_HUMAN:A0A1C7CYX9|A0A1C7CYX9_HUMAN:Q14194|DPYL1_HUMAN	Carbamylation	M1:Carbamylation:142.24	PEAKS DB
KPLTSSSAAPQRPISTQR	52.69	1924.05	18	-3.4	482.018	38.1	1903000	29987000	29580000		2709800	2685600										3	F3:10009	20180414_Joel_PooledBio_C_DDA_3.raw	7	1	2	2	0	1	1	0	0	0	0	0	0	0	0	0	Q15691|MARE1_HUMAN			PEAKS DB
GPPASSPAPAPK	52.69	1075.57	12	-0.4	538.79	31.59	6549900	3945900	4352800	1600000	1655300	1669600	389280	381450	396960	1014200	1007900	1025500		973960	317380	3	F3:6797	20180414_Joel_PooledBio_C_DDA_3.raw	14	1	1	1	1	1	1	1	1	1	1	1	1	0	1	1	Q15942|ZYX_HUMAN			PEAKS DB
LVAGEMGQNEPDQGGQR	52.68	1784.81	17	-1.4	893.412	43.96	11618000	15209000	15338000	5855200	7301700	7086400										2	F2:13308	20180414_Joel_PooledBio_C_DDA_2.raw	8	1	1	1	1	2	2	0	0	0	0	0	0	0	0	0	Q99714|HCD2_HUMAN			PEAKS DB
DFEELKAEEVDVTK	52.67	1650.8	14	-2.3	826.405	73.44	3403600	3476800	3231300	0		854670	1191100	1420100	665450	771360	677200	754190	0	0	514860	1	F1:26933	20180414_Joel_PooledBio_C_DDA_1_180419144147.raw	13	1	1	1	0	0	1	2	2	1	1	1	1	0	0	1	P46821|MAP1B_HUMAN			PEAKS DB
S(+43.01)ALSGHLETVILGLLK	52.67	1692.98	16	0.7	847.497	134.48	986730	960300	814830	833700	765480	748870										1	F1:53485	20180414_Joel_PooledBio_C_DDA_1_180419144147.raw	8	2	2	1	1	1	1	0	0	0	0	0	0	0	0	0	P07355|ANXA2_HUMAN	Carbamylation	S1:Carbamylation:207.25	PEAKS DB
GHLENNPALEK	52.67	1220.61	11	-0.4	611.314	36.25	53829000	61891000	60520000	27687000	26618000	25932000										3	F3:9109	20180414_Joel_PooledBio_C_DDA_3.raw	12	2	2	2	2	2	2	0	0	0	0	0	0	0	0	0	P05388|RLA0_HUMAN			PEAKS DB
I(+43.01)KGEHPGLSIGDVAK	52.66	1562.84	15	1.1	521.955	70.45	38076000	20510000	22263000	2704000	3548100	3316100	10223000	10858000	10458000	14883000	14222000	13634000	9662000	16985000	9720300	8	F8:20872	20180414_Joel_PooledBio_TYR_10_1_DDA_2.raw	44	4	2	2	1	2	1	3	4	4	4	3	4	3	4	3	P09429|HMGB1_HUMAN	Carbamylation	I1:Carbamylation:24.44	PEAKS DB
LLVPLVPDLQDVAQLR	52.66	1788.05	16	-0.2	895.033	116.61	3253200	2981600	2980100	1224400	978480	846470										1	F1:46183	20180414_Joel_PooledBio_C_DDA_1_180419144147.raw	12	2	2	2	2	2	2	0	0	0	0	0	0	0	0	0	Q9BSJ8|ESYT1_HUMAN			PEAKS DB
YPIFFFGTHETAFLGPK	52.66	1970.99	17	-1	658.004	107.46	2385300	2587500	2888400	650400												1	F1:42257	20180414_Joel_PooledBio_C_DDA_1_180419144147.raw	7	1	2	2	2	0	0	0	0	0	0	0	0	0	0	0	Q7Z4V5|HDGR2_HUMAN:A0A024R216|A0A024R216_HUMAN:Q9Y3E1|HDGR3_HUMAN			PEAKS DB
L(+43.01)EVHYHNPLVIEGR	52.65	1717.89	14	0.3	573.638	81.93	3112000	2590600	2631200	1739700	1640900	1703300				199930						1	F1:30941	20180414_Joel_PooledBio_C_DDA_1_180419144147.raw	7	1	1	1	1	1	1	0	0	0	1	0	0	0	0	0	P09172|DOPO_HUMAN	Carbamylation	L1:Carbamylation:1000.00	PEAKS DB
WSDGSYLEDQDMWR	52.65	1786.73	14	-1	894.369	88.14				5890900	6015500	6121000	13348000	13281000	12518000	9140000	9042800	8785700	16789000	11184000	15465000	14	F14:29872	20180414_Joel_PooledBio_TYR_2_1_DDA_2.raw	16	0	0	0	1	1	1	1	2	2	1	2	1	1	2	1				PEAKS DB
EAGEGGEAEAPAAEGGK	52.65	1528.66	17	-1.4	765.338	32.01	29791000	34512000	31597000	3417800	3076600	3104600										5	F5:6537	20180414_Joel_PooledBio_L_DDA_2.raw	6	1	1	1	1	1	1	0	0	0	0	0	0	0	0	0	P29966|MARCS_HUMAN			PEAKS DB
KLEDQLQGGQLEEVILQAEHELNLAR	52.63	2972.56	26	2	744.148	121.4	3294100	2664400	2799600	1076800	312280	669290										1	F1:48145	20180414_Joel_PooledBio_C_DDA_1_180419144147.raw	11	2	2	2	2	1	2	0	0	0	0	0	0	0	0	0	H7BYD0|H7BYD0_HUMAN:Q16718|NDUA5_HUMAN			PEAKS DB
TPADC(+71.04)PVIAIDSFR	52.63	1574.78	14	0.4	788.396	83.09	4017100	4566900	4605000	3025300	3355700	3171700										2	F2:32661	20180414_Joel_PooledBio_C_DDA_2.raw	6	1	1	1	1	1	1	0	0	0	0	0	0	0	0	0	Q9BS26|ERP44_HUMAN	Propionamide	C5:Propionamide:1000.00	PEAKS DB
HSAEVAGYQDSIGQLENDLR	52.63	2201.03	20	1.6	734.687	88.7	1831800	2056500	2022900	989540												1	F1:34059	20180414_Joel_PooledBio_C_DDA_1_180419144147.raw	4	1	1	1	1	0	0	0	0	0	0	0	0	0	0	0	Q16352|AINX_HUMAN			PEAKS DB
TVASPGVTVEEAVEQIDIGGVTLLR	52.63	2552.37	25	1.7	851.799	125.43	1776900	1410000	1490900	1667900	828110	833830										1	F1:49931	20180414_Joel_PooledBio_C_DDA_1_180419144147.raw	8	2	1	1	2	1	1	0	0	0	0	0	0	0	0	0	P31939|PUR9_HUMAN			PEAKS DB
VPADTEVVC(+71.04)APPTAYIDFAR	52.63	2205.08	20	-0.4	736.033	89.58	31559000	36774000	34773000	5457300	3941400	4286500										3	F3:35351	20180414_Joel_PooledBio_C_DDA_3.raw	12	2	2	2	2	2	2	0	0	0	0	0	0	0	0	0	P60174|TPIS_HUMAN	Propionamide	C9:Propionamide:1000.00	PEAKS DB
AALIMQVLQLTADQIAMLPPEQR	52.62	2549.37	23	-0.4	850.797	135.18		2364100	2507500													2	F2:54305	20180414_Joel_PooledBio_C_DDA_2.raw	2	0	1	1	0	0	0	0	0	0	0	0	0	0	0	0	P33240|CSTF2_HUMAN			PEAKS DB
HEQNIDC(+71.04)GGGYVK	52.61	1489.66	13	-3.8	745.835	41.01	106270000	116790000	114370000	111940000	109280000	110530000										3	F3:11582	20180414_Joel_PooledBio_C_DDA_3.raw	12	2	2	2	2	2	2	0	0	0	0	0	0	0	0	0	P27797|CALR_HUMAN	Propionamide	C7:Propionamide:1000.00	PEAKS DB
GFGFVTFENIDDAK	52.61	1558.73	14	-2.1	780.371	93.4	10690000	13220000	13788000	632460	0											3	F3:36987	20180414_Joel_PooledBio_C_DDA_3.raw	4	1	1	1	1	0	0	0	0	0	0	0	0	0	0	0	Q14011|CIRBP_HUMAN			PEAKS DB
NLLHVTDTGVGMTR	52.6	1512.77	14	-1	505.264	70.03	118530000	104900000	107350000	42472000	38395000	38944000										1	F1:25213	20180414_Joel_PooledBio_C_DDA_1_180419144147.raw	12	2	2	2	2	2	2	0	0	0	0	0	0	0	0	0	P14625|ENPL_HUMAN			PEAKS DB
SLHTLFGDELC(+71.04)K	52.59	1432.7	12	1	478.575	74.02	140850000	115690000	127350000	180300000	157830000	182290000										2	F2:28498	20180414_Joel_PooledBio_C_DDA_2.raw	17	3	2	3	2	3	4	0	0	0	0	0	0	0	0	0		Propionamide	C11:Propionamide:1000.00	PEAKS DB
GSTAPVGGGAFPTIVER	52.59	1614.84	17	-0.2	808.425	72.81	52154000	58346000	57844000	37128000	36465000	36881000	2070700	1943600	1733100	2432000	2008600	2101400	1809700	2301600	1530700	2	F2:27887	20180414_Joel_PooledBio_C_DDA_2.raw	15	1	1	1	1	1	1	1	1	1	1	1	1	1	1	1	Q15084|PDIA6_HUMAN			PEAKS DB
QSKPVTTPEEIAQVATISAN(+.98)GDKEIGNIISDAMK	52.58	3555.8	34	1	889.958	105.44	6010200	5662600	5666200	1243700	1665100	1510200										2	F2:42447	20180414_Joel_PooledBio_C_DDA_2.raw	7	2	1	1	1	1	1	0	0	0	0	0	0	0	0	0	P10809|CH60_HUMAN	Deamidation (NQ)	N20:Deamidation (NQ):18.48	PEAKS DB
KQDEPIDLFMIEIMEMK	52.58	2109.02	17	1.7	704.015	122.41				1123700	931400	875430				1183100						5	F5:46070	20180414_Joel_PooledBio_L_DDA_2.raw	4	0	0	0	1	1	1	0	0	0	1	0	0	0	0	0	P40227|TCPZ_HUMAN			PEAKS DB
TIGGGDDSFN(+.98)TFFSETGAGK	52.57	2007.87	20	0.2	1004.94	82.45	16399000	21155000	21177000	8965600	8019800	8022100	907250	707000	648980	591140	519000	529380		854270	702210	3	F3:32114	20180414_Joel_PooledBio_C_DDA_3.raw	23	2	3	3	2	2	2	2	1	1	1	1	1	0	1	1	Q9BQE3|TBA1C_HUMAN:F5H5D3|F5H5D3_HUMAN:Q13748|TBA3C_HUMAN	Deamidation (NQ)	N10:Deamidation (NQ):1000.00	PEAKS DB
I(+43.01)LLANFLAQTEALMR	52.57	1745.95	15	0.8	873.983	136.53	351260	158080	200150	138290	71384	81934										1	F1:54280	20180414_Joel_PooledBio_C_DDA_1_180419144147.raw	6	1	1	1	1	1	1	0	0	0	0	0	0	0	0	0	P06744|G6PI_HUMAN:A0A0A0MTS2|A0A0A0MTS2_HUMAN	Carbamylation	I1:Carbamylation:1000.00	PEAKS DB
RPTPQDSPIFLPVDDTSFR	52.57	2187.1	19	0.4	730.04	86.28	7420500	6668500	7200100	3682700		3902800										2	F2:34040	20180414_Joel_PooledBio_C_DDA_2.raw	5	1	1	1	1	0	1	0	0	0	0	0	0	0	0	0	P49327|FAS_HUMAN			PEAKS DB
VDC(+71.04)DQHSDIAQR	52.57	1456.64	12	-1.8	729.324	39.3	8582800	19193000	18408000	12082000	16483000	15897000										1	F1:9341	20180414_Joel_PooledBio_C_DDA_1_180419144147.raw	11	1	2	2	2	2	2	0	0	0	0	0	0	0	0	0	Q9BS26|ERP44_HUMAN	Propionamide	C3:Propionamide:1000.00	PEAKS DB
IPNFWVTTFVNHPQVSALLGEEDEEALHYLTR	52.57	3724.85	32	0.6	932.221	120.65	7715100	6034700	6814500	5713600	4126700	3922400				783590						2	F2:48901	20180414_Joel_PooledBio_C_DDA_2.raw	13	2	2	2	2	2	2	0	0	0	1	0	0	0	0	0	Q01105|SET_HUMAN:A0A0C4DFV9|A0A0C4DFV9_HUMAN			PEAKS DB
FSHEEIAMATVTALR	52.56	1674.84	15	-1.9	559.286	79.12	18977000	17452000	15340000	9541800	6915500	6643000										3	F3:30581	20180414_Joel_PooledBio_C_DDA_3.raw	12	2	2	2	2	2	2	0	0	0	0	0	0	0	0	0	P04075|ALDOA_HUMAN			PEAKS DB
YNEDLELEDAIHTAILTLK	52.56	2200.13	19	0.7	734.383	119.73	4628300	4664600	4652700	2798700	2283100	2150700										3	F3:48315	20180414_Joel_PooledBio_C_DDA_3.raw	13	2	3	2	2	2	2	0	0	0	0	0	0	0	0	0	P25787|PSA2_HUMAN:A0A024RA52|A0A024RA52_HUMAN			PEAKS DB
INPYMSSPC(+71.04)HIEMILTEK	52.56	2176.04	18	1.5	726.354	88.64	9984400	7560500	7734000													3	F3:34858	20180414_Joel_PooledBio_C_DDA_3.raw	4	2	1	1	0	0	0	0	0	0	0	0	0	0	0	0	A0A0A6YYL6|A0A0A6YYL6_HUMAN:A0A087WXM6|A0A087WXM6_HUMAN:J3QQT2|J3QQT2_HUMAN:J3KRX5|J3KRX5_HUMAN:P18621|RL17_HUMAN	Propionamide	C9:Propionamide:1000.00	PEAKS DB
AFGPGLQGGSAGSPAR	52.56	1428.71	16	-2.8	715.361	52.29	9864200	10164000	10798000	4998500	5893300	6019600										3	F3:17330	20180414_Joel_PooledBio_C_DDA_3.raw	6	1	1	1	1	1	1	0	0	0	0	0	0	0	0	0	P21333|FLNA_HUMAN			PEAKS DB
KGFSEGLWEIENNPTVK	52.56	1946.97	17	-0.3	974.494	84.48	1417400	4941800	5382300		745370	742140										1	F1:32127	20180414_Joel_PooledBio_C_DDA_1_180419144147.raw	7	1	2	2	0	1	1	0	0	0	0	0	0	0	0	0	P51858|HDGF_HUMAN			PEAKS DB
HMVFLGGAVLADIMK	52.55	1600.85	15	1.6	534.624	112.24	1092300	2645100	2827000	390630												1	F1:44251	20180414_Joel_PooledBio_C_DDA_1_180419144147.raw	6	1	2	2	1	0	0	0	0	0	0	0	0	0	0	0	P61160|ARP2_HUMAN			PEAKS DB
S(+43.01)HC(+71.04)IAEVEKDAIPENLPPLTADFAEDKDVC(+71.04)K	52.55	3581.7	31	0.5	896.433	93.75			1048800	36257000	29291000	29108000										5	F5:34845	20180414_Joel_PooledBio_L_DDA_2.raw	7	0	0	1	2	2	2	0	0	0	0	0	0	0	0	0		Carbamylation; Propionamide	S1:Carbamylation:78.75;C3:Propionamide:1000.00;C30:Propionamide:1000.00	PEAKS DB
K(+40.03)GEGTTTAEAAPATGSKPDEPGK	52.54	2239.1	23	-0.9	747.372	34.68	38531000	48336000	52834000	4423300	3507500	3304400				1354500				1093000		2	F2:8610	20180414_Joel_PooledBio_C_DDA_2.raw	11	2	1	2	2	1	1	0	0	0	1	0	0	0	1	0	P17677|NEUM_HUMAN	Propionaldehyde +40	K1:Propionaldehyde +40:132.75	PEAKS PTM
MEELHNQEMQK	52.52	1415.62	11	-2.6	708.814	37.44	27376000	9875600	29569000	252480												3	F3:9752	20180414_Joel_PooledBio_C_DDA_3.raw	6	2	1	2	1	0	0	0	0	0	0	0	0	0	0	0	P23246|SFPQ_HUMAN			PEAKS DB
TPMGIVLDALEQQEEGINR	52.51	2112.05	19	1	705.025	112.43	5083700	6121500	5990600	436360	483530	438260										3	F3:45208	20180414_Joel_PooledBio_C_DDA_3.raw	9	2	2	2	1	1	1	0	0	0	0	0	0	0	0	0	O75915|PRAF3_HUMAN			PEAKS DB
AFAMIIDKLEEDISSSMTNSTAASRPPVTLR	52.51	3350.69	31	1.5	838.68	119.72	2988400	2377500	2919300	700010		497840										3	F3:48341	20180414_Joel_PooledBio_C_DDA_3.raw	5	1	1	1	1	0	1	0	0	0	0	0	0	0	0	0	Q15366|PCBP2_HUMAN			PEAKS DB
PALLHSTFFPALQGAQTK	52.5	1926.04	18	2.3	964.028	86.33	9750200	11250000	11918000	2704900	3156600	3209000										2	F2:34148	20180414_Joel_PooledBio_C_DDA_2.raw	9	2	2	2	1	1	1	0	0	0	0	0	0	0	0	0	P23381|SYWC_HUMAN			PEAKS DB
IVLEDGTLHVTEGSGR	52.5	1681.86	16	-0.3	561.628	68.81	22504000	23425000	22745000	13566000	11817000	13280000	2673400	2938800	2431100	2513900	2843200	2664900	2865300	4122600	3554700	14	F14:21768	20180414_Joel_PooledBio_TYR_2_1_DDA_2.raw	29	2	2	2	2	2	2	2	2	1	2	2	2	2	2	2	A0A1C7CYX9|A0A1C7CYX9_HUMAN			PEAKS DB
HLETFEHPNVVR	52.49	1476.75	12	0.1	493.256	56.92	11972000	12687000	12665000	4009700	4021700	4301600										1	F1:18624	20180414_Joel_PooledBio_C_DDA_1_180419144147.raw	7	2	1	1	1	1	1	0	0	0	0	0	0	0	0	0	Q00534|CDK6_HUMAN			PEAKS DB
ENALVQMADGNQAQLAMSHLN(+.98)GHK	52.49	2577.21	24	-3.1	645.307	79.91	4455800	7791500	7644800													2	F2:31270	20180414_Joel_PooledBio_C_DDA_2.raw	5	1	2	2	0	0	0	0	0	0	0	0	0	0	0	0	P26599|PTBP1_HUMAN	Deamidation (NQ)	N21:Deamidation (NQ):71.72	PEAKS DB
HTGPGILSMAN(+.98)AGPNTN(+.98)GSQFFIC(+71.04)TAK	52.48	2806.31	27	1.1	936.443	89.62	0	0	0		0	0										3	F3:35353	20180414_Joel_PooledBio_C_DDA_3.raw	0	0	0	0	0	0	0	0	0	0	0	0	0	0	0	0	P62937|PPIA_HUMAN	Deamidation (NQ); Propionamide	N11:Deamidation (NQ):33.81;N17:Deamidation (NQ):6.63;C24:Propionamide:1000.00	PEAKS DB
AAFDDAIAELDTLSEESYK	52.48	2086.96	19	0.7	696.66	111.63	51319000	49689000	52983000	11688000	10093000	11037000	10034000	9485100	10470000	12984000	14152000	14120000	8897400	22065000	9370600	8	F8:35507	20180414_Joel_PooledBio_TYR_10_1_DDA_2.raw	30	2	2	2	2	2	2	2	2	2	2	2	2	2	2	2	P62258|1433E_HUMAN			PEAKS DB
KHLEINPDHPIVETLR	52.47	1910.04	16	-1.3	478.516	61.29	53843000	45098000	46644000	6674100	21506000	20782000	521530	502570								3	F3:21985	20180414_Joel_PooledBio_C_DDA_3.raw	16	3	2	2	1	3	3	1	1	0	0	0	0	0	0	0	P08238|HS90B_HUMAN			PEAKS DB
C(+71.04)SEGVFLLTTTPR	52.46	1493.75	13	1	747.885	86.19	33164000	25706000	25492000	7832800	4672100	4951800										1	F1:32923	20180414_Joel_PooledBio_C_DDA_1_180419144147.raw	6	1	1	1	1	1	1	0	0	0	0	0	0	0	0	0	P23246|SFPQ_HUMAN	Propionamide	C1:Propionamide:1000.00	PEAKS DB
APVPTGEVYFADSFDR	52.46	1769.83	16	0.3	885.92	88.93	36816000	46197000	43246000	21595000	20312000	20162000	3083200	3080800	2935200	529400	491640	453260	702540		430560	1	F1:34145	20180414_Joel_PooledBio_C_DDA_1_180419144147.raw	22	1	2	2	2	2	2	2	2	2	1	1	1	1	0	1	P27824|CALX_HUMAN			PEAKS DB
MSLDPADLTHDTTGLTAK	52.44	1885.91	18	-1.4	943.961	83.15	4436300	6316000	5773800													1	F1:31502	20180414_Joel_PooledBio_C_DDA_1_180419144147.raw	6	2	2	2	0	0	0	0	0	0	0	0	0	0	0	0	Q9UMX5|NENF_HUMAN			PEAKS DB
QEPERNEC(+71.04)FLSHKDDSPDLPK	52.44	2554.18	21	0.6	639.552	59.64	22800000	33368000	36074000	11883000	23612000	23652000										1	F1:19930	20180414_Joel_PooledBio_C_DDA_1_180419144147.raw	11	2	2	2	1	2	2	0	0	0	0	0	0	0	0	0		Propionamide	C8:Propionamide:1000.00	PEAKS DB
SSILLDVKPWDDETDMAK	52.43	2061.99	18	0.8	688.339	91.53	19652000	18948000	19790000	2476000	2073300	2618000										1	F1:35340	20180414_Joel_PooledBio_C_DDA_1_180419144147.raw	11	2	2	2	2	1	2	0	0	0	0	0	0	0	0	0	P24534|EF1B_HUMAN			PEAKS DB
TDYNASVSVPDSSGPER	52.43	1779.79	17	-3.9	890.899	53.99	36090000	47659000	44368000	19861000	17380000	17771000	372120	440920					400350		373970	3	F3:18238	20180414_Joel_PooledBio_C_DDA_3.raw	13	1	2	2	2	1	1	1	1	0	0	0	0	1	0	1	P61978|HNRPK_HUMAN:Q5T6W2|Q5T6W2_HUMAN			PEAKS DB
Q(-17.03)IGDNLIVPGGVK	52.43	1291.71	13	0.3	646.864	83.8	9888200	10048000	10357000	3288400	3652000	3699400										3	F3:32764	20180414_Joel_PooledBio_C_DDA_3.raw	6	1	1	1	1	1	1	0	0	0	0	0	0	0	0	0	Q14195|DPYL3_HUMAN	Pyro-glu from Q	Q1:Pyro-glu from Q:1000.00	PEAKS PTM
FAEFQYLQPGPPR	52.43	1548.77	13	0.7	775.394	79.96	2921400	5187800	5423200		2596400	2431500										3	F3:31011	20180414_Joel_PooledBio_C_DDA_3.raw	5	1	1	1	0	1	1	0	0	0	0	0	0	0	0	0	Q8N163|CCAR2_HUMAN			PEAKS DB
EVYAAAAEVLGLILR	52.41	1586.9	15	1	794.46	134.56	408430	935970	743340	441000		272240										1	F1:53436	20180414_Joel_PooledBio_C_DDA_1_180419144147.raw	6	1	2	1	1	0	1	0	0	0	0	0	0	0	0	0	P78527|PRKDC_HUMAN			PEAKS DB
V(+43.01)GINYQPPTVVPGGDLAK	52.41	1866.98	18	-0.1	934.499	88.08	4898200	5155900	5489400	3972800	4026100	4034800										1	F1:33813	20180414_Joel_PooledBio_C_DDA_1_180419144147.raw	6	1	1	1	1	1	1	0	0	0	0	0	0	0	0	0	Q9BQE3|TBA1C_HUMAN:F5H5D3|F5H5D3_HUMAN:Q13748|TBA3C_HUMAN:P68366|TBA4A_HUMAN	Carbamylation	V1:Carbamylation:66.10	PEAKS DB
Q(-17.03)LS(+79.97)SGVSEIR	52.41	1137.51	10	-0.6	569.76	71							695300			808710	812750		948660	1335600	892090	15	F15:20956	20180414_Joel_PooledBio_TYR_2_1_DDA_3.raw	6	0	0	0	0	0	0	1	0	0	1	1	0	1	1	1	P04792|HSPB1_HUMAN	Pyro-glu from Q; Phosphorylation (STY)	Q1:Pyro-glu from Q:1000.00;S3:Phosphorylation (STY):17.01	PEAKS PTM
FPAEDEFPDLSAHNNHMAK	52.4	2168.96	19	-0.5	723.993	74.24	15873000	6072900	15306000													1	F1:27281	20180414_Joel_PooledBio_C_DDA_1_180419144147.raw	5	2	1	2	0	0	0	0	0	0	0	0	0	0	0	0	P12277|KCRB_HUMAN			PEAKS DB
NSNLVGAAHEELQQSR	52.4	1751.86	16	-0.5	876.934	62.54	37415000	42152000	42406000	12277000	4029300	4025900										1	F1:21482	20180414_Joel_PooledBio_C_DDA_1_180419144147.raw	10	2	2	2	2	1	1	0	0	0	0	0	0	0	0	0	P02545|LMNA_HUMAN			PEAKS DB
E(-18.01)EASDYLELDTIK	52.4	1506.71	13	-2.1	754.36	86.87								154580		196710	182380	199380		375770		12	F12:28424	20180414_Joel_PooledBio_TYR_1_1_DDA_3.raw	5	0	0	0	0	0	0	0	1	0	1	1	1	0	1	0	P14625|ENPL_HUMAN	Pyro-glu from E	E1:Pyro-glu from E:1000.00	PEAKS PTM
C(+71.04)LELFTELAEDKENYK	52.38	2014.96	16	0.6	672.659	91.46	8197500	6677700	6910300	4366000	4652900	4251700										5	F5:33793	20180414_Joel_PooledBio_L_DDA_2.raw	9	2	1	1	2	2	1	0	0	0	0	0	0	0	0	0	P07900|HS90A_HUMAN	Propionamide	C1:Propionamide:1000.00	PEAKS DB
LASVPAGGAVAVSAAPGSAAPAAGSAPAAAEEK	52.38	2773.42	33	-2.9	925.48	64.2	30916000	45449000	44426000	8178400	7358100	6422100	3458200	4050500	6060000	3391900	3282000	3151500	3405700	6028600	3370700	3	F3:23467	20180414_Joel_PooledBio_C_DDA_3.raw	26	3	3	3	2	2	1	1	1	2	1	1	1	1	3	1	P05387|RLA2_HUMAN			PEAKS DB
SFEGMVVAALLAGR	52.38	1419.75	14	0.4	710.885	121.09		791430	830620													2	F2:49056	20180414_Joel_PooledBio_C_DDA_2.raw	2	0	1	1	0	0	0	0	0	0	0	0	0	0	0	0	Q13641|TPBG_HUMAN			PEAKS DB
IMDPNIVGSEHYDVAR	52.38	1814.86	16	-0.5	908.438	66.44	68458000	6046700		15215000	16343000	16704000										5	F5:22778	20180414_Joel_PooledBio_L_DDA_2.raw	9	2	1	0	2	2	2	0	0	0	0	0	0	0	0	0	P06576|ATPB_HUMAN			PEAKS DB
HEC(+71.04)MAPLTALVK	52.38	1382.71	12	0.1	692.36	78.12	3203500		3570500													1	F1:29131	20180414_Joel_PooledBio_C_DDA_1_180419144147.raw	2	1	0	1	0	0	0	0	0	0	0	0	0	0	0	0	P78527|PRKDC_HUMAN	Propionamide	C3:Propionamide:1000.00	PEAKS DB
TPEQC(+71.04)PSVVSLLSESYNPHVR	52.37	2412.17	21	0.7	805.066	92.8	2588400			1928300	791370	1039500										1	F1:35876	20180414_Joel_PooledBio_C_DDA_1_180419144147.raw	4	1	0	0	1	1	1	0	0	0	0	0	0	0	0	0	Q99460|PSMD1_HUMAN	Propionamide	C5:Propionamide:1000.00	PEAKS DB
HGYIGEFEIIDDHR	52.37	1699.8	14	-0.3	567.606	78.97	6396500	3760100	4412600	11371000	11843000	12892000	862030		872400	1238200	1043400	1024300	1013300	1516300	1160700	14	F14:26167	20180414_Joel_PooledBio_TYR_2_1_DDA_2.raw	16	1	1	1	1	2	2	1	0	1	1	1	1	1	1	1	P62244|RS15A_HUMAN:H3BN98|H3BN98_HUMAN			PEAKS DB
TAWGQQPDLAANEAQLLR	52.37	1981	18	-0.3	991.508	83.39	2125700	1817200	1717200	2094400	1149100	1160300										2	F2:32772	20180414_Joel_PooledBio_C_DDA_2.raw	7	1	1	1	2	1	1	0	0	0	0	0	0	0	0	0	Q9UNM6|PSD13_HUMAN			PEAKS DB
AFGFSHLEALLDDSK	52.37	1648.81	15	1.1	825.413	101.76	6258400	6514500	6790400	777500	489340	492690	289260	248840	54296		148490			343950	276940	1	F1:39727	20180414_Joel_PooledBio_C_DDA_1_180419144147.raw	15	2	2	2	1	1	1	1	1	1	0	1	0	0	1	1	Q96FW1|OTUB1_HUMAN:J3KR44|J3KR44_HUMAN			PEAKS DB
EFHLNESGDPSSK	52.37	1445.64	13	-3.6	723.826	46.95	30270000	33684000	32540000	8379200	8363200	8412400										3	F3:14565	20180414_Joel_PooledBio_C_DDA_3.raw	12	2	2	2	2	2	2	0	0	0	0	0	0	0	0	0	Q01105|SET_HUMAN:A0A0C4DFV9|A0A0C4DFV9_HUMAN:A0A087X027|A0A087X027_HUMAN:P0DME0|SETLP_HUMAN			PEAKS DB
A(+42.01)EEGIAAGGVMDVNTALQEVLK	52.36	2256.13	22	1.1	1129.07	123.89	10879000	12357000	13982000	6506900	2424500	2319200				688170	643870		2591800	437720		1	F1:49205	20180414_Joel_PooledBio_C_DDA_1_180419144147.raw	20	2	2	3	3	2	2	0	0	0	1	2	0	2	1	0	P25398|RS12_HUMAN	Acetylation (Protein N-term)	A1:Acetylation (Protein N-term):1000.00	PEAKS PTM
HQGVMVGMGQK(+43.01)DSYVGDEAQSK	52.36	2393.07	22	-2.3	1197.54	60.5	10873000	11814000	11696000	1085100												2	F2:21889	20180414_Joel_PooledBio_C_DDA_2.raw	7	2	2	2	1	0	0	0	0	0	0	0	0	0	0	0	P60709|ACTB_HUMAN:P63261|ACTG_HUMAN:P63267|ACTH_HUMAN	Carbamylation	K11:Carbamylation:72.22	PEAKS DB
MGPAMGPALGAGIER	52.35	1426.71	15	-1.5	714.359	69.41	13305000	13989000	14539000	1960800	1965900	1741200										3	F3:26042	20180414_Joel_PooledBio_C_DDA_3.raw	6	1	1	1	1	1	1	0	0	0	0	0	0	0	0	0	P52272|HNRPM_HUMAN			PEAKS DB
G(+43.01)ALQYLVPILTQTLTK	52.34	1801.03	16	-1.3	901.524	135.7	1227600	1662000	1808600	292570	312980	312650										3	F3:54440	20180414_Joel_PooledBio_C_DDA_3.raw	8	1	2	2	1	1	1	0	0	0	0	0	0	0	0	0	Q14974|IMB1_HUMAN	Carbamylation	G1:Carbamylation:108.83	PEAKS DB
I(+43.01)MDPNIVGSEHYDVAR	52.33	1857.87	16	-0.7	929.941	84.81	2403500	2414700	2763400	1362900	1239300	1203000										1	F1:32267	20180414_Joel_PooledBio_C_DDA_1_180419144147.raw	6	1	1	1	1	1	1	0	0	0	0	0	0	0	0	0	P06576|ATPB_HUMAN	Carbamylation	I1:Carbamylation:1000.00	PEAKS DB
LPEDPLLSGLLDSPALK	52.33	1776.99	17	0.3	889.501	114.14	6898500	7493500	7598900	1810300	1638900	1774500	463600		311880	424390	489990	522950	499240	761850	447370	14	F14:38092	20180414_Joel_PooledBio_TYR_2_1_DDA_2.raw	19	2	2	2	1	1	1	1	0	1	2	1	2	1	1	1	P49327|FAS_HUMAN			PEAKS DB
SC(+71.04)HGWVLGEHGDSSVPVWSGMNVAGVSLK	52.32	3065.45	29	-1.5	767.368	92.52	6584400	7876500	7419500	1203100		699070										2	F2:36859	20180414_Joel_PooledBio_C_DDA_2.raw	8	2	2	2	1	0	1	0	0	0	0	0	0	0	0	0	P00338|LDHA_HUMAN	Propionamide	C2:Propionamide:1000.00	PEAKS DB
C(+71.04)GSGPVHISGQHLVAVEEDAES(+79.97)EDEEEEDVK	52.32	3473.45	31	-2.6	1158.82	68.17	5445800	5156200														2	F2:25707	20180414_Joel_PooledBio_C_DDA_2.raw	2	1	1	0	0	0	0	0	0	0	0	0	0	0	0	0	P06748|NPM_HUMAN	Propionamide; Phosphorylation (STY)	C1:Propionamide:1000.00;S22:Phosphorylation (STY):82.05	PEAKS PTM
AIGPHDVLATLLNNLK	52.31	1687.96	16	0.6	844.989	119.32	1477700	460260		156400												1	F1:47296	20180414_Joel_PooledBio_C_DDA_1_180419144147.raw	4	2	1	0	1	0	0	0	0	0	0	0	0	0	0	0	O75533|SF3B1_HUMAN			PEAKS DB
QPYAVSELAGHQTSAESWGTGR	52.31	2331.09	22	-1.5	778.035	73.15	1330300	3386500	2890900	1071300	2246400	2203300										1	F1:26771	20180414_Joel_PooledBio_C_DDA_1_180419144147.raw	6	1	1	1	1	1	1	0	0	0	0	0	0	0	0	0	P36578|RL4_HUMAN			PEAKS DB
LQQSHPLSATQIQVK	52.31	1676.92	15	-3.5	839.465	53.44	3289200	3527700	16259000	1003100	680510	738060										3	F3:17896	20180414_Joel_PooledBio_C_DDA_3.raw	7	1	1	2	1	1	1	0	0	0	0	0	0	0	0	0	Q13813|SPTN1_HUMAN:A0A0D9SF54|A0A0D9SF54_HUMAN			PEAKS DB
NIDDGTSDRPYSHALVAGIDR	52.3	2271.09	21	-2.4	758.035	63.84	22492000	25869000	28882000	9883300	10354000	11271000										3	F3:23243	20180414_Joel_PooledBio_C_DDA_3.raw	12	2	2	2	2	2	2	0	0	0	0	0	0	0	0	0	P61353|RL27_HUMAN			PEAKS DB
KDDVQAAEAEANKK	52.3	1515.75	14	-2.1	758.882	37.28	2900300	22208000	21416000	3157900												3	F3:9581	20180414_Joel_PooledBio_C_DDA_3.raw	6	1	2	2	1	0	0	0	0	0	0	0	0	0	0	0	P17677|NEUM_HUMAN			PEAKS DB
Q(-17.03)VKPYVEEGLHPQIIIR	52.3	2001.1	17	0.5	668.043	85.8	10128000	10401000	10613000	5060300	5407500	5848300										4	F4:30350	20180414_Joel_PooledBio_L_DDA_1_180419171720.raw	7	2	1	1	1	1	1	0	0	0	0	0	0	0	0	0	Q99832|TCPH_HUMAN	Pyro-glu from Q	Q1:Pyro-glu from Q:1000.00	PEAKS PTM
SAAPAAGSAPAAAEEK	52.3	1397.68	16	-0.4	699.846	39.46							1278000	1263800	1288300	2771800	2636900	2751500	1242300	4140200	1312700	9	F9:7969	20180414_Joel_PooledBio_TYR_10_1_DDA_3.raw	9	0	0	0	0	0	0	1	1	1	1	1	1	1	1	1	P05387|RLA2_HUMAN			PEAKS DB
TLAESALQLLYTAK	52.3	1520.85	14	0.5	761.43	108.85	3718200	4525700	4352100	1170400	1046300	1075300										1	F1:42842	20180414_Joel_PooledBio_C_DDA_1_180419144147.raw	6	1	1	1	1	1	1	0	0	0	0	0	0	0	0	0	Q9Y490|TLN1_HUMAN			PEAKS DB
SGAFGHLFRPDNFIFGQSGAGNNWAK	52.29	2794.34	26	1.7	932.454	99.68	5403700	1503000	1445100	3184200	2646100	2613100										1	F1:38845	20180414_Joel_PooledBio_C_DDA_1_180419144147.raw	10	2	1	1	2	2	2	0	0	0	0	0	0	0	0	0	Q13509|TBB3_HUMAN			PEAKS DB
ALAAAGYDVEKN(+.98)NSR	52.29	1578.76	15	-1.7	790.388	52.2	8142400	2438700	2299000													1	F1:16029	20180414_Joel_PooledBio_C_DDA_1_180419144147.raw	4	2	1	1	0	0	0	0	0	0	0	0	0	0	0	0	P10412|H14_HUMAN:P16403|H12_HUMAN:P16402|H13_HUMAN:P22492|H1T_HUMAN	Deamidation (NQ)	N12:Deamidation (NQ):17.01	PEAKS DB
RPC(+71.04)FSALTPDETYVPK	52.29	1893.93	16	-2.6	632.315	71.06	226360000	167310000	190340000	220420000	390640000	437920000										3	F3:26834	20180414_Joel_PooledBio_C_DDA_3.raw	20	2	4	2	4	4	4	0	0	0	0	0	0	0	0	0		Propionamide	C3:Propionamide:1000.00	PEAKS DB
ALPFWNEEIVPQIK	52.29	1682.9	14	-0.2	842.459	106.9	19399000	21090000	21060000	4199300	4182200	3957100										1	F1:41958	20180414_Joel_PooledBio_C_DDA_1_180419144147.raw	9	1	2	2	1	2	1	0	0	0	0	0	0	0	0	0	P18669|PGAM1_HUMAN			PEAKS DB
G(+43.01)ILAADESTGSIAK	52.29	1374.7	14	0.1	688.357	75.42	6111200	4184800	5234100	3453100	3029300	2786300	1990900	1903800	1808500	2442400	2179500	2154400	2064100	2527000	2303300	15	F15:22762	20180414_Joel_PooledBio_TYR_2_1_DDA_3.raw	15	1	1	1	1	1	1	1	1	1	1	1	1	1	1	1	P04075|ALDOA_HUMAN	Carbamylation	G1:Carbamylation:137.95	PEAKS DB
KATGPPVSELITK	52.27	1339.77	13	-1.7	670.892	64.77	89415000	93785000	97416000	9965700	8869100	9076400	12513000	13633000	13559000	17280000	16944000	16454000	13131000	22393000	12800000	14	F14:20042	20180414_Joel_PooledBio_TYR_2_1_DDA_2.raw	30	2	2	2	2	2	2	2	2	2	2	2	2	2	2	2	P16401|H15_HUMAN			PEAKS DB
DHAVVVGVYRPPPK	52.27	1532.85	14	-2.1	511.955	49.54	1509500	19471000	18787000	0	2738300	2910700	699100	0		562780	485850	337300				3	F3:15985	20180414_Joel_PooledBio_C_DDA_3.raw	10	1	1	2	0	1	1	1	0	0	1	1	1	0	0	0	P22087|FBRL_HUMAN			PEAKS DB
V(+43.01)SLDVNHFAPDELTVK	52.27	1825.92	16	-1.6	913.966	89.36	4864400	3782500	3468300	3279000	3018800	3139000	136320			83343			188040	192080		5	F5:32925	20180414_Joel_PooledBio_L_DDA_2.raw	10	1	1	1	1	1	1	1	0	0	1	0	0	1	1	0	P04792|HSPB1_HUMAN	Carbamylation	V1:Carbamylation:168.02	PEAKS DB
STDFAPIKEDFGQEK	52.27	1710.81	15	-2.8	856.41	71.74	7781300	9352800	9188500	1541900	1264900	1279500										1	F1:26067	20180414_Joel_PooledBio_C_DDA_1_180419144147.raw	10	2	2	2	2	1	1	0	0	0	0	0	0	0	0	0	P46821|MAP1B_HUMAN			PEAKS DB
TAPYVVTGSVDQTVK	52.27	1563.81	15	-0.6	782.914	65.47	4980200	3660200		2641000												1	F1:22881	20180414_Joel_PooledBio_C_DDA_1_180419144147.raw	3	1	1	0	1	0	0	0	0	0	0	0	0	0	0	0	P43034|LIS1_HUMAN			PEAKS DB
MQAHIQDLEEQLDEEEGAR	52.26	2240	19	-1.7	1121.01	75.95	4281300	5273200	5624000	1199200	1441400	1402700										2	F2:29377	20180414_Joel_PooledBio_C_DDA_2.raw	8	1	2	2	1	1	1	0	0	0	0	0	0	0	0	0	P35580|MYH10_HUMAN			PEAKS DB
T(+43.01)HLGEALAPLSK	52.25	1278.69	12	0.6	640.354	75.88	10140000	8354000	9288700	3753700	3952600	3922900	2731000	2536800	2520600	4059500	3734700	3981500	2822600	4984700	2843400	15	F15:22944	20180414_Joel_PooledBio_TYR_2_1_DDA_3.raw	15	1	1	1	1	1	1	1	1	1	1	1	1	1	1	1	O15240|VGF_HUMAN	Carbamylation	T1:Carbamylation:185.49	PEAKS DB
FIQENIFGIC(+71.04)PHMTEDNKDLIQGK	52.25	2860.39	24	0.6	716.105	91.41	15527000	14152000	15611000	6268500	7328700	7401200										1	F1:35275	20180414_Joel_PooledBio_C_DDA_1_180419144147.raw	12	2	2	2	2	2	2	0	0	0	0	0	0	0	0	0	P30101|PDIA3_HUMAN	Propionamide	C10:Propionamide:1000.00	PEAKS DB
DQTDDQVTIDSALATQK	52.24	1847.87	17	-2.5	924.942	67.36	2368800	2325300	2561500	1531400	1121600	1237700										3	F3:25060	20180414_Joel_PooledBio_C_DDA_3.raw	6	1	1	1	1	1	1	0	0	0	0	0	0	0	0	0	P48735|IDHP_HUMAN			PEAKS DB
H(+43.01)LVMGDIPAAVNAFQEAASLLGK	52.24	2394.24	23	1	799.087	133.77	881000	1232300	1729100		387040											2	F2:53796	20180414_Joel_PooledBio_C_DDA_2.raw	7	2	1	2	0	2	0	0	0	0	0	0	0	0	0	0	P49321|NASP_HUMAN	Carbamylation	H1:Carbamylation:116.15	PEAKS DB
Q(-17.03)QETAAAETETR	52.23	1316.58	12	-1.6	659.298	38.66	16364000	16898000	17594000	7025000	5818500	5826700										3	F3:10369	20180414_Joel_PooledBio_C_DDA_3.raw	6	1	1	1	1	1	1	0	0	0	0	0	0	0	0	0	O15240|VGF_HUMAN	Pyro-glu from Q	Q1:Pyro-glu from Q:1000.00	PEAKS PTM
KDLYANTVLSGGTTMYPGIADR	52.22	2342.16	22	-1.4	1172.08	79.06	58422000	66054000	69697000	30830000	26476000	26386000							716330			2	F2:30879	20180414_Joel_PooledBio_C_DDA_2.raw	13	2	2	2	2	2	2	0	0	0	0	0	0	1	0	0	P60709|ACTB_HUMAN:P63261|ACTG_HUMAN			PEAKS DB
IKDPDASKPEDWDER	52.22	1799.83	15	-3.6	900.92	48.14	146270000	173920000	172760000	90758000	160100000	159820000	25489000	26632000	25816000	36242000	34218000	33684000	24026000	40867000	23069000	3	F3:15281	20180414_Joel_PooledBio_C_DDA_3.raw	44	3	3	3	2	3	3	3	3	3	3	3	3	3	3	3	P27797|CALR_HUMAN			PEAKS DB
NQTAEKEEFEHQQK	52.22	1744.8	14	-0.6	873.408	32.46	458370000	305550000	293700000	98408000	95420000	95980000										3	F3:7174	20180414_Joel_PooledBio_C_DDA_3.raw	20	3	5	3	3	3	3	0	0	0	0	0	0	0	0	0	P11142|HSP7C_HUMAN			PEAKS DB
Q(-17.03)HSNAAQTQTGEANR	52.21	1594.71	15	-0.5	798.361	33.96	18292000															1	F1:6958	20180414_Joel_PooledBio_C_DDA_1_180419144147.raw	2	2	0	0	0	0	0	0	0	0	0	0	0	0	0	0	P34897|GLYM_HUMAN	Pyro-glu from Q	Q1:Pyro-glu from Q:1000.00	PEAKS PTM
VHAEN(+.98)GELVAEGAK	52.21	1423.69	14	-0.6	712.854	49.03	5787700	11085000	6199600	2268400	6454100	6237900	219150	196630	92782			243260	183770	418840		1	F1:14405	20180414_Joel_PooledBio_C_DDA_1_180419144147.raw	19	2	2	2	2	3	2	1	1	1	0	0	1	1	1	0	Q9BPU6|DPYL5_HUMAN	Deamidation (NQ)	N5:Deamidation (NQ):1000.00	PEAKS DB
Q(-17.03)IIVDPLSFSEER	52.2	1514.76	13	1.3	758.389	107.5														360270		14	F14:36334	20180414_Joel_PooledBio_TYR_2_1_DDA_2.raw	1	0	0	0	0	0	0	0	0	0	0	0	0	0	1	0	P35221|CTNA1_HUMAN	Pyro-glu from Q	Q1:Pyro-glu from Q:1000.00	PEAKS PTM
MDENQFVAVTSTN(+.98)AAK	52.2	1725.79	16	-0.2	863.901	64.83		1274600	2467200	1867900	1118900	3906200										5	F5:22064	20180414_Joel_PooledBio_L_DDA_2.raw	6	0	1	1	1	1	2	0	0	0	0	0	0	0	0	0	Q14195|DPYL3_HUMAN:A0A1C7CYX9|A0A1C7CYX9_HUMAN:Q14194|DPYL1_HUMAN	Deamidation (NQ)	N13:Deamidation (NQ):99.62	PEAKS DB
VHLMNPMVPGLTGSK	52.2	1579.82	15	0	790.918	80.53	5622400	1766200	1748600													1	F1:30253	20180414_Joel_PooledBio_C_DDA_1_180419144147.raw	4	2	1	1	0	0	0	0	0	0	0	0	0	0	0	0	P54577|SYYC_HUMAN			PEAKS DB
TTNFAGILSQGLR	52.19	1376.74	13	2	689.379	89.15	6392400	5925100	5682000	1836700	0	1580800										2	F2:35425	20180414_Joel_PooledBio_C_DDA_2.raw	5	1	1	1	1	0	1	0	0	0	0	0	0	0	0	0	P09874|PARP1_HUMAN			PEAKS DB
GLPWSC(+71.04)SADEVQR	52.19	1517.69	13	-1.8	759.852	67.24	0	0	0	0	0	0										2	F2:25223	20180414_Joel_PooledBio_C_DDA_2.raw	0	0	0	0	0	0	0	0	0	0	0	0	0	0	0	0	P31943|HNRH1_HUMAN:G8JLB6|G8JLB6_HUMAN:D6RBM0|D6RBM0_HUMAN	Propionamide	C6:Propionamide:1000.00	PEAKS DB
ALGSVGPVDLLVNNAAVALLQPFLEVTK	52.18	2847.61	28	-2.5	950.209	135.7		439760	389990													3	F3:54435	20180414_Joel_PooledBio_C_DDA_3.raw	2	0	1	1	0	0	0	0	0	0	0	0	0	0	0	0	J3KS22|J3KS22_HUMAN:Q7Z4W1|DCXR_HUMAN			PEAKS DB
KGIVDQSQQAYQEAFEISK	52.18	2168.07	19	0.5	723.699	78.4			891700	2525700	2580500	2489600										5	F5:28080	20180414_Joel_PooledBio_L_DDA_2.raw	4	0	0	1	1	1	1	0	0	0	0	0	0	0	0	0	P63104|1433Z_HUMAN			PEAKS DB
SC(+71.04)MLTGTPESVQSAK	52.18	1608.75	15	-2.1	805.38	53.79	6239300	8268900	7825300													2	F2:18481	20180414_Joel_PooledBio_C_DDA_2.raw	3	1	1	1	0	0	0	0	0	0	0	0	0	0	0	0	Q96AE4|FUBP1_HUMAN:E9PEB5|E9PEB5_HUMAN	Propionamide	C2:Propionamide:1000.00	PEAKS DB
ADMVIEAVFEDLSLK	52.18	1678.85	15	-0.2	840.432	123.23	3547000	3364700	3867800	1729500	971630	751780										3	F3:49691	20180414_Joel_PooledBio_C_DDA_3.raw	11	2	2	2	2	2	1	0	0	0	0	0	0	0	0	0	P40939|ECHA_HUMAN			PEAKS DB
APIRPDIVNFVHTNLR	52.17	1861.03	16	1.9	466.266	85.56	23857000	13638000	27340000	1774200	3429100	3651000										1	F1:32662	20180414_Joel_PooledBio_C_DDA_1_180419144147.raw	11	2	2	2	1	2	2	0	0	0	0	0	0	0	0	0	P36578|RL4_HUMAN			PEAKS DB
C(+71.04)QHAAEIITDLLR	52.17	1552.8	13	-1.7	777.408	88.86	5963800	6226400	5563200	192180												2	F2:35261	20180414_Joel_PooledBio_C_DDA_2.raw	7	2	2	2	1	0	0	0	0	0	0	0	0	0	0	0	Q96AE4|FUBP1_HUMAN:E9PEB5|E9PEB5_HUMAN	Propionamide	C1:Propionamide:1000.00	PEAKS DB
GVDDLDFFIGDEAIEKPTYATK	52.16	2443.18	22	1	815.401	95.62	6055800	6437600	5550900	2342900	1923000	1824300			655200	833330	747380	766100	665060	1332000		2	F2:38249	20180414_Joel_PooledBio_C_DDA_2.raw	15	2	2	1	2	1	1	0	0	1	1	1	1	1	1	0	P61158|ARP3_HUMAN			PEAKS DB
NDTKEDVFVHQTAIK	52.16	1743.88	15	-2.7	872.944	57.54	18293000	10092000	10475000	1303800	1687600	1942100										1	F1:18848	20180414_Joel_PooledBio_C_DDA_1_180419144147.raw	10	3	2	2	1	1	1	0	0	0	0	0	0	0	0	0	P67809|YBOX1_HUMAN			PEAKS DB
RLQEQEELENYIEHVLLR	52.15	2310.2	18	0.9	771.073	110.96	290990		1423700	2016200	1598200	1547600										3	F3:44568	20180414_Joel_PooledBio_C_DDA_3.raw	8	1	0	2	1	2	2	0	0	0	0	0	0	0	0	0	O15240|VGF_HUMAN			PEAKS DB
G(+43.01)VMLAVDAVIAELK	52.14	1470.81	14	0.6	736.413	136.28	1389600	1959000	2817900	772850	491470	469790				41899		0	100790			2	F2:54781	20180414_Joel_PooledBio_C_DDA_2.raw	8	1	1	1	1	1	1	0	0	0	1	0	0	1	0	0	P10809|CH60_HUMAN	Carbamylation	G1:Carbamylation:205.45	PEAKS DB
HLVMGDIPAAVN(+.98)AFQEAASLLGK	52.14	2352.21	23	3	785.081	107.33	657530	1987700	1571900													2	F2:43191	20180414_Joel_PooledBio_C_DDA_2.raw	6	2	2	2	0	0	0	0	0	0	0	0	0	0	0	0	P49321|NASP_HUMAN	Deamidation (NQ)	N12:Deamidation (NQ):9.42	PEAKS DB
EFADSLGIPFLETSAK	52.14	1723.87	16	1.1	862.942	108.58	14462000	16962000	17094000	5019500	5037000	4930300	1709800	1571900	1519000	2191200	2229000	2145900	1579300	3355300	1469400	15	F15:33233	20180414_Joel_PooledBio_TYR_2_1_DDA_3.raw	16	1	1	1	1	2	1	1	1	1	1	1	1	1	1	1	P62820|RAB1A_HUMAN:Q9H0U4|RAB1B_HUMAN			PEAKS DB
TTLQVDTLNAELAAER	52.14	1743.9	16	-0.3	872.957	77.73	6025700	5753600	5769700	2723400												2	F2:30155	20180414_Joel_PooledBio_C_DDA_2.raw	4	1	1	1	1	0	0	0	0	0	0	0	0	0	0	0	P35580|MYH10_HUMAN			PEAKS DB
SNLAYDIVQLPTGLTGIK	52.14	1902.05	18	1	952.031	102.43	2855200	3150400	3126600	1411500	1139900	1063900										3	F3:40953	20180414_Joel_PooledBio_C_DDA_3.raw	9	1	2	2	2	1	1	0	0	0	0	0	0	0	0	0	P34932|HSP74_HUMAN			PEAKS DB
ILDLGITGPEGHVLSRPEEVEAEAVNR	52.12	2899.5	27	-0.2	725.883	87.61	30336000	32596000	32801000	13013000	14351000	13796000										1	F1:33585	20180414_Joel_PooledBio_C_DDA_1_180419144147.raw	12	2	2	2	2	2	2	0	0	0	0	0	0	0	0	0	A0A1C7CYX9|A0A1C7CYX9_HUMAN			PEAKS DB
STAISLFYELSENDLNFIK	52.12	2203.1	19	0.6	735.376	128.29	6790700	6690500	7129300	5644700	3446100	3365100										1	F1:51069	20180414_Joel_PooledBio_C_DDA_1_180419144147.raw	12	2	2	2	2	2	2	0	0	0	0	0	0	0	0	0	P13639|EF2_HUMAN			PEAKS DB
IPAFLNVVDIAGLVK	52.11	1567.93	15	0.5	784.975	118.12	3015100	3682700	3526900	964530	709720	685330										3	F3:47609	20180414_Joel_PooledBio_C_DDA_3.raw	7	1	2	1	1	1	1	0	0	0	0	0	0	0	0	0	J3KQ32|J3KQ32_HUMAN:Q9NTK5|OLA1_HUMAN			PEAKS DB
SLADELALVDVLEDK	52.11	1628.85	15	0.4	815.433	113.32	36752000	37247000	38265000	8758100	7288800	7439000	5274200	5074100	5389500	7523000	7690100	7593000	4842700	12151000	4849700	15	F15:34319	20180414_Joel_PooledBio_TYR_2_1_DDA_3.raw	30	2	2	2	2	2	2	2	2	2	2	2	2	2	2	2	P07195|LDHB_HUMAN			PEAKS DB
EVDEQMLNVQNK	52.11	1445.68	12	-1.1	723.847	56.35	195920000	220810000	219870000	99090000	96853000	97940000										3	F3:19428	20180414_Joel_PooledBio_C_DDA_3.raw	12	1	4	2	1	2	2	0	0	0	0	0	0	0	0	0	P07437|TBB5_HUMAN:P68371|TBB4B_HUMAN:Q9BVA1|TBB2B_HUMAN:Q13885|TBB2A_HUMAN			PEAKS DB
TLMELLNQMDGFDTLHR	52.11	2032.97	17	0.6	678.665	112.87	3408100	3406500	3420700	584010	453950											3	F3:45426	20180414_Joel_PooledBio_C_DDA_3.raw	8	2	2	2	1	1	0	0	0	0	0	0	0	0	0	0	P62333|PRS10_HUMAN:A0A087X2I1|A0A087X2I1_HUMAN			PEAKS DB
Q(-17.03)TTVSNSQQAYQEAFEISK	52.1	2140.99	19	-0.2	1071.5	80.36	2445300	2211000	2362000	695480	532720	405510										3	F3:31221	20180414_Joel_PooledBio_C_DDA_3.raw	6	1	1	1	1	1	1	0	0	0	0	0	0	0	0	0	P31946|1433B_HUMAN	Pyro-glu from Q	Q1:Pyro-glu from Q:1000.00	PEAKS PTM
TDDYLDQPC(+71.04)LETVNR	52.1	1851.83	15	-1.5	926.921	73.42	4412600	5053200	5014100	1124700	1284900	1231700										1	F1:26830	20180414_Joel_PooledBio_C_DDA_1_180419144147.raw	6	1	1	1	1	1	1	0	0	0	0	0	0	0	0	0	P31150|GDIA_HUMAN	Propionamide	C9:Propionamide:1000.00	PEAKS DB
YVASYLLAALGGNSSPSAK	52.1	1867.97	19	0.6	934.992	98.17	13831000	12776000	14242000	2125800	1946000	2023400										2	F2:39252	20180414_Joel_PooledBio_C_DDA_2.raw	12	2	2	2	2	2	2	0	0	0	0	0	0	0	0	0	P05387|RLA2_HUMAN			PEAKS DB
A(+42.01)ATASAGAGGIDGKPR	52.09	1440.73	16	-2.4	721.372	49.03	14613000	16785000	17646000	5542900	6012300	5956000	1052700	1046100	991150	1654500	1414700	1476800		1637600	873430	1	F1:14518	20180414_Joel_PooledBio_C_DDA_1_180419144147.raw	16	1	2	2	1	1	1	1	1	1	1	1	1	0	1	1	I3L1P8|I3L1P8_HUMAN:Q02978|M2OM_HUMAN	Acetylation (Protein N-term)	A1:Acetylation (Protein N-term):1000.00	PEAKS PTM
V(+43.01)HAELADVLTEAVVDSILAIK	52.08	2248.23	21	2.6	750.42	136	252840	835320	632210	209730	200350	315060				43415	99108	73836	12833			4	F4:50598	20180414_Joel_PooledBio_L_DDA_1_180419171720.raw	10	1	1	1	1	1	1	0	0	0	1	1	1	1	0	0	P40227|TCPZ_HUMAN	Carbamylation	V1:Carbamylation:192.69	PEAKS DB
HVAVTNMNEHSSR	52.07	1480.68	13	-0.6	494.568	38.42	32342000			4378100												1	F1:8985	20180414_Joel_PooledBio_C_DDA_1_180419144147.raw	3	2	0	0	1	0	0	0	0	0	0	0	0	0	0	0	P33176|KINH_HUMAN:O60282|KIF5C_HUMAN			PEAKS DB
A(+43.01)SGQAFELILSPR	52.07	1430.75	13	2.7	716.385	100.74	9750400	6706000	7850900	779100	442470											3	F3:40160	20180414_Joel_PooledBio_C_DDA_3.raw	5	1	1	1	1	1	0	0	0	0	0	0	0	0	0	0	P16949|STMN1_HUMAN	Carbamylation	A1:Carbamylation:1000.00	PEAKS DB
QIFHPEQLITGK	52.07	1409.77	12	-0.3	705.89	79.65	105640000	166140000	157710000	41164000	61405000	60227000										1	F1:29880	20180414_Joel_PooledBio_C_DDA_1_180419144147.raw	12	2	2	2	2	2	2	0	0	0	0	0	0	0	0	0				PEAKS DB
QLFHPEQLITGK	52.07	1409.77	12	-0.3	705.89	79.65	105640000	166140000	157710000	41164000	61405000	60227000										1	F1:29880	20180414_Joel_PooledBio_C_DDA_1_180419144147.raw	12	2	2	2	2	2	2	0	0	0	0	0	0	0	0	0	Q9BQE3|TBA1C_HUMAN:F5H5D3|F5H5D3_HUMAN:Q13748|TBA3C_HUMAN:P68366|TBA4A_HUMAN			PEAKS DB
MPDSGPLPETHK	52.07	1307.62	12	-1.6	654.815	44.05	106040000	107290000	107420000	15341000	15249000	15062000										3	F3:13123	20180414_Joel_PooledBio_C_DDA_3.raw	12	2	2	2	2	2	2	0	0	0	0	0	0	0	0	0	O15240|VGF_HUMAN			PEAKS DB
LYPWGVVEVENPEHNDFLK	52.07	2284.12	19	1.5	762.381	94.61	9720400	9554300	7957500	2915000	2642900	3081800										3	F3:37522	20180414_Joel_PooledBio_C_DDA_3.raw	9	2	2	1	2	1	1	0	0	0	0	0	0	0	0	0	Q15019|SEPT2_HUMAN			PEAKS DB
TLYVEEVVPNVIEPSFGLGR	52.06	2217.17	20	0.3	740.063	110.27	5883800	5549600	5329400	3460200	3173500	3212600										1	F1:43489	20180414_Joel_PooledBio_C_DDA_1_180419144147.raw	12	2	2	2	2	2	2	0	0	0	0	0	0	0	0	0	P41250|GARS_HUMAN			PEAKS DB
LSC(+71.04)FAQTVSPAEK	52.04	1450.71	13	-1.8	726.362	56.54	30861000	29643000	29315000	8615200	9178100	9182900										2	F2:19880	20180414_Joel_PooledBio_C_DDA_2.raw	6	1	1	1	1	1	1	0	0	0	0	0	0	0	0	0	Q16658|FSCN1_HUMAN	Propionamide	C3:Propionamide:1000.00	PEAKS DB
VDATEESDLAQQYGVR	52.04	1779.83	16	-2.5	890.919	70.45	20489000	19440000	20187000	20758000	17982000	18576000							237900			1	F1:25448	20180414_Joel_PooledBio_C_DDA_1_180419144147.raw	10	1	1	1	2	2	2	0	0	0	0	0	0	1	0	0	P07237|PDIA1_HUMAN			PEAKS DB
LAAVDATVNQVLASR	52.04	1526.84	15	1.3	764.429	86.33	53465000	49686000	49787000	34751000	35108000	35066000							400180			1	F1:33001	20180414_Joel_PooledBio_C_DDA_1_180419144147.raw	13	2	2	2	2	2	2	0	0	0	0	0	0	1	0	0	Q15084|PDIA6_HUMAN			PEAKS DB
G(+43.01)LGTDEESILTLLTSR	52.04	1746.9	16	-0.3	874.457	124.95	1192000	806040	1011000	698820	559170	543290	392750	381000	350020	527790	583280	512090	343600	837150	353350	14	F14:40406	20180414_Joel_PooledBio_TYR_2_1_DDA_2.raw	15	1	1	1	1	1	1	1	1	1	1	1	1	1	1	1	P08758|ANXA5_HUMAN	Carbamylation	G1:Carbamylation:1000.00	PEAKS DB
YVASYLLAALGGN(+.98)SSPSAK	52.03	1868.95	19	-0.9	935.482	103.52	12278000	13265000	13344000	1951100	2023900	1310700										1	F1:40542	20180414_Joel_PooledBio_C_DDA_1_180419144147.raw	18	3	4	4	2	4	1	0	0	0	0	0	0	0	0	0	P05387|RLA2_HUMAN	Deamidation (NQ)	N13:Deamidation (NQ):1000.00	PEAKS DB
VVIGM(+15.99)DVAASEFFR	52.02	1555.77	14	1.2	778.893	92.65				3407400	4790400	4941900	1904400	2071700	2027400	3184600	3741600	4099400	2540300	6074400	4878700	8	F8:29857	20180414_Joel_PooledBio_TYR_10_1_DDA_2.raw	14	0	0	0	1	1	1	1	1	1	1	1	1	1	2	2	P06733|ENOA_HUMAN	Oxidation (M)	M5:Oxidation (M):1000.00	PEAKS DB
FDFVHDLVLYLYR	52.02	1698.88	13	0.1	850.446	123.38				2794200	2141100	2113500										5	F5:46392	20180414_Joel_PooledBio_L_DDA_2.raw	6	0	0	0	2	2	2	0	0	0	0	0	0	0	0	0	Q00610|CLH1_HUMAN:A0A087WVQ6|A0A087WVQ6_HUMAN			PEAKS DB
Q(-17.03)IWTLEQPPDEAGSAAVC(+71.04)LR	52.02	2237.08	20	-1.8	1119.54	98.44	3230400	2056400														2	F2:39474	20180414_Joel_PooledBio_C_DDA_2.raw	3	2	1	0	0	0	0	0	0	0	0	0	0	0	0	0	Q16658|FSCN1_HUMAN	Pyro-glu from Q; Propionamide	Q1:Pyro-glu from Q:1000.00;C18:Propionamide:1000.00	PEAKS PTM
LM(+15.99)ELHGEGSSSGK	52.02	1346.61	13	-0.2	674.314	35.69							3678300	3491300	3726800	5700200	5356700	5544000	3129300	7601200	3078400	14	F14:7172	20180414_Joel_PooledBio_TYR_2_1_DDA_2.raw	18	0	0	0	0	0	0	2	2	2	2	2	2	2	2	2	P61247|RS3A_HUMAN	Oxidation (M)	M2:Oxidation (M):1000.00	PEAKS DB
AMGIMNSFVNDIFER	52.02	1742.81	15	2.9	872.416	112.17	644290000	653090000	658080000	63781000	50663000	48933000							2077700	493700	277270	3	F3:45112	20180414_Joel_PooledBio_C_DDA_3.raw	40	6	10	11	4	3	3	0	0	0	0	0	0	1	1	1	P58876|H2B1D_HUMAN:Q99879|H2B1M_HUMAN:Q8N257|H2B3B_HUMAN			PEAKS DB
I(+43.01)FVGGIKEDTEEHHLR	52.01	1921.96	16	0.2	481.498	80.68	12242000	10280000	9807600	861970		2143300	2520200	2184900	2132400	1850400	2880400	2084400	2380900	3946100	2445300	15	F15:24775	20180414_Joel_PooledBio_TYR_2_1_DDA_3.raw	41	4	4	3	1	0	2	3	3	3	2	4	2	3	4	3	P09651|ROA1_HUMAN	Carbamylation	I1:Carbamylation:1000.00	PEAKS DB
L(+43.01)FVGGIKEDTEEHHLR	52.01	1921.96	16	0.2	481.498	80.68	12242000	10280000	9807600	861970		2143300	2520200	2184900	2132400	1850400	2880400	2084400	2380900	3946100	2445300	15	F15:24775	20180414_Joel_PooledBio_TYR_2_1_DDA_3.raw	41	4	4	3	1	0	2	3	3	3	2	4	2	3	4	3	P22626|ROA2_HUMAN	Carbamylation	L1:Carbamylation:95.35	PEAKS DB
AM(+15.99)GIM(+15.99)N(+.98)SFVNDIFER	52	1775.79	15	0.6	888.901	97.17				13247000	7582300	7675800	5563200	5468400	5393600	3710900	3634000	3610100	4892000	5146200	4600400	8	F8:31348	20180414_Joel_PooledBio_TYR_10_1_DDA_2.raw	16	0	0	0	2	1	1	1	2	2	1	2	1	1	1	1	P58876|H2B1D_HUMAN:Q99879|H2B1M_HUMAN:Q8N257|H2B3B_HUMAN	Oxidation (M); Deamidation (NQ)	M2:Oxidation (M):1000.00;M5:Oxidation (M):1000.00;N6:Deamidation (NQ):61.69	PEAKS DB
AIAELGIYPAVDPLDSTSR	52	1987.03	19	0.8	663.35	97.61	17078000	24939000	23887000	7326700	9578400	8216600	2741300	2679500	2621100	3757600	3583500	3570500	2783700	5239700	2620000	9	F9:31542	20180414_Joel_PooledBio_TYR_10_1_DDA_3.raw	28	1	3	2	1	2	1	2	2	2	2	2	2	2	2	2	P06576|ATPB_HUMAN			PEAKS DB
HIADLAGNSEVILPVPAFNVIN(+.98)GGSHAGNK	52	3011.55	30	-0.3	753.894	100.71	50787000	0	19402000	9947600	0	0										1	F1:39370	20180414_Joel_PooledBio_C_DDA_1_180419144147.raw	9	4	0	1	4	0	0	0	0	0	0	0	0	0	0	0	P06733|ENOA_HUMAN	Deamidation (NQ)	N22:Deamidation (NQ):26.52	PEAKS DB
SSHYDELLAAEAR	52	1460.69	13	-6.5	731.347	60.14	5539200	2650600	2680700	2632200	2369600	2359900				1006100	804030	545050	583800	828760	650590	2	F2:21707	20180414_Joel_PooledBio_C_DDA_2.raw	14	1	1	1	1	1	1	0	0	0	2	2	1	1	1	1	Q7KZF4|SND1_HUMAN			PEAKS DB
GLDVDSLVIEHIQVNK	51.99	1777.96	16	0.7	889.987	92.43	13923000	15431000	15155000	5215000	3017200	3052700							793580			1	F1:35812	20180414_Joel_PooledBio_C_DDA_1_180419144147.raw	13	2	2	2	2	2	2	0	0	0	0	0	0	1	0	0	A0A0A6YYL6|A0A0A6YYL6_HUMAN:A0A087WXM6|A0A087WXM6_HUMAN:J3QQT2|J3QQT2_HUMAN:J3KRX5|J3KRX5_HUMAN:P18621|RL17_HUMAN			PEAKS DB
FVDHVFDEQVIDSLTVK	51.99	1990	17	0.3	664.342	93.09	4141500	5524400	6137200	2760000	2975500	2966600										3	F3:36822	20180414_Joel_PooledBio_C_DDA_3.raw	8	1	2	2	1	1	1	0	0	0	0	0	0	0	0	0	P04843|RPN1_HUMAN			PEAKS DB
PAP(+15.99)VAQPPAAAPPSAVGSSAAAPR	51.99	2153.12	24	0	718.715	59.78							1601800	2462500	2774000					3224500	1935700	9	F9:16361	20180414_Joel_PooledBio_TYR_10_1_DDA_3.raw	5	0	0	0	0	0	0	1	1	1	0	0	0	0	1	1	Q9Y6H1|CHCH2_HUMAN	Oxidation or Hydroxylation	P3:Oxidation or Hydroxylation:25.70	PEAKS PTM
LAGPQLVQMFIGDGAK	51.99	1643.87	16	0	822.942	109.76	4096500	2822800	3035700	1256300	1211400	1157600										1	F1:43270	20180414_Joel_PooledBio_C_DDA_1_180419144147.raw	6	1	1	1	1	1	1	0	0	0	0	0	0	0	0	0	P17980|PRS6A_HUMAN			PEAKS DB
EHALLAYTLGVK	51.98	1313.73	12	0.7	657.875	80.9	76208000	78956000	77023000	56141000	48697000	45267000	1971700	2046000	1815900	3677000	3319300	3143000	4512300	1373800	2693300	15	F15:24840	20180414_Joel_PooledBio_TYR_2_1_DDA_3.raw	32	3	3	2	2	2	2	2	2	2	2	2	2	2	2	2	P68104|EF1A1_HUMAN:Q5VTE0|EF1A3_HUMAN:Q05639|EF1A2_HUMAN			PEAKS DB
HHGPQTLYLPVTLSSIPVFQR	51.97	2389.29	21	3	797.44	105.44	17329000	15054000	15202000	7982400	6807500	6517100										1	F1:41322	20180414_Joel_PooledBio_C_DDA_1_180419144147.raw	17	3	3	3	3	3	2	0	0	0	0	0	0	0	0	0	Q14697|GANAB_HUMAN:E9PKU7|E9PKU7_HUMAN			PEAKS DB
GC(+71.04)DVVVIPAGVPR	51.97	1351.73	13	-1.5	676.87	72.62	35848000	44444000	43247000	5246800	6516600											3	F3:27627	20180414_Joel_PooledBio_C_DDA_3.raw	5	1	1	1	1	1	0	0	0	0	0	0	0	0	0	0	P40926|MDHM_HUMAN	Propionamide	C2:Propionamide:1000.00	PEAKS DB
DVAEFLYQVLIDSMGLK	51.96	1940	17	0.3	647.673	136.05		284320	162100		88224	122310				21628						2	F2:54705	20180414_Joel_PooledBio_C_DDA_2.raw	7	0	2	2	0	1	1	0	0	0	1	0	0	0	0	0	Q9Y5M8|SRPRB_HUMAN			PEAKS DB
GLDTVVALLADVVLQPR	51.96	1778.03	17	0.8	593.684	135.77	72779	1079300	1182200	104130	122390	152560										2	F2:54587	20180414_Joel_PooledBio_C_DDA_2.raw	8	1	2	2	1	1	1	0	0	0	0	0	0	0	0	0	Q10713|MPPA_HUMAN			PEAKS DB
Q(-17.03)PSWDPSPVSSTVPAPSPLSAAAVSPSK	51.96	2729.35	28	-1.6	910.791	92.62			1244800						295850							9	F9:29783	20180414_Joel_PooledBio_TYR_10_1_DDA_3.raw	2	0	0	1	0	0	0	0	0	1	0	0	0	0	0	0	Q9NQC3|RTN4_HUMAN:F8W914|F8W914_HUMAN	Pyro-glu from Q	Q1:Pyro-glu from Q:1000.00	PEAKS PTM
LSGQTIEVTSEYLFR	51.96	1741.89	15	1.2	581.638	96.65				5893000	4959800	5024800	20926000	24683000	23394000	12069000	14042000	13711000	25409000	12389000	27108000	15	F15:30194	20180414_Joel_PooledBio_TYR_2_1_DDA_3.raw	21	0	0	0	1	1	1	2	2	2	2	2	2	2	2	2				PEAKS DB
VDNDENEHQLSLR	51.95	1567.72	13	-1.7	784.867	51.83	128860000	139330000	141620000	38419000	26757000	32741000										1	F1:15920	20180414_Joel_PooledBio_C_DDA_1_180419144147.raw	11	2	2	2	2	1	2	0	0	0	0	0	0	0	0	0	P06748|NPM_HUMAN			PEAKS DB
GTGGVDTAAVGGVFDVSNADR	51.95	1963.92	21	0.1	982.969	81.37	7629900	7882000	7958700	4875600	3518500	3038500										1	F1:30714	20180414_Joel_PooledBio_C_DDA_1_180419144147.raw	7	1	1	1	1	2	1	0	0	0	0	0	0	0	0	0	P12277|KCRB_HUMAN			PEAKS DB
KYSQFINFPIYVWSSK	51.95	2006.03	16	0.9	669.685	102.95	3091200	3103500	3402800	8488900	7738800	7488400										5	F5:38642	20180414_Joel_PooledBio_L_DDA_2.raw	13	2	2	2	2	3	2	0	0	0	0	0	0	0	0	0	P14625|ENPL_HUMAN			PEAKS DB
VFVHYTGWLLDGTK	51.95	1634.85	14	2.3	818.432	91.71	2995900	8115700	9330100	4136700	2738000	2897700										1	F1:35309	20180414_Joel_PooledBio_C_DDA_1_180419144147.raw	11	1	2	2	2	2	2	0	0	0	0	0	0	0	0	0	Q02790|FKBP4_HUMAN			PEAKS DB
D(+43.01)YGVLLEGSGLALR	51.95	1504.79	14	1.3	753.403	104.01	487540		614390	161810					266580	175560	213770	230520	281210	459440	318740	12	F12:33234	20180414_Joel_PooledBio_TYR_1_1_DDA_3.raw	10	1	0	1	1	0	0	0	0	1	1	1	1	1	1	1	P30048|PRDX3_HUMAN	Carbamylation	D1:Carbamylation:1000.00	PEAKS DB
Q(-17.03)GQETAVAPSLVAPALNKPK	51.95	2001.09	20	-3.4	1001.55	73.5	2937200		2395100	417260												3	F3:27949	20180414_Joel_PooledBio_C_DDA_3.raw	3	1	0	1	1	0	0	0	0	0	0	0	0	0	0	0	Q15691|MARE1_HUMAN	Pyro-glu from Q	Q1:Pyro-glu from Q:1000.00	PEAKS PTM
LVSSPC(+71.04)C(+71.04)IVTSTYGWTANMER	51.94	2459.13	21	0.5	820.717	91.86	10858000	9622400	9632600	4697400	3433300	3196200										2	F2:36508	20180414_Joel_PooledBio_C_DDA_2.raw	12	2	2	2	2	2	2	0	0	0	0	0	0	0	0	0	P08238|HS90B_HUMAN	Propionamide	C6:Propionamide:1000.00;C7:Propionamide:1000.00	PEAKS DB
A(+43.01)MGIMN(+.98)SFVNDIFER	51.93	1786.8	15	-1	894.407	135.7	18895000	24810000	18305000	4379600	2438900	4306600										3	F3:54425	20180414_Joel_PooledBio_C_DDA_3.raw	14	2	4	3	2	1	2	0	0	0	0	0	0	0	0	0	P58876|H2B1D_HUMAN:Q99879|H2B1M_HUMAN:Q8N257|H2B3B_HUMAN	Carbamylation; Deamidation (NQ)	A1:Carbamylation:1000.00;N6:Deamidation (NQ):61.69	PEAKS DB
FGVEQDVDM(+15.99)VFASFIR	51.93	1874.89	16	1.6	625.971	120.51				6455800	4940900	5015700										5	F5:45479	20180414_Joel_PooledBio_L_DDA_2.raw	6	0	0	0	2	2	2	0	0	0	0	0	0	0	0	0	P14618|KPYM_HUMAN	Oxidation (M)	M9:Oxidation (M):1000.00	PEAKS DB
VTVSLWQGETQVASGTAPFGGEIIDER	51.93	2846.41	27	0.1	949.81	101.42					748400	788330	7991400	8947600	9104100	3845700	5090900	4361900	6799100	1034200	6802600	9	F9:32697	20180414_Joel_PooledBio_TYR_10_1_DDA_3.raw	18	0	0	0	0	1	1	2	2	2	1	2	2	2	1	2				PEAKS DB
SDALETLGFLNHYQMK	51.92	1865.9	16	0.1	622.973	92.26	24053000	19167000	20746000	1343700	1676200	1590500										2	F2:36727	20180414_Joel_PooledBio_C_DDA_2.raw	10	2	2	3	1	1	1	0	0	0	0	0	0	0	0	0	P14866|HNRPL_HUMAN:M0R076|M0R076_HUMAN			PEAKS DB
AEVQNLGGELVVSGVDSAMSLIQAAK	51.91	2585.34	26	1.4	862.788	135.14	1114600	1884000	1864700	314730												1	F1:53690	20180414_Joel_PooledBio_C_DDA_1_180419144147.raw	5	2	1	1	1	0	0	0	0	0	0	0	0	0	0	0	P35221|CTNA1_HUMAN			PEAKS DB
SGETEDTFIADLVVGLC(+71.04)TGQIK	51.91	2366.17	22	-0.4	789.73	125.14	4825900	8280200	9078100	4313300	2722800	3044000				830770	513240	390730	911280	522670	417660	2	F2:50602	20180414_Joel_PooledBio_C_DDA_2.raw	20	2	3	2	2	2	2	0	0	0	2	1	1	1	1	1	P06733|ENOA_HUMAN:P09104|ENOG_HUMAN:P13929|ENOB_HUMAN	Propionamide	C17:Propionamide:1000.00	PEAKS DB
A(+43.01)MGIMNSFVN(+.98)DIFER	51.91	1786.8	15	0.7	894.409	118.19	19266000	19378000	22472000	3567800	3608700	3270100										3	F3:47711	20180414_Joel_PooledBio_C_DDA_3.raw	14	3	3	5	1	1	1	0	0	0	0	0	0	0	0	0	P58876|H2B1D_HUMAN:Q99879|H2B1M_HUMAN:Q8N257|H2B3B_HUMAN	Carbamylation; Deamidation (NQ)	A1:Carbamylation:1000.00;N10:Deamidation (NQ):67.69	PEAKS DB
GHYTEGAELVDAVLDVVR	51.91	1941.98	18	1.1	648.335	113.46	2263200	2592600	3193900	1411500	1141700	1163200				498380	418850	352840				5	F5:42914	20180414_Joel_PooledBio_L_DDA_2.raw	10	1	1	2	1	1	1	0	0	0	1	1	1	0	0	0	P04350|TBB4A_HUMAN:Q9BUF5|TBB6_HUMAN			PEAKS DB
GS(+79.97)PTRPNPPVR	51.91	1256.6	11	-0.3	419.875	41.09	78638000	82905000	82520000	30557000	28796000	25372000										4	F4:9681	20180414_Joel_PooledBio_L_DDA_1_180419171720.raw	12	2	2	2	2	2	2	0	0	0	0	0	0	0	0	0	Q14195|DPYL3_HUMAN	Phosphorylation (STY)	S2:Phosphorylation (STY):39.76	PEAKS PTM
GPLVFGEPIAASLGTDGTHYWSK	51.9	2402.19	23	-1.2	801.737	96.21		6806400	6074300	1462100												3	F3:38211	20180414_Joel_PooledBio_C_DDA_3.raw	3	0	1	1	1	0	0	0	0	0	0	0	0	0	0	0	Q14194|DPYL1_HUMAN			PEAKS DB
DN(-17.03)IQGITKPAIR	51.9	1307.72	12	0.4	654.867	63.23	20459000	11151000	11772000	1719900	1649200	1741800										2	F2:23210	20180414_Joel_PooledBio_C_DDA_2.raw	7	2	1	1	1	1	1	0	0	0	0	0	0	0	0	0	P62805|H4_HUMAN	Ammonia-loss (N)	N2:Ammonia-loss (N):1000.00	PEAKS PTM
H(+43.01)SQFLGYPITLYLEK	51.9	1850.96	15	0.4	926.486	103.09	12442000	9143000	9799000	3657400	3387100	3302200										3	F3:41252	20180414_Joel_PooledBio_C_DDA_3.raw	12	2	2	2	2	2	2	0	0	0	0	0	0	0	0	0		Carbamylation	H1:Carbamylation:1000.00	PEAKS DB
H(+43.01)SQFIGYPITLYLEK	51.9	1850.96	15	0.4	926.486	103.09	12442000	9143000	9799000	3657400	3387100	3302200										3	F3:41252	20180414_Joel_PooledBio_C_DDA_3.raw	12	2	2	2	2	2	2	0	0	0	0	0	0	0	0	0	P08238|HS90B_HUMAN:Q58FF7|H90B3_HUMAN	Carbamylation	H1:Carbamylation:97.93	PEAKS DB
ALTVPELTQQVFDAK	51.9	1658.89	15	-0.2	830.451	95.4	288880000	274110000	267800000	95541000	83281000	84756000							580340			3	F3:37858	20180414_Joel_PooledBio_C_DDA_3.raw	13	2	2	2	2	2	2	0	0	0	0	0	0	1	0	0	P07437|TBB5_HUMAN			PEAKS DB
VFITDDFHDMMPK	51.9	1594.72	13	-1.2	798.364	91.68	53211000	55164000	57964000	17996000	18696000	18907000										1	F1:35418	20180414_Joel_PooledBio_C_DDA_1_180419144147.raw	12	2	2	2	2	2	2	0	0	0	0	0	0	0	0	0	P14625|ENPL_HUMAN			PEAKS DB
NDPPMEAAGFTAQVIILNHPGQISAGYAPVLDC(+71.04)HTAHIAC(+71.04)K	51.89	4412.15	41	2.9	883.44	98.41	42285000	45799000	53463000	12949000	5778900	5602300										2	F2:39418	20180414_Joel_PooledBio_C_DDA_2.raw	13	2	2	3	2	2	2	0	0	0	0	0	0	0	0	0	P68104|EF1A1_HUMAN	Propionamide	C33:Propionamide:1000.00;C40:Propionamide:1000.00	PEAKS DB
Q(-17.03)QSAQSQVSTTAENK	51.89	1588.73	15	0.5	795.374	37.7		209410														2	F2:10167	20180414_Joel_PooledBio_C_DDA_2.raw	1	0	1	0	0	0	0	0	0	0	0	0	0	0	0	0	A0A087WV29|A0A087WV29_HUMAN:Q9H0A0|NAT10_HUMAN	Pyro-glu from Q	Q1:Pyro-glu from Q:1000.00	PEAKS PTM
AVPLALALISVSNPR	51.89	1519.91	15	1.1	760.962	104.85	5436300	5371600	5580600	1620000	1685800	1736500										2	F2:42177	20180414_Joel_PooledBio_C_DDA_2.raw	12	2	2	2	2	2	2	0	0	0	0	0	0	0	0	0	Q13200|PSMD2_HUMAN			PEAKS DB
[truncated: 40,162 more rows]

## Sheet: QE_TYRS_CON_Unique to control
Peptide	-10lgP	Mass	Length	ppm	m/z	RT	Area C_1	Area C_2	Area C_3	Area D_1	Area D_2	Area D_3	Area 10_1_1	Area 10_1_2	Area 10_1_3	Area 1_1_1	Area 1_1_2	Area 1_1_3	Area 2_1_1	Area 2_1_2	Area 2_1_3	Fraction	Scan	Source File	#Feature	#Feature C_1	#Feature C_2	#Feature C_3	#Feature D_1	#Feature D_2	#Feature D_3	#Feature 10_1_1	#Feature 10_1_2	#Feature 10_1_3	#Feature 1_1_1	#Feature 1_1_2	#Feature 1_1_3	#Feature 2_1_1	#Feature 2_1_2	#Feature 2_1_3	Accession	PTM	AScore	Found By
[truncated: 34 more rows]

[truncated: 6 more sheets: QE_TYRS_CON_Unique to DOPA, QE_TYRS_CON_Unique_conversion, ID_Overlap, Control_Protein_IDs, DOPA_Protein_IDs, Conversion_Protein_IDs]
